# Supplementary material for: Exogenous and endogenous dsRNAs perceived by plant Dicer-like 4 protein in the RNAi-depleted cellular context
Source: Cell Mol Biol Lett. 2023 Aug 7;28:64. doi: 10.1186/s11658-023-00469-2 (PMC10405411; doi:10.1186/s11658-023-00469-2)
Supplement: Supplementary file 2 — Additional file 2: Table S1. Differentially expressed genes (DESeq2). DESeq2 results for differential expression analysis of RNA-Seq data. Legend: baseMean (mean read count) is highlighted in yellow if > 50; log2FC > 0.585 (corresponding to FC > 1.5) is colored in red, log2FC < -0.585 is blue; significant p-value < 0.05 is green. [file 11658_2023_469_MOESM2_ESM.xlsx]

## Sheet: DESeq2
DESeq2 results for differential expression analysis of RNA-Seq data.
Legend: baseMean (mean read count) is highlighted in yellow if >50; log2FC>0.585
(corresponding to FC>1.5) is colored in red, log2FC<-0.585 is blue; significant p-value<0.05 is green.
gene_id	baseMean	log2FoldChange	lfcSE	stat	pvalue	padj	gene_symbol	biotype
RUF5-1	27023.6	3.16534	0.13146	24.0783	4.21767e-128	1.1685e-124
RUF5-2	27023.6	3.16534	0.13146	24.0783	4.21767e-128	1.1685e-124
YKR097W	4650.19	-1.4444	0.0603255	-23.9433	1.08405e-126	2.00224e-123	PCK1	protein_coding
YER065C	5462.07	-1.23132	0.057076	-21.5733	3.20265e-103	4.43647e-100	ICL1	protein_coding
YMR058W	2399.91	1.3255	0.0721809	18.3636	2.5685e-75	2.84641e-72	FET3	protein_coding
YGR286C	1442.31	-1.30459	0.0843179	-15.4722	5.34354e-54	4.93476e-51	BIO2	protein_coding
YMR303C	2805.41	-1.04998	0.0689432	-15.2296	2.24941e-52	1.78057e-49	ADH2	protein_coding
YKL217W	10814	-0.775016	0.0511032	-15.1657	5.96644e-52	4.1325e-49	JEN1	protein_coding
YNL192W	4020.68	-0.956866	0.0646918	-14.7912	1.67069e-49	1.02859e-46	CHS1	protein_coding
YGR065C	1109.09	-1.42776	0.0969337	-14.7292	4.18582e-49	2.31936e-46	VHT1	protein_coding
YHR053C	233.135	3.29883	0.230205	14.33	1.42195e-46	6.56584e-44	CUP1-1	protein_coding
YHR055C	233.135	3.29883	0.230205	14.33	1.42195e-46	6.56584e-44	CUP1-2	protein_coding
YLR194C	3463.91	-1.021	0.0730216	-13.9822	2.0027e-44	8.53611e-42	NCW2	protein_coding
YGL255W	397.152	2.05184	0.153286	13.3857	7.33275e-41	2.9022e-38	ZRT1	protein_coding
YDR256C	1193.86	-1.20213	0.0920263	-13.0629	5.36632e-39	1.98232e-36	CTA1	protein_coding
YJR095W	2492.52	-0.885339	0.0704162	-12.5729	2.97428e-36	1.03003e-33	SFC1	protein_coding
YJL159W	4028.34	-0.779372	0.0646739	-12.0508	1.92085e-33	6.26085e-31	HSP150	protein_coding
YAL054C	852.012	-1.23283	0.104755	-11.7687	5.66037e-32	1.74245e-29	ACS1	protein_coding
YGR067C	1599.87	-0.934221	0.0822861	-11.3533	7.13976e-30	2.08218e-27
YDR384C	836.736	-1.18161	0.104275	-11.3316	9.15019e-30	2.53506e-27	ATO3	protein_coding
YGL205W	1823.64	-0.866921	0.0771015	-11.2439	2.48203e-29	6.54903e-27	POX1	protein_coding
YNL117W	1023.92	-1.03362	0.0950053	-10.8796	1.44232e-27	3.63268e-25	MLS1	protein_coding
YHR092C	2139.47	0.762607	0.0721767	10.5658	4.29185e-26	1.03396e-23	HXT4	protein_coding
YNR058W	275.647	-1.81031	0.176515	-10.2559	1.11383e-24	2.57157e-22	BIO3	protein_coding
YHR030C	1634.57	-0.816241	0.0807394	-10.1096	5.01022e-24	1.11046e-21	SLT2	protein_coding
YLR377C	1840.32	-0.773687	0.0775979	-9.97046	2.05276e-23	4.37475e-21	FBP1	protein_coding
YER024W	3172.72	-0.637568	0.0643733	-9.90423	3.9902e-23	8.18878e-21	YAT2	protein_coding
YJL153C	13581.9	-0.487548	0.0493234	-9.88474	4.84861e-23	9.59505e-21	INO1	protein_coding
YDL234C	3375.81	-0.636285	0.0643959	-9.88083	5.04154e-23	9.63283e-21	GYP7	protein_coding
YOL126C	5990.26	-0.568784	0.0576643	-9.86371	5.97988e-23	1.10448e-20	MDH2	protein_coding
YCR005C	4840.87	-0.56658	0.058188	-9.73706	2.09531e-22	3.74519e-20	CIT2	protein_coding
YCR010C	265.184	-1.77667	0.18283	-9.71765	2.53578e-22	4.39087e-20	ADY2	protein_coding
YDL039C	310.064	-1.58492	0.164431	-9.63877	5.48398e-22	9.20809e-20	PRM7	protein_coding
YDL215C	7695.76	-0.540779	0.0565758	-9.55849	1.1949e-21	1.94733e-19	GDH2	protein_coding
YAL053W	2482.18	-0.665168	0.0698802	-9.5187	1.75363e-21	2.77625e-19	FLC2	protein_coding
Q0158	1437.93	0.98863	0.104664	9.44576	3.52837e-21	5.43075e-19	21S_RRNA	rRNA
YKR009C	1213.61	-0.845173	0.0913728	-9.24973	2.25065e-20	3.3705e-18	FOX2	protein_coding
YML042W	1384.38	-0.765665	0.0864069	-8.86116	7.91881e-19	1.15469e-16	CAT2	protein_coding
YER145C	948.917	0.827386	0.097737	8.46543	2.5521e-17	3.62595e-15	FTR1	protein_coding
YDR536W	1138.7	0.747715	0.0904951	8.26249	1.42663e-16	1.97624e-14	STL1	protein_coding
YDR055W	2072.52	-0.609181	0.0740058	-8.23153	1.84839e-16	2.49804e-14	PST1	protein_coding
YLR284C	880.914	-0.831173	0.103265	-8.04894	8.3514e-16	1.10179e-13	ECI1	protein_coding
YLR120C	2302.47	-0.554836	0.0712671	-7.7853	6.95456e-15	8.96167e-13	YPS1	protein_coding
YGL062W	4256.18	-0.482576	0.063012	-7.65848	1.88153e-14	2.36944e-12	PYC1	protein_coding
YER070W	1487.91	0.626123	0.0819529	7.64003	2.17165e-14	2.67403e-12	RNR1	protein_coding
YIL136W	5153.82	-0.445155	0.0583175	-7.6333	2.28813e-14	2.75621e-12	OM45	protein_coding
YLR174W	3171.54	-0.495955	0.0651615	-7.61117	2.71631e-14	3.20235e-12	IDP2	protein_coding
YDR077W	14494.3	-0.397829	0.0536741	-7.41194	1.24462e-13	1.43676e-11	SED1	protein_coding
YNR057C	164.492	-1.64321	0.223115	-7.36484	1.77362e-13	2.00564e-11	BIO4	protein_coding
YMR104C	1686.33	-0.594959	0.0809448	-7.35019	1.97931e-13	2.19347e-11	YPK2	protein_coding
YLR205C	1123.41	-0.698275	0.0954495	-7.31565	2.56137e-13	2.78286e-11	HMX1	protein_coding
YJR104C	3863.19	0.474924	0.0655229	7.24821	4.22303e-13	4.49996e-11	SOD1	protein_coding
YDL037C	84.1071	-2.38316	0.333442	-7.14715	8.85989e-13	9.26277e-11	BSC1	protein_coding
YOR100C	473.113	-0.967458	0.137147	-7.05418	1.73624e-12	1.78157e-10	CRC1	protein_coding
YEL060C	2792.14	-0.585269	0.083519	-7.00762	2.42412e-12	2.44219e-10	PRB1	protein_coding
YCL025C	2224.66	-0.501046	0.0720905	-6.95024	3.64674e-12	3.60831e-10	AGP1	protein_coding
YKL148C	5492.03	-0.436301	0.0630106	-6.92425	4.3829e-12	4.26064e-10	SDH1	protein_coding
YOR374W	3722.5	-0.430299	0.0623064	-6.90617	4.97899e-12	4.75665e-10	ALD4	protein_coding
YDL048C	552.952	0.849453	0.123426	6.88229	5.88979e-12	5.53141e-10	STP4	protein_coding
YLR414C	1229.46	-0.583179	0.0878643	-6.63726	3.19564e-11	2.95118e-09	PUN1	protein_coding
YLR121C	422.886	-0.899594	0.137578	-6.53877	6.20256e-11	5.63416e-09	YPS3	protein_coding
YHR097C	1014.02	-0.61743	0.0947994	-6.51302	7.36568e-11	6.58278e-09	PAL2	protein_coding
YOL016C	4983.79	-0.377962	0.0582111	-6.49296	8.41669e-11	7.40268e-09	CMK2	protein_coding
YKL096W	1048.1	-0.630197	0.0974925	-6.46406	1.01932e-10	8.8251e-09	CWP1	protein_coding
YER020W	1549.33	-0.520681	0.0807135	-6.45098	1.11126e-10	9.47304e-09	GPA2	protein_coding
YPL147W	902.16	-0.635419	0.0997172	-6.37221	1.86318e-10	1.56423e-08	PXA1	protein_coding
YGL208W	710.382	-0.704914	0.111079	-6.34604	2.20922e-10	1.82706e-08	SIP2	protein_coding
YPL061W	5801.89	-0.358136	0.0564704	-6.342	2.26794e-10	1.84804e-08	ALD6	protein_coding
YBR132C	964.015	-0.607809	0.0970767	-6.26112	3.82228e-10	3.06946e-08	AGP2	protein_coding
YMR238W	997.492	-0.60343	0.0973648	-6.19762	5.73239e-10	4.5376e-08	DFG5	protein_coding
YFR053C	25685	0.282838	0.0472017	5.99211	2.0714e-09	1.61657e-07	HXK1	protein_coding
YLL024C	2437.73	0.43313	0.072539	5.97099	2.35815e-09	1.8148e-07	SSA2	protein_coding
YBL101C	565.549	-0.733531	0.122921	-5.96752	2.4089e-09	1.82845e-07	ECM21	protein_coding
YGR032W	2010.8	-0.467886	0.0787758	-5.93947	2.85953e-09	2.14117e-07	GSC2	protein_coding
YDR293C	2134.48	-0.431901	0.075378	-5.7298	1.00551e-08	7.42874e-07	SSD1	protein_coding
YOR208W	636.733	-0.674548	0.118922	-5.67217	1.40999e-08	1.02799e-06	PTP2	protein_coding
YAL005C	5937.85	0.317217	0.0566917	5.59548	2.2001e-08	1.58321e-06	SSA1	protein_coding
YBR005W	1524.75	-0.500002	0.0896445	-5.57762	2.43837e-08	1.73218e-06	RCR1	protein_coding
YKL109W	2851.15	-0.382529	0.0686684	-5.57068	2.53749e-08	1.77977e-06	HAP4	protein_coding
YPL095C	658.407	-0.628957	0.112989	-5.56653	2.59856e-08	1.79983e-06	EEB1	protein_coding
YMR008C	1622.71	-0.478156	0.0859458	-5.56346	2.64479e-08	1.80923e-06	PLB1	protein_coding
YNL194C	326.994	-0.865405	0.156869	-5.51673	3.45374e-08	2.3338e-06
YNL112W	2755.67	0.371728	0.0676301	5.49649	3.87426e-08	2.58642e-06	DBP2	protein_coding
YBL111C	44.7366	2.46967	0.450086	5.48712	4.08546e-08	2.69495e-06
YHR218W	28.637	-5.18121	0.94784	-5.46633	4.59439e-08	2.995e-06
YGR189C	2565.04	-0.368475	0.0680356	-5.41591	6.09763e-08	3.92872e-06	CRH1	protein_coding
YGR088W	2363.3	0.372843	0.0702517	5.30725	1.11291e-07	7.08809e-06	CTT1	protein_coding
YNL208W	3056.67	-0.391772	0.0745352	-5.2562	1.47064e-07	9.26005e-06
YDR216W	4224.54	-0.354591	0.0685728	-5.17102	2.32823e-07	1.44952e-05	ADR1	protein_coding
YLR340W	4274.29	-0.31058	0.0601675	-5.16192	2.44428e-07	1.48909e-05	RPP0	protein_coding
YBR054W	1169.88	0.464691	0.0900246	5.16183	2.44554e-07	1.48909e-05	YRO2	protein_coding
YOR348C	714.466	-0.570309	0.110898	-5.14265	2.70885e-07	1.63149e-05	PUT4	protein_coding
YIL101C	338.564	-0.780935	0.15208	-5.13502	2.8211e-07	1.68083e-05	XBP1	protein_coding
YPL265W	1284.49	-0.447296	0.0876007	-5.10608	3.28917e-07	1.93886e-05	DIP5	protein_coding
YMR083W	4585.01	-0.296426	0.0586695	-5.05247	4.36142e-07	2.54385e-05	ADH3	protein_coding
YJL107C	416.753	-0.754993	0.151849	-4.97201	6.62615e-07	3.82453e-05
YMR136W	492.504	-0.654226	0.132047	-4.9545	7.25178e-07	4.12091e-05	GAT2	protein_coding
YNL202W	585.97	-0.620741	0.125313	-4.95352	7.28838e-07	4.12091e-05	SPS19	protein_coding
YIL057C	403.183	-0.728088	0.147197	-4.94636	7.56149e-07	4.23214e-05	RGI2	protein_coding
YIL162W	7869.21	-0.287472	0.0583841	-4.9238	8.4878e-07	4.70309e-05	SUC2	protein_coding
YLR332W	778.003	-0.523031	0.106728	-4.90062	9.55355e-07	5.24121e-05	MID2	protein_coding
YLR303W	1728.74	0.3769	0.077988	4.8328	1.34627e-06	7.31343e-05	MET17	protein_coding
YNR056C	149.992	-1.11678	0.2322	-4.80958	1.51246e-06	8.13646e-05	BIO5	protein_coding
YKL146W	893.06	-0.490664	0.102098	-4.80582	1.54118e-06	8.21122e-05	AVT3	protein_coding
YDR040C	1003.67	-0.4695	0.0978821	-4.79658	1.61394e-06	8.51699e-05	ENA1	protein_coding
YER144C	769.088	-0.510167	0.107021	-4.76699	1.87003e-06	9.77517e-05	UBP5	protein_coding
YPL089C	593.278	-0.564176	0.118398	-4.7651	1.88764e-06	9.77517e-05	RLM1	protein_coding
YBL043W	573.095	-0.57359	0.120679	-4.75303	2.00394e-06	0.000102813	ECM13	protein_coding
YBL015W	2153.97	-0.340062	0.071619	-4.74821	2.05225e-06	0.000104051	ACH1	protein_coding
YMR011W	2776.86	-0.32166	0.0677621	-4.7469	2.06562e-06	0.000104051	HXT2	protein_coding
YBR050C	389.909	-0.680054	0.143827	-4.72827	2.26443e-06	0.000113038	REG2	protein_coding
YOL155C	1166.93	-0.435534	0.0929603	-4.68516	2.79736e-06	0.000138394	HPF1	protein_coding
YDL227C	299.989	0.755076	0.16147	4.67626	2.92159e-06	0.000143262	HO	protein_coding
YJL165C	1600.7	-0.375716	0.0804401	-4.67076	3.00088e-06	0.000145858	HAL5	protein_coding
YIL125W	7303.12	-0.279227	0.0600055	-4.65335	3.26582e-06	0.000157356	KGD1	protein_coding
YMR015C	1041.59	0.435267	0.0942816	4.61667	3.89953e-06	0.00018627	ERG5	protein_coding
YJL217W	1077.36	-0.435623	0.094585	-4.60562	4.11241e-06	0.000194759	REE1	protein_coding
YIL117C	295.248	-0.745941	0.162677	-4.58542	4.5308e-06	0.000211041	PRM5	protein_coding
YLR130C	554.442	0.568882	0.124065	4.58535	4.53237e-06	0.000211041	ZRT2	protein_coding
YOL086C	18698.9	-0.255707	0.055946	-4.5706	4.86328e-06	0.000224562	ADH1	protein_coding
YPL201C	462.791	-0.605295	0.133068	-4.54878	5.39589e-06	0.000247096	YIG1	protein_coding
YMR169C	388.662	0.646963	0.142352	4.54483	5.49808e-06	0.000249712	ALD3	protein_coding
YIL160C	443.626	-0.623801	0.137633	-4.53236	5.83275e-06	0.000262758	POT1	protein_coding
YER158C	645.257	-0.514613	0.113827	-4.52101	6.15442e-06	0.000275013
YNL270C	180.694	-0.929771	0.206055	-4.51224	6.41463e-06	0.000284348	ALP1	protein_coding
YLR355C	2910.82	0.315965	0.0703762	4.48966	7.13384e-06	0.000313719	ILV5	protein_coding
YMR085W	194.387	-0.883807	0.197811	-4.46794	7.89758e-06	0.000344571
YJR019C	787.53	-0.479721	0.107887	-4.4465	8.72825e-06	0.00037603	TES1	protein_coding
YKR091W	315.71	-0.708487	0.159359	-4.44585	8.75435e-06	0.00037603	SRL3	protein_coding
YER067W	1577.01	-0.359205	0.0818443	-4.38888	1.13936e-05	0.000485632	RGI1	protein_coding
YKR039W	543.132	-0.542108	0.123904	-4.37521	1.21314e-05	0.00051313	GAP1	protein_coding
YNL160W	2785.14	0.305783	0.0700092	4.36776	1.25527e-05	0.000526927	YGP1	protein_coding
YPL156C	434.618	-0.607224	0.139129	-4.36446	1.27439e-05	0.000530784	PRM4	protein_coding
YGR250C	2890.83	-0.292318	0.0670012	-4.36288	1.28361e-05	0.000530784	RIE1	protein_coding
YPR030W	1843.41	-0.351756	0.0812012	-4.33191	1.47821e-05	0.000606724	CSR2	protein_coding
YDR497C	10261.6	-0.223041	0.0515489	-4.32679	1.51301e-05	0.000616441	ITR1	protein_coding
YJR073C	3338.5	-0.285971	0.0664067	-4.30636	1.65963e-05	0.000671243	OPI3	protein_coding
YDL173W	829.694	-0.447388	0.104487	-4.28176	1.85424e-05	0.000744517	PAR32	protein_coding
YJL089W	320.413	-0.695477	0.162677	-4.27519	1.90972e-05	0.000761278	SIP4	protein_coding
YBL017C	1636.44	-0.370881	0.0875386	-4.23677	2.26756e-05	0.000897468	PEP1	protein_coding
YPL012W	1174.77	0.376115	0.0890352	4.22434	2.39644e-05	0.000941752	RRP12	protein_coding
YML117W	1567.16	-0.353884	0.0839099	-4.21743	2.47104e-05	0.000964229	NAB6	protein_coding
YBR020W	27670.7	-0.200241	0.0475298	-4.21295	2.52056e-05	0.000976671	GAL1	protein_coding
YHL021C	2050.92	-0.310947	0.0738548	-4.21025	2.55088e-05	0.000981559	AIM17	protein_coding
YJL108C	328.182	-0.643013	0.153331	-4.19362	2.7454e-05	0.001046	PRM10	protein_coding
YOR303W	2102.44	0.305969	0.072976	4.19273	2.75611e-05	0.001046	CPA1	protein_coding
YOR273C	1866.84	-0.325547	0.0777406	-4.1876	2.81916e-05	0.00105839	TPO4	protein_coding
YOR230W	2611.99	-0.282938	0.0675758	-4.18698	2.82697e-05	0.00105839	WTM1	protein_coding
YFL059W	686.145	-0.485791	0.117366	-4.13911	3.48657e-05	0.00129658	SNZ3	protein_coding
YDR533C	715.517	0.471288	0.114382	4.12031	3.78364e-05	0.00139768	HSP31	protein_coding
Q0020	541.949	1.08877	0.266778	4.08121	4.48025e-05	0.00164405	15S_RRNA	rRNA
YLR023C	718.038	0.442614	0.10879	4.06852	4.73135e-05	0.00171377	IZH3	protein_coding
YMR186W	8171.86	0.239783	0.0589369	4.06848	4.73211e-05	0.00171377	HSC82	protein_coding
YOL151W	819.483	0.416196	0.102527	4.05938	4.92039e-05	0.00177038	GRE2	protein_coding
YER015W	1455.26	-0.358615	0.0891359	-4.02323	5.74043e-05	0.00205211	FAA2	protein_coding
YBR117C	196.063	0.812703	0.203447	3.99467	6.47853e-05	0.00230112	TKL2	protein_coding
YPL134C	1444.93	-0.342145	0.0857193	-3.99145	6.56701e-05	0.00231769	ODC1	protein_coding
YPR024W	1577.04	-0.327149	0.0823583	-3.97226	7.11941e-05	0.00249675	YME1	protein_coding
YKL043W	396.943	-0.595912	0.150174	-3.96815	7.24334e-05	0.00252423	PHD1	protein_coding
YNL020C	605.605	-0.500181	0.126398	-3.95719	7.58356e-05	0.00262628	ARK1	protein_coding
YDR085C	871.966	-0.395551	0.10045	-3.93778	8.22397e-05	0.00283037	AFR1	protein_coding
YNL044W	1055.61	-0.363121	0.0925003	-3.92563	8.65043e-05	0.00295877	YIP3	protein_coding
YHR006W	791.858	-0.403506	0.103658	-3.89267	9.91464e-05	0.00337037	STP2	protein_coding
YJL157C	1533.34	0.319908	0.0822688	3.88858	0.000100834	0.00340684	FAR1	protein_coding
YJR008W	1870.95	-0.300084	0.0777673	-3.85874	0.000113975	0.00382747	MHO1	protein_coding
YDR129C	4610.29	-0.227043	0.0589181	-3.85354	0.000116422	0.00388424	SAC6	protein_coding
YCL043C	1533.13	-0.32096	0.0833188	-3.85219	0.000117067	0.00388424	PDI1	protein_coding
YJL158C	1407.4	-0.332131	0.0866661	-3.8323	0.000126951	0.00418712	CIS3	protein_coding
YPR001W	333.821	-0.580919	0.151856	-3.82545	0.000130531	0.00427972	CIT3	protein_coding
YGR023W	345.752	-0.593952	0.156387	-3.79796	0.000145892	0.00475523	MTL1	protein_coding
YMR105C	2925.4	0.248747	0.0656067	3.79149	0.000149748	0.00485236	PGM2	protein_coding
YNR019W	1018.11	-0.368574	0.0976967	-3.77263	0.000161534	0.00520383	ARE2	protein_coding
YBR018C	29913.4	0.176182	0.0467435	3.76912	0.000163824	0.00524709	GAL7	protein_coding
YGR268C	297.209	-0.620783	0.165085	-3.76038	0.000169652	0.00538372	HUA1	protein_coding
YER088C	1307.79	-0.321442	0.0854938	-3.75982	0.000170033	0.00538372	DOT6	protein_coding
YPL230W	577.974	-0.445185	0.118876	-3.74497	0.000180415	0.00567999	USV1	protein_coding
YER069W	1134.42	0.347679	0.0933327	3.72516	0.000195189	0.0061104	ARG5,6	protein_coding
YEL040W	1469.04	-0.3177	0.0855372	-3.71417	0.000203872	0.00632959	UTR2	protein_coding
YPL088W	335.898	-0.563408	0.151722	-3.71342	0.000204475	0.00632959
YOL158C	297.121	-0.627841	0.170265	-3.68743	0.000226527	0.00697325	ENB1	protein_coding
YDL174C	2264.66	-0.2618	0.0710756	-3.6834	0.000230144	0.00704545	DLD1	protein_coding
YML045W	831.003	0.817851	0.223115	3.66561	0.000246753	0.0075124
YJL094C	868.819	-0.369584	0.101525	-3.64031	0.000272309	0.00824515	KHA1	protein_coding
LSR1	230.446	0.678111	0.18646	3.63676	0.000276089	0.00828329
YMR280C	787.848	-0.411856	0.113262	-3.63632	0.000276558	0.00828329	CAT8	protein_coding
YNL248C	611.317	0.418676	0.115993	3.60949	0.000306798	0.00913961	RPA49	protein_coding
YOR202W	5347.28	-0.203247	0.0566608	-3.58708	0.0003344	0.00990862	HIS3	protein_coding
YPL066W	2408.2	0.247858	0.0694126	3.5708	0.000355891	0.0104893	RGL1	protein_coding
YOR153W	2871.73	0.246248	0.0695973	3.53819	0.000402879	0.0118114	PDR5	protein_coding
YGL006W	2079.81	-0.271815	0.0775507	-3.50499	0.000456617	0.0133164	PMC1	protein_coding
YPL223C	60.0357	1.24346	0.355118	3.50154	0.000462586	0.0134198	GRE1	protein_coding
YPR010C	1706.35	0.274214	0.0783527	3.49974	0.000465706	0.01344	RPA135	protein_coding
YIL169C	1670.39	-0.29486	0.0844339	-3.4922	0.000479059	0.0137537	CSS1	protein_coding
YJL106W	143.155	-0.817519	0.234642	-3.48412	0.000493759	0.0141027	IME2	protein_coding
YLR413W	331.6	0.536537	0.154329	3.47659	0.00050784	0.0144305	INA1	protein_coding
YJR148W	649.181	-0.391516	0.112675	-3.47474	0.000511341	0.0144558	BAT2	protein_coding
YKL187C	520.829	-0.44085	0.127215	-3.46539	0.000529469	0.0148923	FAT3	protein_coding
YOR299W	708.749	-0.376428	0.108808	-3.45956	0.000541058	0.0151414	BUD7	protein_coding
YLR350W	1086.37	-0.328435	0.0952504	-3.44812	0.000564496	0.0156926	ORM2	protein_coding
YKL188C	507.36	-0.441947	0.128204	-3.44721	0.000566416	0.0156926	PXA2	protein_coding
YJL079C	388.666	-0.49519	0.144206	-3.43391	0.000594944	0.0163441	PRY1	protein_coding
YHR138C	918.243	-0.34067	0.0992195	-3.4335	0.000595834	0.0163441
YGR097W	771.73	-0.374513	0.109699	-3.41399	0.000640192	0.0174744	ASK10	protein_coding
YLR267W	335.589	-0.522291	0.153137	-3.41061	0.00064818	0.0176057	BOP2	protein_coding
YHL032C	1186.75	-0.309364	0.0912255	-3.3912	0.000695861	0.018723	GUT1	protein_coding
YDR507C	740.449	0.362716	0.10696	3.39112	0.000696071	0.018723	GIN4	protein_coding
YGR155W	3502.73	0.219189	0.0649113	3.37675	0.000733475	0.0196337	CYS4	protein_coding
YOR134W	459.966	-0.452556	0.134213	-3.37192	0.00074646	0.0198853	BAG7	protein_coding
YDR011W	1155.05	0.305389	0.0912915	3.3452	0.000822221	0.0217987	SNQ2	protein_coding
YDR261C-D	1824.55	0.256363	0.0769366	3.33214	0.000861822	0.0227398
YMR096W	373.009	0.486874	0.146419	3.3252	0.000883539	0.0232023	SNZ1	protein_coding
YER052C	607.108	0.38447	0.115838	3.31904	0.000903279	0.0236088	HOM3	protein_coding
YDR091C	993.904	0.316811	0.0955179	3.31677	0.000910652	0.0236898	RLI1	protein_coding
YOR035C	1137.82	-0.304164	0.091976	-3.307	0.000943011	0.0244169	SHE4	protein_coding
YOR207C	1214.33	-0.295992	0.0895892	-3.30389	0.000953541	0.0245164	RET1	protein_coding
YIL155C	2663.55	-0.256126	0.0775375	-3.30325	0.0009557	0.0245164	GUT2	protein_coding
YKR061W	318.936	-0.515218	0.156357	-3.29514	0.000983741	0.0251194	KTR2	protein_coding
YMR266W	1060.36	-0.31649	0.0966347	-3.27512	0.00105616	0.0268448	RSN1	protein_coding
YPR159W	1782.36	-0.258734	0.0792265	-3.26574	0.00109177	0.0276232	KRE6	protein_coding
YGR161C	340.776	-0.490945	0.15052	-3.26166	0.00110764	0.0278973	RTS3	protein_coding
YGL248W	739.05	-0.354639	0.108933	-3.25557	0.00113163	0.0283727	PDE1	protein_coding
YLR129W	743.438	0.358357	0.110127	3.25404	0.00113774	0.0283975	DIP2	protein_coding
YHR096C	389.132	-0.458236	0.141475	-3.23899	0.00119953	0.0298055	HXT5	protein_coding
YGR254W	13763.2	-0.158109	0.0488764	-3.23488	0.00121694	0.0301029	ENO1	protein_coding
YGL045W	443.642	-0.432267	0.133767	-3.23149	0.00123147	0.030327	RIM8	protein_coding
YBR069C	1405.18	-0.271643	0.0841962	-3.22631	0.00125398	0.0307447	TAT1	protein_coding
YAL039C	286.223	-0.523395	0.163541	-3.2004	0.00137237	0.0334337	CYC3	protein_coding
YHR209W	455.402	-0.426811	0.133391	-3.1997	0.00137573	0.0334337	CRG1	protein_coding
YNL104C	5171.85	-0.182997	0.0572357	-3.19725	0.00138746	0.0335718	LEU4	protein_coding
YPL052W	289.383	-0.525866	0.164613	-3.19456	0.00140046	0.0337267	OAZ1	protein_coding
YLR348C	336.533	-0.482633	0.151134	-3.19341	0.00140604	0.0337267	2001-12-01	protein_coding
YPR002W	1472.44	-0.260363	0.0817508	-3.18484	0.00144833	0.034532	PDH1	protein_coding
YLR138W	1010.27	-0.31467	0.0988257	-3.18409	0.00145208	0.034532	NHA1	protein_coding
YOR120W	8923.39	0.163619	0.0514391	3.18083	0.00146854	0.0347744	GCY1	protein_coding
YDR277C	741.718	0.348412	0.109596	3.17907	0.00147749	0.0347838	MTH1	protein_coding
YHL020C	724.01	-0.346989	0.109175	-3.17828	0.0014815	0.0347838	OPI1	protein_coding
YOR220W	1763.16	-0.249069	0.0784001	-3.17689	0.00148862	0.0348001	RCN2	protein_coding
YDL020C	1075.49	-0.291367	0.0917669	-3.17508	0.00149794	0.0348001	RPN4	protein_coding
YDR039C	617.607	-0.369498	0.116396	-3.17448	0.00150103	0.0348001	ENA2	protein_coding
YPR023C	918.927	-0.309687	0.0978543	-3.16477	0.00155204	0.0358327	EAF3	protein_coding
YGR146C	185.275	-0.662937	0.210003	-3.1568	0.00159513	0.0366746	ECL1	protein_coding
YML075C	2244.79	-0.225441	0.0715418	-3.15118	0.00162613	0.0372019	HMG1	protein_coding
YJR113C	249.497	-0.550159	0.174642	-3.15022	0.00163149	0.0372019	RSM7	protein_coding
YMR001C	373.658	0.452065	0.143907	3.14136	0.00168164	0.0380995	CDC5	protein_coding
YLR152C	630.498	0.363466	0.115722	3.14085	0.0016846	0.0380995
YBR214W	359.198	-0.481012	0.153665	-3.13027	0.00174644	0.0393374	SDS24	protein_coding
YKL216W	9646.83	-0.159302	0.0509501	-3.12663	0.00176823	0.0396671	URA1	protein_coding
YFL030W	3255.52	-0.204478	0.0657249	-3.11112	0.0018638	0.0416424	AGX1	protein_coding
YNL333W	519.465	-0.389465	0.125342	-3.10723	0.00188852	0.0420253	SNZ2	protein_coding
YJL171C	2224.36	-0.219694	0.0709415	-3.09684	0.00195596	0.0433519	TOH1	protein_coding
YOR063W	22904.5	-0.144454	0.0467129	-3.09238	0.00198559	0.0438333	RPL3	protein_coding
YOL107W	330.509	-0.475413	0.153892	-3.08927	0.00200652	0.0441196
YBR150C	643.45	-0.357964	0.11659	-3.07028	0.00213861	0.046838	TBS1	protein_coding
YMR034C	226.783	-0.573658	0.187795	-3.05471	0.0022528	0.0491448	RCH1	protein_coding
YAL042W	817.586	-0.316432	0.103638	-3.05323	0.00226393	0.0491938	ERV46	protein_coding
YDR009W	2666.76	-0.2102	0.0688769	-3.05183	0.00227451	0.0492308	GAL3	protein_coding
YGR204W	1651.35	-0.23936	0.0786285	-3.04419	0.0023331	0.0503025	ADE3	protein_coding
YBR241C	100.081	-0.827945	0.272368	-3.0398	0.00236734	0.0506525
YJR009C	12339	-0.149791	0.0492773	-3.03977	0.00236762	0.0506525	TDH2	protein_coding
YDR033W	4448.2	0.180525	0.0595733	3.03031	0.00244306	0.0520653	MRH1	protein_coding
YBL042C	749.871	-0.330069	0.109113	-3.02502	0.00248618	0.0527813	FUI1	protein_coding
YPL262W	3812.34	-0.18608	0.0616289	-3.01936	0.00253308	0.0535717	FUM1	protein_coding
YPR124W	146.076	-0.686764	0.228356	-3.00742	0.00263471	0.0553823	CTR1	protein_coding
YEL058W	1207.8	-0.266892	0.0887579	-3.00697	0.00263868	0.0553823	PCM1	protein_coding
YMR084W	88.8707	-0.868472	0.289526	-2.99964	0.00270299	0.056518
YKL164C	1864.11	-0.227054	0.0759201	-2.99069	0.00278345	0.0579634	PIR1	protein_coding
YBL055C	669.044	-0.337963	0.113084	-2.98859	0.00280265	0.0579634
YLR149C	992.38	-0.291208	0.0974428	-2.9885	0.0028035	0.0579634
YPL231W	13183	-0.18437	0.0618299	-2.9819	0.0028647	0.0590085	FAS2	protein_coding
YCR007C	170.004	-0.630458	0.21316	-2.95768	0.00309965	0.0636118
YBR036C	1398.85	-0.250222	0.0848797	-2.94796	0.00319878	0.0654038	CSG2	protein_coding
YJL225C	852.313	-0.296222	0.100609	-2.94428	0.00323704	0.0659427
YKR042W	1807.84	-0.256402	0.0874969	-2.93042	0.00338508	0.068706	UTH1	protein_coding
YMR061W	555.281	0.383132	0.131293	2.91815	0.00352109	0.0712058	RNA14	protein_coding
YFL010C	377.588	-0.418073	0.143376	-2.91592	0.00354644	0.0712671	WWM1	protein_coding
YGR149W	632.25	-0.339631	0.116493	-2.91546	0.00355167	0.0712671	GPC1	protein_coding
YBL033C	780.898	-0.306011	0.104997	-2.91449	0.00356271	0.0712671	RIB1	protein_coding
RDN18-1	45738.5	0.724805	0.249391	2.9063	0.00365734	0.0723976
RDN18-2	45738.5	0.724805	0.249391	2.9063	0.00365734	0.0723976
YMR316W	1373.5	-0.25068	0.0862583	-2.90616	0.00365898	0.0723976	DIA1	protein_coding
YHR149C	326.145	0.476574	0.164048	2.90509	0.00367149	0.0723976	SKG6	protein_coding
YBR182C	278.955	-0.491484	0.170093	-2.8895	0.00385854	0.0758163	SMP1	protein_coding
YER053C	566.886	0.352612	0.12215	2.88671	0.00389291	0.0762213	PIC2	protein_coding
YER184C	369.794	-0.429513	0.148997	-2.8827	0.00394283	0.0769268	TOG1	protein_coding
YBR083W	609.893	-0.337941	0.117487	-2.87641	0.00402221	0.0782002	TEC1	protein_coding
YER004W	812.022	-0.297539	0.103626	-2.87129	0.00408797	0.0792008	FMP52	protein_coding
YOR042W	996.054	-0.271287	0.0946095	-2.86744	0.00413813	0.0798934	CUE5	protein_coding
YNR017W	467.573	-0.423962	0.148233	-2.86011	0.00423499	0.0814795	TIM23	protein_coding
YGR249W	165.096	-0.607047	0.212558	-2.85591	0.00429138	0.0822787	MGA1	protein_coding
YMR208W	824.435	-0.295673	0.103579	-2.85457	0.00430956	0.0823423	ERG12	protein_coding
YPL055C	142.725	-0.652581	0.229654	-2.84158	0.00448911	0.0852682	LGE1	protein_coding
YMR318C	6865.94	-0.160651	0.056542	-2.84127	0.00449347	0.0852682	ADH6	protein_coding
YIL091C	463.748	0.373093	0.131549	2.83614	0.00456619	0.0863525	UTP25	protein_coding
YPL226W	1830.42	0.220594	0.0780186	2.82746	0.00469193	0.0884284	NEW1	protein_coding
YDR060W	1319.11	0.241237	0.0853811	2.82541	0.00472202	0.0886939	MAK21	protein_coding
YGR244C	5829.45	-0.156577	0.0554787	-2.8223	0.00476805	0.0892559	LSC2	protein_coding
YMR016C	872.817	-0.280805	0.0999512	-2.80942	0.00496309	0.0925942	SOK2	protein_coding
YPR198W	535.959	-0.346567	0.123531	-2.80551	0.00502369	0.0934104	SGE1	protein_coding
YJR078W	210.335	-0.554848	0.19791	-2.80353	0.00505464	0.0936714	BNA2	protein_coding
YLR257W	3154.31	-0.192095	0.0685637	-2.8017	0.00508345	0.0938913
YGR159C	2913.78	0.187294	0.0669216	2.79871	0.00513072	0.0944495	NSR1	protein_coding
YGR136W	702.821	-0.304938	0.109114	-2.79467	0.00519527	0.0953212	LSB1	protein_coding
YER062C	524.219	0.345571	0.123831	2.79067	0.00525985	0.0961876	GPP2	protein_coding
YPR105C	499.826	0.360935	0.129438	2.78847	0.00529573	0.0965122	COG4	protein_coding
YKL078W	134.137	0.658703	0.23631	2.78745	0.00531244	0.0965122	DHR2	protein_coding
YPL240C	886.045	0.288707	0.103629	2.78598	0.00533667	0.0965411	HSP82	protein_coding
YDR353W	1274.91	-0.247181	0.0887469	-2.78524	0.00534888	0.0965411	TRR1	protein_coding
YPR154W	265.189	-0.482687	0.17352	-2.78173	0.00540696	0.0972725	PIN3	protein_coding
YKR075C	227.905	0.508447	0.183207	2.77526	0.00551579	0.0989093
YBR296C	142.754	-0.630141	0.227176	-2.7738	0.00554052	0.0990323	PHO89	protein_coding
YLR410W-A	139.773	-0.634385	0.23021	-2.75568	0.00585706	0.104354
YEL011W	3458.15	-0.183428	0.0666398	-2.75252	0.00591381	0.105027	GLC3	protein_coding
RDN25-1	69933.9	0.636984	0.231681	2.7494	0.00597044	0.105357
RDN25-2	69933.9	0.636984	0.231681	2.7494	0.00597044	0.105357
YJL121C	610.152	-0.320758	0.116783	-2.74662	0.00602135	0.105918	RPE1	protein_coding
YDL246C	166.942	-0.604306	0.220104	-2.74555	0.00604101	0.105928	SOR2	protein_coding
YPR194C	449.858	0.37183	0.135683	2.74042	0.00613605	0.107255	OPT2	protein_coding
YLR083C	823.708	0.281902	0.10336	2.72738	0.00638403	0.111239	EMP70	protein_coding
YNL009W	520.237	-0.351444	0.129064	-2.72302	0.00646874	0.112361	IDP3	protein_coding
YER023W	879.737	-0.274262	0.100961	-2.71652	0.00659716	0.114234	PRO3	protein_coding
YOR108W	561.272	0.324855	0.11991	2.70917	0.00674517	0.116433	LEU9	protein_coding
YIR036C	369.275	-0.395495	0.146697	-2.696	0.00701775	0.120762	IRC24	protein_coding
RDN37-1	2594.85	0.225483	0.0839306	2.68654	0.00721956	0.123119
RDN37-2	2594.85	0.225483	0.0839306	2.68654	0.00721956	0.123119
YPL014W	182.119	0.54727	0.203714	2.68646	0.00722137	0.123119	CIP1	protein_coding
YDR098C-B	372.795	0.432659	0.161715	2.67545	0.00746296	0.126848
YCL040W	8887.42	-0.14186	0.0531085	-2.67113	0.00755965	0.127308	GLK1	protein_coding
YOL019W	804.484	-0.283238	0.106042	-2.67099	0.00756271	0.127308
YLL039C	4758.62	-0.15916	0.0595885	-2.67098	0.00756307	0.127308	UBI4	protein_coding
YCR088W	561.971	-0.377531	0.14139	-2.67014	0.00758194	0.127308	ABP1	protein_coding
YBR004C	1851.95	-0.206443	0.0773574	-2.66869	0.0076147	0.127471	GPI18	protein_coding
YDL003W	246.995	0.500117	0.187574	2.66624	0.00767041	0.128017	MCD1	protein_coding
YBR280C	369.312	-0.388897	0.145945	-2.66469	0.00770591	0.128224	SAF1	protein_coding
YCL030C	2093.57	0.20436	0.0769353	2.65626	0.00790133	0.130992	HIS4	protein_coding
YOL122C	448.107	-0.356432	0.134225	-2.65548	0.00791957	0.130992	SMF1	protein_coding
YOR327C	311.183	-0.420978	0.158775	-2.65141	0.00801557	0.132185	SNC2	protein_coding
YBR195C	101.212	0.713272	0.269223	2.64937	0.00806416	0.132592	MSI1	protein_coding
YER019W	157.455	-0.586245	0.221513	-2.64655	0.00813163	0.133306	ISC1	protein_coding
YNL293W	345.063	-0.407139	0.154124	-2.64164	0.00825068	0.134858	MSB3	protein_coding
YPR137C-B	2497.39	0.183177	0.0694381	2.63799	0.00834002	0.135841
YOL076W	244.591	0.469282	0.177948	2.63718	0.00835983	0.135841	MDM20	protein_coding
YMR213W	226.054	-0.479917	0.182495	-2.62975	0.00854467	0.138218	CEF1	protein_coding
YBR021W	248.801	0.458151	0.174248	2.6293	0.008556	0.138218	FUR4	protein_coding
YLR151C	322.871	-0.405491	0.154535	-2.62394	0.00869189	0.139664	PCD1	protein_coding
YLR153C	4267.73	-0.159389	0.0607478	-2.62378	0.00869595	0.139664	ACS2	protein_coding
YHR016C	443.578	-0.365834	0.139838	-2.61612	0.00889345	0.142424	YSC84	protein_coding
YJL151C	515.825	-0.336591	0.129156	-2.60608	0.0091585	0.146246	SNA3	protein_coding
YER124C	1669.93	0.213742	0.0820492	2.60505	0.00918615	0.146266	DSE1	protein_coding
YOR028C	227.229	0.469941	0.181068	2.59539	0.00944844	0.150011	CIN5	protein_coding
YHR142W	368.34	-0.38052	0.14686	-2.59105	0.00956849	0.151483	CHS7	protein_coding
YJR109C	1430.13	0.240287	0.0928268	2.58856	0.00963792	0.152147	CPA2	protein_coding
YGL126W	52.8545	-0.963582	0.372905	-2.58399	0.00976644	0.153701	SCS3	protein_coding
YCL024W	233.466	0.46225	0.178952	2.58309	0.00979184	0.153701	KCC4	protein_coding
YLR044C	10006.2	-0.165336	0.064095	-2.57954	0.00989327	0.154855	PDC1	protein_coding
YGL008C	25723.9	0.153873	0.0597497	2.5753	0.0100154	0.155813	PMA1	protein_coding
YLL053C	73.3183	-0.829572	0.322146	-2.57514	0.0100199	0.155813
YHR174W	10674	-0.131006	0.0508861	-2.57449	0.0100388	0.155813	ENO2	protein_coding
YMR199W	963.967	0.248103	0.0965289	2.57025	0.0101626	0.157293	CLN1	protein_coding
YNL027W	886.369	-0.25465	0.099178	-2.56761	0.0102403	0.158054	CRZ1	protein_coding
YNR006W	820.763	-0.266451	0.103989	-2.5623	0.0103981	0.159533	VPS27	protein_coding
YLR222C	634.873	0.296805	0.115862	2.5617	0.010416	0.159533	UTP13	protein_coding
YDR041W	621.206	-0.297478	0.116135	-2.56149	0.0104225	0.159533	RSM10	protein_coding
YOL058W	3487.67	0.159775	0.0624586	2.55809	0.010525	0.160658	ARG1	protein_coding
YMR215W	722.222	0.276494	0.108766	2.5421	0.0110187	0.167733	GAS3	protein_coding
YJR154W	111.711	-0.661258	0.261	-2.53356	0.0112911	0.171409
YPR006C	566.73	-0.302338	0.119582	-2.5283	0.0114616	0.173521	ICL2	protein_coding
YDL124W	2517.23	0.177699	0.0703307	2.52662	0.0115167	0.173881
YNL217W	459.401	-0.331866	0.13144	-2.52484	0.0115752	0.174288	PPN2	protein_coding
YER167W	557.594	-0.30368	0.120376	-2.52275	0.011644	0.17485	BCK2	protein_coding
YDR123C	405.245	-0.374288	0.148647	-2.51797	0.0118034	0.176672	INO2	protein_coding
snR19	93.9111	0.70766	0.28113	2.5172	0.0118292	0.176672
YLR168C	800.709	-0.270608	0.107758	-2.51125	0.0120306	0.179197	UPS2	protein_coding
YKL152C	17076.4	-0.119095	0.0475988	-2.50205	0.0123476	0.183427	GPM1	protein_coding
YKR054C	807.864	0.258285	0.103331	2.49959	0.0124338	0.184214	DYN1	protein_coding
YBR023C	896.223	-0.251085	0.100654	-2.49455	0.0126118	0.186128	CHS3	protein_coding
YBL099W	9416.94	-0.132576	0.0531573	-2.49403	0.0126302	0.186128	ATP1	protein_coding
YCL033C	573.948	-0.302038	0.12137	-2.48857	0.0128258	0.188508	MXR2	protein_coding
YDR324C	682.56	0.278002	0.111896	2.48446	0.0129748	0.189698	UTP4	protein_coding
YLR247C	916.699	-0.251657	0.101293	-2.48445	0.0129752	0.189698	IRC20	protein_coding
YPR156C	665.036	0.278592	0.112299	2.48081	0.0131085	0.191143	TPO3	protein_coding
YDL112W	811.102	0.258755	0.104479	2.47663	0.0132628	0.192885	TRM3	protein_coding
YGL238W	789.192	0.262661	0.106139	2.47468	0.0133355	0.193435	CSE1	protein_coding
YPL075W	377.69	0.360742	0.145907	2.47241	0.0134207	0.194163	GCR1	protein_coding
YPR080W	48111.7	-0.119677	0.0485411	-2.46548	0.0136828	0.197439	TEF1	protein_coding
YDL204W	1195.54	0.234814	0.0954751	2.45942	0.013916	0.200282	RTN2	protein_coding
YMR056C	296.88	-0.404235	0.164664	-2.45492	0.0140918	0.201933	AAC1	protein_coding
YGL156W	879.452	-0.244002	0.0994166	-2.45434	0.0141144	0.201933	AMS1	protein_coding
YLR299W	871.929	-0.252594	0.102948	-2.45361	0.0141429	0.201933	ECM38	protein_coding
YBR056W-A	44.6166	-1.00905	0.411394	-2.45276	0.0141765	0.201933	MNC1	protein_coding
YFL031W	517.091	-0.30582	0.124784	-2.4508	0.014254	0.202517	HAC1	protein_coding
YMR043W	452.36	-0.322542	0.131797	-2.44726	0.0143947	0.203992	MCM1	protein_coding
YLR142W	331.235	-0.375933	0.153786	-2.44453	0.0145042	0.205019	PUT1	protein_coding
YMR076C	461.069	0.324948	0.133251	2.43862	0.0147435	0.207872	PDS5	protein_coding
YDR432W	1493.63	-0.199987	0.0820475	-2.43745	0.0147912	0.20801	NPL3	protein_coding
YOL015W	85.9473	-0.73628	0.302182	-2.43654	0.0148284	0.20801	IRC10	protein_coding
YKL065C	1422.77	-0.203583	0.0836613	-2.43342	0.0149568	0.209281	YET1	protein_coding
YNR001C	8506.01	-0.127709	0.0525876	-2.42849	0.0151616	0.211396	CIT1	protein_coding
YER171W	455.72	0.325854	0.134209	2.42796	0.0151842	0.211396	RAD3	protein_coding
YJR106W	370.013	-0.350886	0.14461	-2.42643	0.0152483	0.211756	ECM27	protein_coding
YMR295C	1015.48	-0.235182	0.0969722	-2.42525	0.0152976	0.211911
YER047C	479.255	-0.324003	0.133684	-2.42365	0.0153655	0.212319	SAP1	protein_coding
YBL045C	6654.92	-0.132403	0.0547179	-2.41974	0.0155314	0.214079	COR1	protein_coding
YDR178W	1637.05	-0.192051	0.0794596	-2.41696	0.0156507	0.215188	SDH4	protein_coding
YLR448W	1669.95	0.187823	0.0778817	2.41164	0.015881	0.217813	RPL6B	protein_coding
YJR094C	105.157	-0.636223	0.263973	-2.41019	0.0159444	0.218143	IME1	protein_coding
YBR118W	66465.8	-0.113516	0.0471434	-2.4079	0.0160448	0.218976	TEF2	protein_coding
YGR019W	1021.64	-0.229798	0.0957745	-2.39937	0.0164234	0.223592	UGA1	protein_coding
YMR037C	446.791	0.318778	0.133422	2.38925	0.016883	0.228793	MSN2	protein_coding
YPL256C	460.352	0.316857	0.132624	2.38914	0.016888	0.228793	CLN2	protein_coding
YJL130C	7718.03	0.141432	0.0592202	2.38824	0.0169294	0.228795	URA2	protein_coding
YGR052W	603.191	-0.287846	0.120599	-2.3868	0.0169958	0.228992	FMP48	protein_coding
YDR258C	1311.3	0.208349	0.0873165	2.38613	0.0170266	0.228992	HSP78	protein_coding
YKL060C	48467.6	-0.108714	0.0455999	-2.38408	0.0171217	0.229712	FBA1	protein_coding
YKL082C	346.267	0.354919	0.148962	2.38261	0.0171903	0.230076	RRP14	protein_coding
YHR146W	1518.75	-0.21353	0.0896936	-2.38067	0.0172814	0.230454	CRP1	protein_coding
YCR051W	380.391	-0.372105	0.156331	-2.38023	0.0173017	0.230454
YOR361C	3502.14	0.152771	0.064291	2.37624	0.01749	0.232403	PRT1	protein_coding
YJL116C	250.895	0.410383	0.173052	2.37145	0.0177186	0.234878	NCA3	protein_coding
YHR197W	498.921	0.310562	0.131074	2.36937	0.0178187	0.235465	RIX1	protein_coding
YOR192C-B	997.542	0.238357	0.100625	2.36876	0.0178479	0.235465
YHL027W	766.176	-0.246704	0.104914	-2.35149	0.0186984	0.246099	RIM101	protein_coding
YER036C	2235.6	0.16727	0.0714496	2.34109	0.0192275	0.252464	ARB1	protein_coding
YPL258C	84.2053	0.68773	0.294023	2.33903	0.0193337	0.253258	THI21	protein_coding
YBR143C	2141.56	0.167617	0.0717456	2.33626	0.0194775	0.25454	SUP45	protein_coding
YMR276W	126.368	-0.613437	0.263444	-2.32853	0.0198839	0.259239	DSK2	protein_coding
YLR259C	4195.24	-0.142585	0.0612813	-2.32673	0.0199796	0.259876	HSP60	protein_coding
YIL026C	458.79	0.30597	0.131931	2.31916	0.0203864	0.264546	IRR1	protein_coding
YPR062W	899.133	-0.24415	0.105381	-2.31685	0.0205122	0.264658	FCY1	protein_coding
YNL098C	1264.42	-0.201706	0.0870702	-2.3166	0.0205258	0.264658	RAS2	protein_coding
YCR012W	24643.3	-0.108806	0.0469868	-2.31567	0.0205764	0.264658	PGK1	protein_coding
YPL028W	2692.95	-0.15643	0.067558	-2.31549	0.0205861	0.264658	ERG10	protein_coding
YOL007C	185.155	0.468762	0.202737	2.31217	0.0207685	0.265821	CSI2	protein_coding
YCL064C	267.084	0.390891	0.169064	2.31209	0.0207725	0.265821	CHA1	protein_coding
YOL103W	483.126	0.29543	0.127888	2.31007	0.0208845	0.266638	ITR2	protein_coding
YMR250W	723.313	0.254577	0.110389	2.30619	0.0211002	0.268111	GAD1	protein_coding
YLL052C	63.2314	-0.810435	0.351438	-2.30605	0.0211077	0.268111	AQY2	protein_coding
YOL136C	180.386	0.466446	0.202363	2.30499	0.021167	0.268111	PFK27	protein_coding
YPL126W	1284.27	0.21955	0.0952692	2.30452	0.0211934	0.268111	NAN1	protein_coding
YKR076W	469.437	0.30422	0.132264	2.3001	0.0214427	0.269697	ECM4	protein_coding
YGR108W	313.663	0.370182	0.161059	2.29843	0.0215376	0.269697	CLB1	protein_coding
YPL216W	305.957	0.362297	0.157665	2.29788	0.0215683	0.269697
YJR064W	1377.36	0.191884	0.0835071	2.29782	0.021572	0.269697	CCT5	protein_coding
YKL165C	438.314	0.310039	0.134958	2.29731	0.0216011	0.269697	MCD4	protein_coding
YBR295W	316.759	-0.381523	0.166086	-2.29714	0.0216108	0.269697	PCA1	protein_coding
IRT1	167.58	-0.508954	0.222192	-2.2906	0.0219863	0.273382
YMR124W	597.937	-0.269449	0.117688	-2.28952	0.0220494	0.273382	EPO1	protein_coding
YPR158W-B	1005.6	-0.245567	0.107261	-2.28943	0.0220541	0.273382
YCR021C	195.998	0.450382	0.196903	2.28733	0.0221764	0.274284	HSP30	protein_coding
YCL057C-A	307.59	-0.415617	0.181799	-2.28614	0.0222463	0.274342	MIC10	protein_coding
YGR256W	148.38	0.536362	0.234674	2.28556	0.0222801	0.274342	GND2	protein_coding
YGR174C	919.754	-0.226908	0.0993206	-2.28461	0.0223359	0.27442	CBP4	protein_coding
YMR131C	1231.72	0.198386	0.0868791	2.28347	0.0224024	0.274628	RRB1	protein_coding
YLR342W	4463.28	0.156891	0.0688535	2.27861	0.02269	0.277115	FKS1	protein_coding
YDR101C	894.112	0.224613	0.0985853	2.27836	0.0227054	0.277115	ARX1	protein_coding
YLR327C	404.136	-0.36661	0.161167	-2.27471	0.0229231	0.279158	TMA10	protein_coding
YLR285W	607.865	-0.265092	0.116652	-2.2725	0.0230564	0.279908	NNT1	protein_coding
YKL213C	1381.35	-0.191861	0.0844455	-2.27201	0.0230857	0.279908	DOA1	protein_coding
YMR053C	342.338	-0.34383	0.151495	-2.26957	0.0232336	0.280061	STB2	protein_coding
YER026C	4154.34	-0.143958	0.0634312	-2.26951	0.0232374	0.280061	CHO1	protein_coding
YMR009W	339.926	-0.356487	0.157166	-2.26822	0.0233161	0.280061	ADI1	protein_coding
YGL120C	812.745	0.237741	0.104845	2.26756	0.0233563	0.280061	PRP43	protein_coding
YKL218C	395.104	-0.324314	0.143085	-2.26658	0.0234157	0.280061	SRY1	protein_coding
YNL216W	437.254	0.304461	0.134346	2.26624	0.0234364	0.280061	RAP1	protein_coding
YPR106W	236.499	0.409218	0.180592	2.26599	0.0234522	0.280061	ISR1	protein_coding
YJL048C	2229.7	-0.161292	0.0712267	-2.26449	0.0235438	0.280551	UBX6	protein_coding
YGR101W	313.142	-0.358526	0.158589	-2.26072	0.0237767	0.282718	PCP1	protein_coding
YPL160W	1777.31	0.188984	0.0838242	2.25452	0.0241632	0.286699	CDC60	protein_coding
YMR078C	324.243	0.343383	0.153572	2.23598	0.0253531	0.299619	CTF18	protein_coding
YGR264C	1604.43	0.18525	0.0828537	2.23587	0.0253603	0.299619	MES1	protein_coding
YNL007C	544.445	0.278123	0.124712	2.23011	0.02574	0.303027	SIS1	protein_coding
YKR027W	401.369	0.31643	0.141907	2.22984	0.0257581	0.303027	BCH2	protein_coding
YLR002C	551.531	0.275934	0.123857	2.22784	0.0258914	0.303396	NOC3	protein_coding
YER154W	307.011	-0.372282	0.167113	-2.22772	0.025899	0.303396	OXA1	protein_coding
YDR119W	466.984	0.290497	0.130565	2.22491	0.0260871	0.304954	VBA4	protein_coding
YIR039C	374.964	-0.326345	0.147063	-2.21908	0.0264814	0.308912	YPS6	protein_coding
YOR036W	1305.68	-0.191882	0.0865166	-2.21786	0.0265644	0.309091	PEP12	protein_coding
YMR305C	3718.22	-0.138037	0.0622569	-2.21722	0.0266083	0.309091	SCW10	protein_coding
YHR029C	399.252	0.309002	0.139592	2.2136	0.026856	0.311316	YHI9	protein_coding
YBR287W	2261.24	-0.156872	0.071033	-2.20844	0.0272137	0.314804
YGR285C	3430.69	-0.138921	0.0629659	-2.2063	0.0273631	0.315873	ZUO1	protein_coding
YBR067C	1829.04	-0.171638	0.0782009	-2.19483	0.0281754	0.324536	TIP1	protein_coding
YDL063C	374.05	0.316628	0.144311	2.19407	0.0282307	0.324536	SYO1	protein_coding
YML065W	366.534	0.324853	0.148622	2.18576	0.0288329	0.330772	ORC1	protein_coding
YNL135C	1810.01	-0.204636	0.0937281	-2.18329	0.0290143	0.331673	FPR1	protein_coding
YLR133W	910.293	-0.216434	0.0991424	-2.18306	0.0290311	0.331673	CKI1	protein_coding
YAL013W	209.108	-0.420915	0.193228	-2.17833	0.0293811	0.334981	DEP1	protein_coding
YOR316C	360.518	-0.32196	0.148228	-2.17206	0.0298511	0.339641	COT1	protein_coding
YML072C	2103.49	0.177064	0.0817345	2.16633	0.0302863	0.343482	TCB3	protein_coding
YIL116W	836.35	0.219423	0.101326	2.16551	0.0303488	0.343482	HIS5	protein_coding
YPR078C	44.3787	-0.887521	0.409908	-2.16517	0.0303747	0.343482
YKL008C	305.051	0.345578	0.159702	2.1639	0.0304723	0.343884	LAC1	protein_coding
YGL191W	1720.85	-0.180322	0.083425	-2.16149	0.0306576	0.345272	COX13	protein_coding
YBR072W	101.614	0.617041	0.285687	2.15985	0.0307842	0.345869	HSP26	protein_coding
YDL241W	55.4457	-0.798635	0.369986	-2.15855	0.0308849	0.345869
YML118W	287.212	-0.359568	0.166591	-2.15839	0.0308979	0.345869	NGL3	protein_coding
YNL305C	297.172	-0.362952	0.16841	-2.15517	0.0311489	0.347751	BXI1	protein_coding
YPR178W	290.109	-0.347819	0.16143	-2.15462	0.0311915	0.347751	PRP4	protein_coding
YGL040C	960.217	-0.210339	0.0977198	-2.15247	0.0313606	0.348855	HEM2	protein_coding
YJR017C	223.112	-0.395759	0.183944	-2.15152	0.0314351	0.348855	ESS1	protein_coding
YML056C	1145.79	0.204336	0.0949977	2.15096	0.0314794	0.348855	IMD4	protein_coding
YMR189W	367.905	0.319115	0.148544	2.14828	0.0316915	0.349931	GCV2	protein_coding
YDR138W	253.993	0.389794	0.181464	2.14805	0.0317095	0.349931	HPR1	protein_coding
YBR088C	480.638	0.279211	0.130026	2.14734	0.031766	0.349931	POL30	protein_coding
YPR183W	591.09	-0.254295	0.118503	-2.1459	0.0318811	0.350502	DPM1	protein_coding
YGR245C	761.982	0.225684	0.105321	2.14283	0.0321268	0.352504	SDA1	protein_coding
YNL036W	2370.08	-0.155153	0.0724832	-2.14053	0.0323119	0.353834	NCE103	protein_coding
YEL037C	831.92	-0.219743	0.102903	-2.13544	0.0327254	0.357655	RAD23	protein_coding
YOR206W	1295.19	0.185759	0.0872959	2.12792	0.0333435	0.363694	NOC2	protein_coding
YGL001C	1352.78	-0.18216	0.0856893	-2.12582	0.0335179	0.364877	ERG26	protein_coding
YOL084W	475.404	-0.278644	0.131338	-2.12158	0.0338732	0.36731	PHM7	protein_coding
YIL154C	146.208	-0.485835	0.228998	-2.12157	0.033874	0.36731	IMP2'	protein_coding
YFR006W	1041.47	0.199168	0.0939805	2.11924	0.0340699	0.368713
YPL032C	678.66	0.246788	0.11654	2.11763	0.0342068	0.369474	SVL3	protein_coding
YIL065C	299.454	-0.341759	0.16149	-2.11629	0.0343202	0.369978	FIS1	protein_coding
YER049W	808.355	0.22686	0.107315	2.11396	0.0345186	0.370903	TPA1	protein_coding
YDR299W	275.586	0.350331	0.165742	2.11371	0.03454	0.370903	BFR2	protein_coding
YER091C	4486.45	0.278267	0.131727	2.11245	0.0346477	0.371341	MET6	protein_coding
YGL167C	1512.78	-0.178129	0.0843903	-2.11077	0.034792	0.372167	PMR1	protein_coding
YGR086C	4477.82	-0.123701	0.0586375	-2.10959	0.0348937	0.372535	PIL1	protein_coding
YPL242C	663.602	0.234923	0.111577	2.10549	0.0352491	0.375606	IQG1	protein_coding
YLR038C	329.571	-0.347618	0.165455	-2.10098	0.0356427	0.379071	COX12	protein_coding
YNL082W	285.34	0.359021	0.171105	2.09825	0.0358834	0.3809	PMS1	protein_coding
YOR388C	118.493	0.523735	0.249901	2.09577	0.0361028	0.38157	FDH1	protein_coding
YGR128C	697.837	0.229765	0.10965	2.09543	0.036133	0.38157	UTP8	protein_coding
YMR165C	410.978	-0.29124	0.139003	-2.0952	0.036153	0.38157	PAH1	protein_coding
YFR033C	1067.56	-0.218275	0.104247	-2.09382	0.036276	0.381631	QCR6	protein_coding
YHR113W	1183.02	-0.19098	0.0912216	-2.09359	0.0362966	0.381631	APE4	protein_coding
YBR105C	232.237	0.379886	0.181547	2.09249	0.036395	0.381941	VID24	protein_coding
YDL110C	366.635	-0.320406	0.153231	-2.091	0.036528	0.382612	TMA17	protein_coding
YMR098C	589.747	0.25266	0.120948	2.08901	0.0367071	0.383763	ATP25	protein_coding
YPR119W	176.685	0.432127	0.207001	2.08756	0.036838	0.384405	CLB2	protein_coding
YHR143W	1175.76	0.184326	0.088407	2.08497	0.0370722	0.385128	DSE2	protein_coding
YPL112C	304.958	0.335795	0.161078	2.08467	0.0370994	0.385128	PEX25	protein_coding
YLR220W	829.205	0.217846	0.104508	2.08449	0.0371157	0.385128	CCC1	protein_coding
YOR311C	227.991	0.383301	0.184241	2.08043	0.0374862	0.388245	DGK1	protein_coding
YIL001W	143.364	0.480502	0.2313	2.0774	0.037765	0.390402
YNR043W	1736.8	-0.160676	0.0774521	-2.07452	0.0380312	0.391704	MVD1	protein_coding
YDR270W	339.613	0.318092	0.153353	2.07425	0.0380557	0.391704	CCC2	protein_coding
YER122C	1204.15	0.182377	0.0879457	2.07375	0.038103	0.391704	GLO3	protein_coding
YEL065W	173.605	0.437668	0.211768	2.06673	0.0387594	0.397714	SIT1	protein_coding
YKL068W	468.614	0.283833	0.137414	2.06554	0.0388723	0.398135	NUP100	protein_coding
YOR197W	1067.58	-0.192527	0.0933828	-2.0617	0.0392363	0.401123	MCA1	protein_coding
YER037W	107.658	0.534704	0.259456	2.06087	0.0393157	0.401194	PHM8	protein_coding
YNL030W	1607.06	-0.203485	0.0988213	-2.05912	0.0394828	0.402158	HHF2	protein_coding
YNL052W	2022.16	-0.161294	0.0784304	-2.05652	0.0397321	0.403955	COX5A	protein_coding
YCR047C	96.2649	-0.562654	0.274286	-2.05134	0.0402338	0.407614	BUD23	protein_coding
YIR006C	332.132	-0.335729	0.163721	-2.05061	0.0403047	0.407614	PAN1	protein_coding
YDR388W	771.79	-0.214519	0.104616	-2.05053	0.0403126	0.407614	RVS167	protein_coding
YOR096W	4411.34	0.124818	0.0609254	2.0487	0.0404913	0.408068	RPS7A	protein_coding
YDR005C	463.353	0.269263	0.13144	2.04856	0.0405049	0.408068	MAF1	protein_coding
YDL053C	160.294	-0.441958	0.215917	-2.04689	0.0406687	0.40871	PBP4	protein_coding
YDL167C	341.103	0.307683	0.15044	2.04522	0.0408328	0.40871	NRP1	protein_coding
YBR019C	42252.3	0.100943	0.0493626	2.04492	0.0408629	0.40871	GAL10	protein_coding
YOR107W	56.9891	0.749308	0.366426	2.04491	0.0408637	0.40871	RGS2	protein_coding
YNR059W	399.909	-0.291014	0.142402	-2.04361	0.040992	0.409255	MNT4	protein_coding
YOR219C	851.241	-0.211067	0.103343	-2.04239	0.0411129	0.409724	STE13	protein_coding
YMR197C	419.751	-0.279481	0.136982	-2.04027	0.0413233	0.410623	VTI1	protein_coding
YMR243C	984.868	0.194979	0.0955782	2.03999	0.0413513	0.410623	ZRC1	protein_coding
YMR313C	339.538	0.308327	0.151507	2.03507	0.0418435	0.414307	TGL3	protein_coding
YJR137C	485.74	0.259836	0.127697	2.03479	0.0418718	0.414307	MET5	protein_coding
YIL077C	382.05	-0.296393	0.145787	-2.03305	0.0420471	0.415299	RCI37	protein_coding
YNL066W	594.617	0.237617	0.116946	2.03185	0.0421692	0.415764	SUN4	protein_coding
YBR114W	342.975	-0.304718	0.150289	-2.02755	0.0426057	0.419322	RAD16	protein_coding
YMR185W	345.82	0.302374	0.149357	2.02451	0.0429178	0.421644	RTP1	protein_coding
YJR105W	2707.42	0.140582	0.0695542	2.02118	0.0432611	0.423684	ADO1	protein_coding
YGL166W	246.364	-0.362204	0.179219	-2.02101	0.0432783	0.423684	CUP2	protein_coding
YDR038C	608.225	-0.240945	0.119495	-2.01636	0.0437621	0.426554	ENA5	protein_coding
YDL233W	327.998	-0.321122	0.159283	-2.01605	0.0437951	0.426554	MFG1	protein_coding
YLR447C	1748.36	0.154722	0.076748	2.01598	0.0438025	0.426554	VMA6	protein_coding
YNL045W	1315.2	0.174294	0.0867186	2.00988	0.0444443	0.432045	LAP2	protein_coding
YPL207W	1844.76	0.154568	0.076988	2.0077	0.0446756	0.433533	TYW1	protein_coding
YGL225W	602.696	0.236105	0.117736	2.00538	0.0449222	0.434641	VRG4	protein_coding
YDR529C	1480.7	-0.171565	0.0855619	-2.00515	0.0449466	0.434641	QCR7	protein_coding
YCR034W	864.423	0.201486	0.100897	1.99696	0.0458299	0.441973	ELO2	protein_coding
YFL055W	119.432	-0.49467	0.247751	-1.99664	0.0458644	0.441973	AGP3	protein_coding
YBR071W	386.585	-0.293015	0.146873	-1.99502	0.0460412	0.442181
YPR204W	727.193	-0.220062	0.110333	-1.99453	0.0460941	0.442181
YGL234W	2271.08	-0.145197	0.0728081	-1.99424	0.0461253	0.442181	ADE5,7	protein_coding
YKL210W	3211.84	0.138543	0.0695291	1.99259	0.0463061	0.443147	UBA1	protein_coding
YKL101W	847.722	0.207498	0.104252	1.99035	0.0465523	0.444735	HSL1	protein_coding
YHL048W	724.902	-0.214516	0.107827	-1.98945	0.0466519	0.44492	COS8	protein_coding
YDR380W	976.19	-0.190629	0.0959669	-1.98641	0.0469882	0.447357	ARO10	protein_coding
YNL055C	11719.3	-0.101113	0.0509819	-1.98332	0.0473319	0.449856	POR1	protein_coding
YEL070W	234.185	-0.354423	0.178872	-1.98144	0.0475424	0.451083	DSF1	protein_coding
YCR092C	245.729	0.346069	0.175038	1.97711	0.0480289	0.454919	MSH3	protein_coding
YMR308C	1220.83	0.172131	0.0871917	1.97417	0.0483623	0.457296	PSE1	protein_coding
YML051W	978.351	0.189685	0.0962895	1.96994	0.0488452	0.46032	GAL80	protein_coding
YDL084W	2701.67	0.133209	0.0676284	1.96972	0.0488701	0.46032	SUB2	protein_coding
YLR314C	1379.59	-0.166962	0.0847872	-1.96919	0.0489313	0.46032	CDC3	protein_coding
YOR180C	67.6383	-0.64934	0.33259	-1.95237	0.0508937	0.47794	DCI1	protein_coding
YNR041C	344.551	-0.290473	0.148904	-1.95074	0.0510876	0.47794	COQ2	protein_coding
YLR390W	141.135	-0.455059	0.233295	-1.95057	0.051108	0.47794	ECM19	protein_coding
YKL204W	253.89	-0.336031	0.172345	-1.94976	0.0512052	0.47794	EAP1	protein_coding
YNL273W	222.426	0.35903	0.184165	1.9495	0.0512356	0.47794	TOF1	protein_coding
YGL157W	149.139	0.43132	0.22162	1.94622	0.0516289	0.479683	ARI1	protein_coding
YPR035W	8783	-0.103452	0.0531572	-1.94615	0.0516369	0.479683	GLN1	protein_coding
YGR211W	585.544	0.232763	0.119678	1.9449	0.0517871	0.479683	ZPR1	protein_coding
YAR003W	198.679	0.376116	0.193392	1.94484	0.0517945	0.479683	SWD1	protein_coding
YDR345C	480.501	0.251129	0.129159	1.94433	0.0518553	0.479683	HXT3	protein_coding
YLR190W	631.529	0.222642	0.114597	1.94283	0.0520373	0.480564	MMR1	protein_coding
YBR115C	835.237	0.208164	0.107309	1.93986	0.0523972	0.482126	LYS2	protein_coding
YML059C	385.759	0.277569	0.143152	1.93899	0.0525031	0.482126	NTE1	protein_coding
YNL262W	727.138	0.210696	0.108677	1.93874	0.0525329	0.482126	POL2	protein_coding
YAL063C	424.79	-0.265331	0.13687	-1.93856	0.0525545	0.482126	FLO9	protein_coding
YNL313C	498.539	0.248091	0.128124	1.93633	0.0528273	0.483828	EMW1	protein_coding
YOR285W	2288.49	-0.147475	0.0761975	-1.93543	0.052937	0.484033	RDL1	protein_coding
YBR056W	1615.96	-0.157905	0.0816223	-1.93458	0.0530417	0.484191
YKR052C	201.771	-0.372581	0.19291	-1.93137	0.0534369	0.486296	MRS4	protein_coding
YDR316W-B	905.812	-0.391059	0.202498	-1.93117	0.053462	0.486296
YCR060W	95.5975	-0.576495	0.298613	-1.93058	0.0535355	0.486296	TAH1	protein_coding
YOR355W	521.467	0.245407	0.127345	1.9271	0.0539668	0.48941	GDS1	protein_coding
YLL005C	199.873	0.383667	0.199254	1.92552	0.0541642	0.490398	SPO75	protein_coding
YPL257W-B	1519.3	0.17066	0.0886999	1.92402	0.0543525	0.490946
YER090W	1226.74	0.170461	0.0886148	1.92362	0.0544019	0.490946	TRP2	protein_coding
YNL096C	957.68	0.192703	0.100222	1.92277	0.054509	0.491113	RPS7B	protein_coding
YIR029W	203.743	-0.367949	0.191481	-1.92159	0.0546574	0.49165	DAL2	protein_coding
YBR288C	346.757	0.293681	0.153028	1.91913	0.0549677	0.49364	APM3	protein_coding
YNL201C	511.1	0.240986	0.125801	1.91561	0.055415	0.495129	PSY2	protein_coding
YER155C	1282.51	0.180471	0.0942662	1.91448	0.0555591	0.495129	BEM2	protein_coding
YDL021W	263.567	0.324431	0.169477	1.91431	0.0555804	0.495129	GPM2	protein_coding
YML078W	1414	-0.164116	0.0857397	-1.91412	0.0556051	0.495129	CPR3	protein_coding
YGL122C	1085.65	-0.175396	0.0916512	-1.91374	0.055654	0.495129	NAB2	protein_coding
YJR048W	1640.26	-0.185548	0.0969622	-1.91361	0.0556697	0.495129	CYC1	protein_coding
YML125C	565.302	0.23039	0.120446	1.9128	0.0557731	0.495254	PGA3	protein_coding
YOR341W	1697.76	0.158674	0.0830339	1.91095	0.0560104	0.496566	RPA190	protein_coding
YDR245W	735.364	0.208271	0.109039	1.91006	0.0561259	0.496795	MNN10	protein_coding
YNL168C	429.935	-0.25647	0.134662	-1.90455	0.0568391	0.501575	FMP41	protein_coding
YOL113W	632	-0.225695	0.118515	-1.90435	0.0568642	0.501575	SKM1	protein_coding
YDR398W	540.224	0.237845	0.125009	1.90262	0.0570906	0.501575	UTP5	protein_coding
YNL289W	197.905	0.374015	0.19659	1.90252	0.0571038	0.501575	PCL1	protein_coding
YKR066C	790.805	-0.198846	0.104524	-1.9024	0.0571185	0.501575	CCP1	protein_coding
YDR219C	380.161	0.276283	0.145292	1.90156	0.0572281	0.501742	MFB1	protein_coding
YEL061C	304.776	0.315478	0.16605	1.8999	0.0574465	0.502861	CIN8	protein_coding
snR37	108.46	0.497535	0.262273	1.89701	0.057827	0.504199
YDR116C	487.345	-0.260178	0.137168	-1.89679	0.0578558	0.504199	MRPL1	protein_coding
YNL195C	87.1569	-0.580747	0.306194	-1.89666	0.0578723	0.504199
YDL146W	305.29	0.301243	0.159187	1.89238	0.0584401	0.50631	LDB17	protein_coding
YLR304C	12966.6	-0.0986039	0.052111	-1.89219	0.0584655	0.50631	ACO1	protein_coding
YGR121C	140.938	-0.43759	0.231264	-1.89216	0.058469	0.50631	MEP1	protein_coding
YLR113W	1282.06	-0.166765	0.0881635	-1.89155	0.0585514	0.50631	HOG1	protein_coding
YOR073W	143.709	0.426191	0.225331	1.8914	0.0585715	0.50631	SGO1	protein_coding
YOR296W	243.338	0.33854	0.179284	1.88829	0.0589871	0.509109
YOR291W	351.867	0.282746	0.149815	1.8873	0.0591201	0.509462	YPK9	protein_coding
YOL140W	714.057	0.208342	0.110458	1.88617	0.0592721	0.509979	ARG8	protein_coding
YLR438W	102.528	-0.501369	0.265971	-1.88505	0.0594234	0.510488	CAR2	protein_coding
YER035W	140.782	-0.433539	0.230358	-1.88202	0.0598333	0.513214	EDC2	protein_coding
YLR099C	241.687	-0.336092	0.17872	-1.88055	0.0600334	0.513878	ICT1	protein_coding
YJR125C	775.49	-0.196193	0.104353	-1.88009	0.0600961	0.513878	ENT3	protein_coding
YHR154W	410.902	0.258254	0.137434	1.87911	0.0602291	0.514221	RTT107	protein_coding
YIL120W	343.487	-0.29871	0.159037	-1.87824	0.0603477	0.51444	QDR1	protein_coding
YJR077C	5423.29	-0.106119	0.0565196	-1.87757	0.0604404	0.51444	MIR1	protein_coding
YDR328C	598.009	-0.227687	0.121449	-1.87475	0.0608266	0.515618	SKP1	protein_coding
YDR244W	778.65	-0.199301	0.106387	-1.87336	0.0610185	0.515618	PEX5	protein_coding
YOR058C	224.776	0.374376	0.199855	1.87324	0.0610358	0.515618	ASE1	protein_coding
YOR043W	593.693	0.221485	0.118261	1.87286	0.0610883	0.515618	WHI2	protein_coding
YDR399W	940.172	0.18203	0.0972156	1.87244	0.0611461	0.515618	HPT1	protein_coding
YDR436W	374.959	-0.280155	0.149693	-1.87153	0.0612716	0.515618	PPZ2	protein_coding
YNR002C	341.633	-0.285429	0.152518	-1.87144	0.0612842	0.515618	ATO2	protein_coding
YOL044W	324.952	-0.290466	0.155233	-1.87116	0.0613233	0.515618	PEX15	protein_coding
YKL161C	242.636	-0.336152	0.179766	-1.86994	0.0614925	0.516258	KDX1	protein_coding
YLR441C	7976.86	0.0982053	0.0525657	1.86824	0.0617286	0.517455	RPS1A	protein_coding
YML030W	501.372	-0.239622	0.128517	-1.86452	0.0622485	0.521026	RCF1	protein_coding
YML018C	116.388	0.466439	0.250586	1.86139	0.0626888	0.523432
YBL061C	363.444	-0.272443	0.14643	-1.86057	0.0628054	0.523432	SKT5	protein_coding
YPL030W	89.6239	0.531053	0.285568	1.85964	0.0629363	0.523432	TRM44	protein_coding
YDR325W	327.111	0.292853	0.157518	1.85918	0.0630018	0.523432	YCG1	protein_coding
YNL042W	149.305	-0.429482	0.231114	-1.85832	0.0631241	0.523432	BOP3	protein_coding
YIL090W	328.307	0.287996	0.155012	1.85789	0.0631839	0.523432	ICE2	protein_coding
YLR026C	326.623	-0.28351	0.152605	-1.8578	0.0631973	0.523432	SED5	protein_coding
YGL036W	377.451	-0.277738	0.149565	-1.85698	0.0633143	0.523619
YGR198W	444.875	0.252958	0.136357	1.85512	0.0635797	0.523804	YPP1	protein_coding
YPL133C	299.181	0.298907	0.161172	1.85459	0.0636552	0.523804	RDS2	protein_coding
YOR328W	301.28	-0.296867	0.160139	-1.8538	0.0637673	0.523804	PDR10	protein_coding
YNL069C	5281.51	0.110979	0.0599058	1.85255	0.0639465	0.523804	RPL16B	protein_coding
YNR033W	860.632	-0.187291	0.101116	-1.85224	0.0639909	0.523804	ABZ1	protein_coding
YDR096W	981.559	-0.181789	0.0981832	-1.85153	0.0640936	0.523804	GIS1	protein_coding
YPR015C	52.6674	-0.686468	0.370781	-1.85141	0.0641104	0.523804
YPR005C	289.153	-0.299115	0.161584	-1.85114	0.0641494	0.523804	HAL1	protein_coding
YIL022W	939.455	-0.191483	0.103455	-1.85088	0.0641875	0.523804	TIM44	protein_coding
YPL049C	308.503	-0.292143	0.158317	-1.84531	0.064993	0.528904	DIG1	protein_coding
YBR269C	220.809	-0.340763	0.184756	-1.8444	0.0651255	0.528904	SDH8	protein_coding
YER113C	343.244	0.279022	0.151288	1.84431	0.0651376	0.528904	TMN3	protein_coding
YOR133W	1499.41	-0.157951	0.0856605	-1.84392	0.0651943	0.528904	EFT1	protein_coding
YFR028C	315.078	0.286627	0.155528	1.84293	0.0653398	0.52931	CDC14	protein_coding
YNL110C	440.978	0.245386	0.133245	1.84161	0.065532	0.530092	NOP15	protein_coding
YDL130W	1050.46	-0.207257	0.112709	-1.83887	0.065934	0.53243	RPP1B	protein_coding
YJL074C	528.598	0.22681	0.123378	1.83833	0.0660132	0.53243	SMC3	protein_coding
YKL061W	189.688	-0.373385	0.203581	-1.83409	0.0666413	0.536164	BLI1	protein_coding
YCL009C	267.144	-0.314482	0.171486	-1.83386	0.0666741	0.536164	ILV6	protein_coding
YIL135C	235.614	-0.333755	0.182099	-1.83281	0.0668301	0.536164	VHS2	protein_coding
YLL041C	4273.4	-0.108739	0.0593378	-1.83254	0.0668711	0.536164	SDH2	protein_coding
YPR031W	250.385	0.319857	0.174643	1.83149	0.0670269	0.536164	NTO1	protein_coding
YJL103C	609.527	-0.213649	0.116666	-1.83129	0.0670568	0.536164	GSM1	protein_coding
YOL041C	661.016	0.206837	0.113103	1.82876	0.0674363	0.537758	NOP12	protein_coding
YHR160C	106.487	-0.480424	0.262719	-1.82866	0.0674503	0.537758	PEX18	protein_coding
YGL056C	941.426	-0.179737	0.0983558	-1.82742	0.0676366	0.538469	SDS23	protein_coding
YLL029W	1041.54	-0.169429	0.0927991	-1.82576	0.0678858	0.539678	FRA1	protein_coding
YLR183C	371.707	0.272204	0.14959	1.81967	0.0688089	0.545325	TOS4	protein_coding
YDR362C	327.711	0.279137	0.153437	1.81923	0.0688767	0.545325	TFC6	protein_coding
YML104C	349.644	0.278748	0.15329	1.81843	0.0689983	0.545325	MDM1	protein_coding
YKL014C	958.13	0.188214	0.103529	1.81798	0.0690672	0.545325	URB1	protein_coding
YPR151C	297.019	-0.291279	0.160278	-1.81734	0.0691654	0.545325	SUE1	protein_coding
YCR065W	159.533	0.394964	0.217348	1.8172	0.0691867	0.545325	HCM1	protein_coding
YBL004W	1227.95	0.167809	0.0924633	1.81487	0.0695445	0.547366	UTP20	protein_coding
YLR242C	52.7186	0.679931	0.375709	1.80973	0.0703382	0.552828	ARV1	protein_coding
YPL183C	616.927	0.21249	0.117495	1.8085	0.0705291	0.553544	RTT10	protein_coding
YPL111W	785.778	-0.196187	0.108522	-1.80781	0.0706353	0.553593	CAR1	protein_coding
YIL099W	59.9228	-0.630637	0.34937	-1.80507	0.0710638	0.556165	SGA1	protein_coding
YMR125W	1326.88	0.157841	0.0874912	1.80408	0.0712189	0.556227	STO1	protein_coding
YFR055W	131.862	-0.433485	0.240326	-1.80374	0.0712725	0.556227	IRC7	protein_coding
YAL001C	555.665	0.217168	0.120491	1.80236	0.0714891	0.557132	TFC3	protein_coding
YPL093W	1394.97	0.15457	0.0858019	1.80148	0.0716273	0.557425	NOG1	protein_coding
YIL055C	142.244	-0.436378	0.24247	-1.79972	0.0719056	0.558277
YER116C	171.706	-0.377196	0.209677	-1.79894	0.0720279	0.558277	SLX8	protein_coding
YOR128C	455.026	0.243786	0.135522	1.79887	0.072039	0.558277	ADE2	protein_coding
YEL039C	84.3792	-0.529828	0.294661	-1.79809	0.0721621	0.55845	CYC7	protein_coding
YER148W	437.192	0.250592	0.139455	1.79694	0.0723456	0.558941	SPT15	protein_coding
YFL008W	477.148	0.233249	0.129841	1.79642	0.0724273	0.558941	SMC1	protein_coding
YDR490C	294.886	-0.289996	0.161509	-1.79554	0.0725679	0.559247	PKH1	protein_coding
YKL057C	960.915	0.173377	0.0966154	1.79451	0.0727317	0.559603	NUP120	protein_coding
YOL115W	149.884	0.395745	0.220596	1.79398	0.072816	0.559603	PAP2	protein_coding
YNL048W	663.554	0.200158	0.111698	1.79195	0.0731413	0.560676	ALG11	protein_coding
YMR309C	1688.47	0.149466	0.0834145	1.79184	0.073158	0.560676	NIP1	protein_coding
YGL195W	1423.07	0.151849	0.0848234	1.79018	0.0734255	0.561948	GCN1	protein_coding
YKL052C	145.973	-0.401063	0.224203	-1.78884	0.0736404	0.56209	ASK1	protein_coding
YDL008W	247.07	-0.311332	0.174045	-1.7888	0.0736469	0.56209	APC11	protein_coding
YGR288W	273.478	-0.296106	0.165695	-1.78705	0.0739293	0.56347	MAL13	protein_coding
YKL125W	158.576	0.40049	0.224444	1.78436	0.0743646	0.565741	RRN3	protein_coding
YGL057C	179.023	0.367827	0.206187	1.78395	0.0744315	0.565741	GEP7	protein_coding
YCR006C	41.0874	-0.812999	0.456087	-1.78255	0.0746596	0.566224
YOL092W	487.905	0.239307	0.134268	1.78231	0.0746994	0.566224	YPQ1	protein_coding
YHR002W	159.654	-0.383981	0.215597	-1.78101	0.0749103	0.567047	LEU5	protein_coding
YIL074C	478.325	0.230248	0.129417	1.77911	0.0752215	0.567955	SER33	protein_coding
YOR054C	465.895	-0.231428	0.130087	-1.77903	0.0752354	0.567955	VHS3	protein_coding
YGL115W	692.472	0.194544	0.109401	1.77826	0.0753603	0.568002	SNF4	protein_coding
YPR149W	1598.52	0.149231	0.0839634	1.77733	0.0755136	0.568002	NCE102	protein_coding
YDR307W	388.756	0.254113	0.143039	1.77653	0.0756453	0.568002	PMT7	protein_coding
YOL011W	538.271	0.216874	0.122111	1.77604	0.0757256	0.568002	PLB3	protein_coding
YOR141C	722.348	-0.193868	0.109226	-1.77493	0.0759096	0.568002	ARP8	protein_coding
YLR287C-A	377.651	-0.283114	0.159508	-1.77491	0.0759122	0.568002	RPS30A	protein_coding
YKL054C	1530.78	-0.142539	0.0803225	-1.77459	0.0759659	0.568002	DEF1	protein_coding
YCR053W	2407.67	0.1295	0.0730186	1.77352	0.0761419	0.568002	THR4	protein_coding
YDL144C	351.099	-0.270436	0.152496	-1.77339	0.0761641	0.568002
YKR065C	600.64	-0.208429	0.117589	-1.77252	0.0763084	0.568226	PAM17	protein_coding
YDR523C	19.976	1.09938	0.620429	1.77197	0.0763993	0.568226	SPS1	protein_coding
YNL299W	76.2961	0.544687	0.307854	1.7693	0.0768437	0.570286	TRF5	protein_coding
YDL019C	1012.38	-0.186636	0.1055	-1.76907	0.076882	0.570286	OSH2	protein_coding
YGL038C	782.037	-0.18637	0.105447	-1.76742	0.0771571	0.571561	OCH1	protein_coding
YPR112C	884.234	0.17531	0.099239	1.76655	0.077304	0.571885	MRD1	protein_coding
YDR425W	307.6	-0.294472	0.166843	-1.76496	0.0775701	0.57288	SNX41	protein_coding
YPL054W	206.004	-0.338935	0.192133	-1.76407	0.0777209	0.57288	LEE1	protein_coding
YKL160W	742.863	-0.194949	0.110551	-1.76342	0.077829	0.57288	ELF1	protein_coding
YNL239W	2856.02	-0.116156	0.0658748	-1.76329	0.0778521	0.57288	LAP3	protein_coding
YDR335W	958.39	-0.172533	0.0980287	-1.76002	0.0784036	0.575673	MSN5	protein_coding
YBR230C	1384.25	-0.147812	0.0840175	-1.75931	0.0785255	0.575673	OM14	protein_coding
YNL322C	303.204	-0.282411	0.160534	-1.7592	0.0785433	0.575673	KRE1	protein_coding
YLR287C	304.352	0.278658	0.158551	1.75753	0.0788283	0.576998
YKL053C-A	99.0551	-0.477827	0.272214	-1.75534	0.0792016	0.578966	MDM35	protein_coding
YLR070C	109.135	-0.480597	0.274036	-1.75378	0.0794691	0.579445	XYL2	protein_coding
YPL149W	548.582	-0.217353	0.123951	-1.75354	0.0795098	0.579445	ATG5	protein_coding
YPR028W	918.067	0.172069	0.0981498	1.75312	0.0795809	0.579445	YOP1	protein_coding
YDL177C	44.9372	0.703299	0.40156	1.75142	0.0798741	0.579755
YML063W	7864.39	0.097285	0.0555562	1.75111	0.079927	0.579755	RPS1B	protein_coding
YMR110C	2081.05	-0.127049	0.0725562	-1.75105	0.0799374	0.579755	HFD1	protein_coding
YPL172C	262.879	-0.300044	0.171515	-1.74938	0.080225	0.580164	COX10	protein_coding
YBR085C-A	275.613	-0.320255	0.183218	-1.74794	0.080474	0.580164
YKL085W	4795.93	-0.101179	0.0579118	-1.74712	0.0806159	0.580164	MDH1	protein_coding
YHR078W	359.031	0.264221	0.151267	1.74672	0.0806862	0.580164
YGL096W	274.654	0.294473	0.168618	1.7464	0.080742	0.580164	TOS8	protein_coding
YFR015C	2548.22	-0.12206	0.0699031	-1.74613	0.0807889	0.580164	GSY1	protein_coding
YDL049C	481.298	-0.226251	0.129577	-1.74607	0.0807995	0.580164	KNH1	protein_coding
YER132C	209.241	0.348907	0.199914	1.74528	0.0809354	0.580164	PMD1	protein_coding
YHR104W	920.892	0.169836	0.0973113	1.74528	0.080936	0.580164	GRE3	protein_coding
YKL018C-A	42.9948	-0.740137	0.424296	-1.74439	0.0810912	0.580525	MCO12	protein_coding
YDR194C	1370.93	0.151694	0.0869959	1.7437	0.081212	0.580528	MSS116	protein_coding
YEL016C	231.142	0.318772	0.182868	1.74319	0.0813011	0.580528	NPP2	protein_coding
YHR102W	497.518	-0.226549	0.130031	-1.74227	0.0814617	0.580926	KIC1	protein_coding
YHR025W	436.338	-0.235477	0.135237	-1.74122	0.0816458	0.58149	THR1	protein_coding
YER185W	29.0303	-0.877453	0.504231	-1.74018	0.0818274	0.582035	PUG1	protein_coding
YMR049C	850.371	0.180712	0.103927	1.73884	0.0820637	0.582968	ERB1	protein_coding
YGL016W	293.755	0.280975	0.161653	1.73814	0.0821862	0.583091	KAP122	protein_coding
YNR053C	499.056	0.226908	0.130715	1.7359	0.082581	0.585142	NOG2	protein_coding
YKL001C	234.258	-0.310625	0.17901	-1.73524	0.0826988	0.585229	MET14	protein_coding
YCR046C	244.584	-0.30345	0.175065	-1.73336	0.0830322	0.586839	IMG1	protein_coding
YBR104W	84.8008	0.512587	0.295917	1.7322	0.0832377	0.587542	YMC2	protein_coding
YJL082W	538.91	-0.219456	0.126812	-1.73056	0.0835306	0.587885	IML2	protein_coding
YMR300C	268.778	0.299784	0.173299	1.72986	0.0836546	0.587885	ADE4	protein_coding
YMR145C	8706.92	-0.0948942	0.0548719	-1.72938	0.0837414	0.587885	NDE1	protein_coding
YGL021W	488.213	0.233516	0.135058	1.729	0.0838084	0.587885	ALK1	protein_coding
YEL053C	497.846	0.227968	0.131853	1.72896	0.0838169	0.587885	MAK10	protein_coding
YJL051W	236.7	0.308267	0.178413	1.72783	0.0840191	0.588559	IRC8	protein_coding
YAL003W	3651.67	0.106259	0.0615518	1.72634	0.084286	0.589274	EFB1	protein_coding
YDR028C	1593.75	-0.141926	0.0822247	-1.72608	0.0843339	0.589274	REG1	protein_coding
YPL279C	37.284	0.784065	0.45504	1.72307	0.0848759	0.592121	FEX2	protein_coding
YOR025W	119.672	0.426198	0.247463	1.72227	0.085021	0.592121	HST3	protein_coding
YPR097W	717.911	0.198525	0.115284	1.72204	0.085062	0.592121
YKL035W	2688.15	0.119713	0.0695859	1.72036	0.0853667	0.593497	UGP1	protein_coding
YER045C	237.477	-0.309515	0.179998	-1.71955	0.0855147	0.593781	ACA1	protein_coding
YOL077C	1141.25	0.1544	0.0900876	1.71389	0.0865494	0.600046	BRX1	protein_coding
YJL056C	139.798	0.398405	0.232519	1.71343	0.0866336	0.600046	ZAP1	protein_coding
YKL185W	1192.72	-0.159677	0.0932557	-1.71225	0.0868504	0.600797	ASH1	protein_coding
YOL108C	357.748	-0.252336	0.147488	-1.71089	0.0871009	0.601778	INO4	protein_coding
YNL196C	57.9618	-0.601479	0.351826	-1.70959	0.0873415	0.602689	SLZ1	protein_coding
YLR352W	328.802	0.267304	0.156432	1.70875	0.0874967	0.603009	2001-07-01	protein_coding
YLR167W	9061.13	-0.114531	0.0670709	-1.70761	0.0877095	0.603725	RPS31	protein_coding
YOR175C	982.886	0.16364	0.0959239	1.70594	0.0880196	0.605108	ALE1	protein_coding
YFL045C	2159.13	0.123606	0.0725062	1.70477	0.0882374	0.605853	SEC53	protein_coding
YOR195W	361.653	0.251732	0.147899	1.70206	0.0887446	0.606628	SLK19	protein_coding
YOL090W	416.602	0.232787	0.13677	1.70203	0.088749	0.606628	MSH2	protein_coding
YGL113W	126.988	0.41337	0.242889	1.70189	0.0887767	0.606628	SLD3	protein_coding
YHR208W	1690.81	0.135818	0.0798075	1.70182	0.0887882	0.606628	BAT1	protein_coding
YDL148C	800.671	0.176318	0.103724	1.69989	0.0891523	0.608366	NOP14	protein_coding
YNL186W	637.863	0.196693	0.115762	1.69911	0.0892986	0.608615	UBP10	protein_coding
YER140W	169.743	0.363079	0.213873	1.69764	0.0895762	0.609756	EMP65	protein_coding
YPL187W	2697.41	0.123059	0.0726447	1.69399	0.0902675	0.613479	MF(ALPHA)1	protein_coding
YJR039W	372.376	-0.249157	0.147182	-1.69285	0.0904834	0.613479	MLO127	protein_coding
YDR166C	565.921	0.206045	0.121734	1.69258	0.0905349	0.613479	SEC5	protein_coding
YNL091W	981.96	-0.163054	0.0963438	-1.69242	0.0905667	0.613479	NST1	protein_coding
YMR030W	308.352	-0.273288	0.161545	-1.69171	0.0907011	0.613479	RSF1	protein_coding
YBL039C	995.176	0.169533	0.100241	1.69126	0.0907873	0.613479	URA7	protein_coding
YMR296C	236.265	-0.30179	0.178615	-1.68961	0.0911021	0.614186	LCB1	protein_coding
YKR105C	73.9972	0.528715	0.312932	1.68955	0.0911137	0.614186	VBA5	protein_coding
YCL010C	228.509	-0.312363	0.185121	-1.68735	0.0915365	0.616287	SGF29	protein_coding
YBR238C	154.965	0.378195	0.224635	1.68359	0.0922604	0.620406
YKR049C	462.009	-0.230706	0.137154	-1.6821	0.0925497	0.620865	FMP46	protein_coding
YOR347C	473.258	-0.219377	0.130541	-1.68052	0.0928563	0.620865	PYK2	protein_coding
YGL117W	267.119	0.284082	0.169097	1.68	0.0929578	0.620865
YNR036C	1305.88	-0.148822	0.088587	-1.67996	0.0929658	0.620865	MRPS12	protein_coding
YLL048C	1426.41	0.152932	0.0910704	1.67927	0.0930998	0.620865	YBT1	protein_coding
YFL038C	1672.61	-0.134161	0.0799094	-1.67891	0.0931695	0.620865	YPT1	protein_coding
YBR119W	224.009	0.306042	0.182334	1.67847	0.093255	0.620865	MUD1	protein_coding
YGR124W	3949.6	-0.101437	0.0604386	-1.67834	0.09328	0.620865	ASN2	protein_coding
YJR155W	173.132	-0.34877	0.207874	-1.6778	0.0933868	0.620865	AAD10	protein_coding
YGL202W	1543.69	-0.134839	0.0803822	-1.67748	0.093449	0.620865	ARO8	protein_coding
YGR017W	382.754	0.238049	0.142033	1.67601	0.0937354	0.622021
YLL034C	314.366	0.262256	0.156537	1.67537	0.0938625	0.62212	RIX7	protein_coding
YER001W	1574.61	-0.13419	0.0802028	-1.67313	0.094301	0.622394	MNN1	protein_coding
YOL039W	1080.71	-0.154351	0.0922672	-1.67287	0.0943531	0.622394	RPP2A	protein_coding
YGL206C	1370.84	0.147721	0.0883108	1.67274	0.094379	0.622394	CHC1	protein_coding
YKL176C	752.04	0.179356	0.10731	1.67138	0.0946458	0.622394	LST4	protein_coding
YMR146C	2592.55	-0.114255	0.0683816	-1.67084	0.0947536	0.622394	TIF34	protein_coding
YNL086W	17.6009	-1.09134	0.653292	-1.67053	0.0948148	0.622394	SNN1	protein_coding
YDR531W	387.349	0.236632	0.141697	1.66999	0.0949222	0.622394	CAB1	protein_coding
YKL038W	290.959	-0.269168	0.161199	-1.66979	0.0949605	0.622394	RGT1	protein_coding
YIL140W	684.43	0.183382	0.109854	1.66932	0.0950532	0.622394	AXL2	protein_coding
YPL143W	1998.06	-0.14195	0.0850552	-1.66891	0.0951345	0.622394	RPL33A	protein_coding
YIR025W	199.138	-0.322256	0.193096	-1.66889	0.0951394	0.622394	MND2	protein_coding
YBR181C	6116.84	0.0953308	0.0572653	1.66472	0.0959682	0.627075	RPS6B	protein_coding
YHR008C	2214.72	-0.119299	0.0716893	-1.6641	0.0960915	0.627141	SOD2	protein_coding
YML074C	1456.19	-0.140547	0.084526	-1.66276	0.0963595	0.628151	FPR3	protein_coding
YIL082W-A	1594.61	-0.136693	0.0822685	-1.66155	0.0966038	0.629003
YMR135C	893.024	-0.171868	0.103625	-1.65856	0.0972049	0.632174	GID8	protein_coding
YIL131C	198.753	0.326745	0.197242	1.65657	0.0976066	0.634042	FKH1	protein_coding
YFL023W	267.054	0.278231	0.168045	1.65569	0.0977838	0.634281	BUD27	protein_coding
YGR028W	705.64	-0.18178	0.109841	-1.65494	0.0979367	0.634281	MSP1	protein_coding
YKL159C	170.106	-0.347491	0.210003	-1.65469	0.0979867	0.634281	RCN1	protein_coding
YDL009C	18.1021	-1.05518	0.638153	-1.65349	0.0982319	0.634771
YLR173W	362.018	-0.242541	0.146711	-1.65319	0.0982915	0.634771
YJL143W	404.047	-0.261258	0.158193	-1.65151	0.0986345	0.636244	TIM17	protein_coding
YPL008W	335.207	0.249572	0.151273	1.64981	0.0989818	0.637091	CHL1	protein_coding
YDR427W	1263.41	0.152716	0.0925915	1.64935	0.0990752	0.637091	RPN9	protein_coding
YJR143C	1278.64	0.143213	0.0868501	1.64897	0.0991537	0.637091	PMT4	protein_coding
YGR192C	53548.7	-0.0735951	0.0446405	-1.64862	0.0992257	0.637091	TDH3	protein_coding
YAL041W	402.439	0.231317	0.140463	1.64681	0.0995966	0.638732	CDC24	protein_coding
YLR281C	23.1027	-0.932527	0.566478	-1.64618	0.0997259	0.63876	RSO55	protein_coding
YJR074W	863.039	-0.175164	0.106439	-1.64567	0.0998315	0.63876	MOG1	protein_coding
YPL275W	25.0487	0.9523	0.579459	1.64343	0.100294	0.639433	FDH2	pseudogene
YIL040W	179.475	0.333875	0.203159	1.64342	0.100297	0.639433	APQ12	protein_coding
YML013W	326.913	-0.262672	0.160201	-1.63964	0.101081	0.639433	UBX2	protein_coding
YOR315W	162.252	0.35921	0.219109	1.63941	0.101128	0.639433	SFG1	protein_coding
YOR396W	302.043	-0.265263	0.16185	-1.63895	0.101225	0.639433	YRF1-8	protein_coding
YJR135W-A	205.142	-0.355909	0.217225	-1.63844	0.101331	0.639433	TIM8	protein_coding
YOR118W	479.07	0.210797	0.12869	1.63802	0.101418	0.639433	RTC5	protein_coding
YJL138C	5699.94	0.0981017	0.0598926	1.63796	0.10143	0.639433	TIF2	protein_coding
YNR064C	65.7265	-0.552605	0.337377	-1.63795	0.101433	0.639433
YAR042W	466.003	-0.22966	0.140226	-1.63779	0.101466	0.639433	SWH1	protein_coding
YEL057C	371.382	0.236258	0.144355	1.63665	0.101704	0.639433	SDD1	protein_coding
YKR024C	182.046	0.340779	0.208272	1.63622	0.101793	0.639433	DBP7	protein_coding
YIL043C	1375.67	-0.141416	0.086439	-1.63602	0.101835	0.639433	CBR1	protein_coding
YHR084W	235.335	0.293262	0.179259	1.63597	0.101846	0.639433	STE12	protein_coding
YML031W	467.389	0.21665	0.132452	1.63569	0.101905	0.639433	NDC1	protein_coding
YOR212W	655.786	0.183763	0.112354	1.63558	0.101928	0.639433	STE4	protein_coding
YLR372W	914.166	0.165436	0.101168	1.63527	0.101993	0.639433	ELO3	protein_coding
YPR148C	1674.63	-0.128817	0.0787957	-1.63482	0.102086	0.639433
YLR390W-A	1457.63	-0.146574	0.0896684	-1.63462	0.102129	0.639433	CCW14	protein_coding
YNL065W	46.4064	0.648654	0.397114	1.63342	0.102381	0.639835	AQR1	protein_coding
YML061C	376.79	0.233387	0.142901	1.63321	0.102424	0.639835	PIF1	protein_coding
YOR123C	801.301	-0.169121	0.103678	-1.63122	0.102844	0.641732	LEO1	protein_coding
YIR034C	328.065	0.252543	0.155034	1.62896	0.103322	0.643575	LYS1	protein_coding
YJL216C	348.378	-0.243338	0.149454	-1.62818	0.103487	0.643575	IMA5	protein_coding
YHR214C-B	1859.97	0.135444	0.0832088	1.62776	0.103576	0.643575
YEL023C	148.165	0.37428	0.229954	1.62763	0.103604	0.643575
YJR001W	564.544	0.195928	0.120474	1.62631	0.103883	0.644589	AVT1	protein_coding
YPR066W	120.713	-0.425713	0.261933	-1.62527	0.104104	0.644715	UBA3	protein_coding
YNL058C	333.781	-0.249909	0.153778	-1.62512	0.104136	0.644715
YMR163C	212.27	0.317351	0.195371	1.62435	0.104301	0.645011	INP2	protein_coding
YHR077C	1071.7	0.149837	0.0923256	1.62292	0.104607	0.646185	NMD2	protein_coding
YPR122W	428.854	0.226377	0.139555	1.62214	0.104773	0.64649	AXL1	protein_coding
YPL252C	77.2074	-0.498967	0.308077	-1.61962	0.105314	0.64886	YAH1	protein_coding
YGL142C	320.746	0.24908	0.153824	1.61926	0.105391	0.64886	GPI10	protein_coding
YBR066C	346.914	-0.244723	0.15124	-1.61811	0.105639	0.649664	NRG2	protein_coding
YPR010C-A	330.542	-0.250875	0.15519	-1.61656	0.105973	0.650567	MIN8	protein_coding
YDR251W	1220.58	-0.142607	0.0882281	-1.61634	0.106021	0.650567	PAM1	protein_coding
YKL045W	620.682	0.185194	0.114616	1.61578	0.106142	0.650588	PRI2	protein_coding
YDR323C	137.838	0.372074	0.230696	1.61283	0.106781	0.653684	PEP7	protein_coding
YIR015W	21.8278	-0.962654	0.597045	-1.61236	0.106883	0.653684	RPR2	protein_coding
YHR116W	212.46	-0.308614	0.191505	-1.61152	0.107067	0.654086	COX23	protein_coding
YJR030C	261.318	0.274687	0.170539	1.6107	0.107245	0.654452	RBH2	protein_coding
YOR234C	863.101	-0.173556	0.1078	-1.60999	0.107401	0.654684	RPL33B	protein_coding
YDR211W	988.551	0.153402	0.0953251	1.60925	0.107562	0.654944	GCD6	protein_coding
YKR063C	276.134	0.276918	0.172142	1.60867	0.107689	0.655002	LAS1	protein_coding
YPL232W	1092.1	-0.147168	0.0915224	-1.608	0.107835	0.655171	SSO1	protein_coding
YML109W	296.239	0.264943	0.164944	1.60626	0.108216	0.656762	ZDS2	protein_coding
YIL156W-B	81.9998	-0.491572	0.306296	-1.60489	0.108518	0.657285	MCO8	protein_coding
YPL269W	187.906	0.321582	0.200388	1.60479	0.108539	0.657285	KAR9	protein_coding
YKR103W	78.5087	0.483784	0.301939	1.60226	0.109099	0.659953	NFT1	protein_coding
YOL009C	218.139	-0.29497	0.184267	-1.60078	0.109426	0.661211	MDM12	protein_coding
YDR075W	153.757	0.35564	0.222295	1.59985	0.109631	0.66173	PPH3	protein_coding
YNL297C	733.774	-0.17655	0.110465	-1.59824	0.109989	0.663163	MON2	protein_coding
YNL102W	545.73	0.205502	0.128635	1.59756	0.110141	0.663363	POL1	protein_coding
YLR054C	300.205	-0.260478	0.163125	-1.59679	0.110312	0.663666	OSW2	protein_coding
YHL013C	344.474	-0.237605	0.148919	-1.59553	0.110594	0.664643	OTU2	protein_coding
YBR290W	908.351	-0.156405	0.0980643	-1.59492	0.110729	0.664734	BSD2	protein_coding
YAL020C	67.9678	-0.523512	0.329146	-1.59052	0.111718	0.66917	ATS1	protein_coding
YKR079C	490.212	0.203095	0.127716	1.59021	0.111787	0.66917	TRZ1	protein_coding
YNR074C	241.164	0.279434	0.175743	1.59002	0.11183	0.66917	AIF1	protein_coding
YDR254W	134.714	0.37737	0.237507	1.58888	0.112087	0.669984	CHL4	protein_coding
YOR089C	639.405	-0.182158	0.114715	-1.58791	0.112306	0.67057	VPS21	protein_coding
YBR149W	4281.57	-0.0949356	0.0598097	-1.58729	0.112446	0.670682	ARA1	protein_coding
YNL100W	804.013	-0.171759	0.108292	-1.58607	0.112723	0.671611	MIC27	protein_coding
YOL069W	159.36	0.339103	0.214002	1.58458	0.113062	0.67291	NUF2	protein_coding
YDL229W	14021.2	0.0823497	0.0520231	1.58295	0.113434	0.674396	SSB1	protein_coding
YDR356W	348.612	0.238026	0.150464	1.58194	0.113662	0.674693	SPC110	protein_coding
YGR263C	179.033	0.327577	0.207175	1.58116	0.11384	0.674693	SAY1	protein_coding
YGL158W	20.1427	0.957878	0.605974	1.58072	0.113941	0.674693	RCK1	protein_coding
YMR172W	339.654	0.238499	0.150892	1.58059	0.113971	0.674693	HOT1	protein_coding
YNL001W	360.122	0.232092	0.147049	1.57832	0.114491	0.67636	DOM34	protein_coding
YJR031C	467.007	0.211899	0.134279	1.57805	0.114554	0.67636	GEA1	protein_coding
YKL009W	601.249	0.199992	0.126756	1.57777	0.114619	0.67636	MRT4	protein_coding
YLR218C	113.122	-0.408956	0.259307	-1.57711	0.11477	0.67653	COA4	protein_coding
YCR057C	660.194	0.175916	0.111664	1.57541	0.115161	0.678117	PWP2	protein_coding
YGL083W	293.236	0.262456	0.16675	1.57395	0.115499	0.678916	SCY1	protein_coding
YLR105C	248.141	0.273293	0.173705	1.57332	0.115646	0.678916	SEN2	protein_coding
YER190W	145.908	-0.375501	0.238681	-1.57324	0.115664	0.678916	YRF1-2	protein_coding
YGR218W	1522.19	0.128754	0.0819643	1.57085	0.116217	0.681435	CRM1	protein_coding
YJL123C	1398.61	-0.131375	0.0836676	-1.5702	0.116368	0.6816	MTC1	protein_coding
YMR287C	311.937	0.250441	0.159659	1.56859	0.116743	0.682497	DSS1	protein_coding
YDL205C	300.331	0.263109	0.1678	1.56799	0.116883	0.682497	HEM3	protein_coding
YBR189W	5069.38	0.0920693	0.0587192	1.56796	0.11689	0.682497	RPS9B	protein_coding
YKL046C	943.905	-0.157548	0.100797	-1.56302	0.118049	0.688534	DCW1	protein_coding
YGR098C	385.651	0.224851	0.143915	1.56238	0.118199	0.688684	ESP1	protein_coding
YEL002C	1323.72	0.133936	0.0857975	1.56107	0.118506	0.688707	WBP1	protein_coding
YOR114W	76.8516	0.486712	0.311847	1.56074	0.118585	0.688707	DPI34	protein_coding
YPL139C	428.184	0.212232	0.136005	1.56047	0.118649	0.688707	UME1	protein_coding
YNL294C	534.921	-0.192537	0.123407	-1.56018	0.118718	0.688707	RIM21	protein_coding
YML076C	467.514	0.208922	0.13396	1.55958	0.118858	0.688707	WAR1	protein_coding
YHR132W-A	231.599	-0.294758	0.189044	-1.5592	0.118948	0.688707	IGO2	protein_coding
YJL210W	128.061	-0.374285	0.240204	-1.5582	0.119186	0.689329	PEX2	protein_coding
YGL263W	17.0889	-1.02901	0.660595	-1.5577	0.119304	0.689329	COS12	protein_coding
YMR286W	70.7624	-0.509272	0.327405	-1.55548	0.119831	0.691652	MRPL33	protein_coding
YCL008C	104.268	-0.415017	0.267619	-1.55077	0.120956	0.697416	STP22	protein_coding
YLL014W	116.389	-0.387735	0.250112	-1.55025	0.121082	0.69742	EMC6	protein_coding
YJL078C	574.952	-0.193757	0.125036	-1.54961	0.121236	0.697578	PRY3	protein_coding
YOR272W	511.821	0.194425	0.125567	1.54837	0.121534	0.698567	YTM1	protein_coding
YGL254W	192.755	-0.305297	0.197294	-1.54742	0.121762	0.699151	FZF1	protein_coding
YLR048W	4815.95	0.0900909	0.0583108	1.54501	0.122344	0.701766	RPS0B	protein_coding
YJR115W	45.7285	-0.641384	0.415401	-1.54401	0.122585	0.702423
YHR162W	283.054	-0.2642	0.171262	-1.54266	0.122912	0.702488	MPC2	protein_coding
YGR143W	821.556	0.165021	0.106974	1.54263	0.12292	0.702488	SKN1	protein_coding
YLR084C	368.191	0.241782	0.156757	1.5424	0.122977	0.702488	RAX2	protein_coding
YLR409C	668.982	0.171666	0.111418	1.54074	0.12338	0.704039	UTP21	protein_coding
YER178W	4004.22	-0.0942919	0.0613372	-1.53727	0.124227	0.704039	PDA1	protein_coding
YER177W	3764.58	-0.0968168	0.0629844	-1.53715	0.124255	0.704039	BMH1	protein_coding
YDR169C	467.651	-0.201185	0.130884	-1.53712	0.124263	0.704039	STB3	protein_coding
YPR042C	546.541	0.190872	0.124186	1.53698	0.124298	0.704039	PUF2	protein_coding
YNL321W	259.303	-0.263331	0.171391	-1.53643	0.124432	0.704039	VNX1	protein_coding
YDR083W	473.7	0.205323	0.133652	1.53625	0.124477	0.704039	RRP8	protein_coding
YJR052W	359.656	-0.23384	0.152221	-1.53619	0.124492	0.704039	RAD7	protein_coding
YOR254C	1346.66	0.129286	0.0841746	1.53593	0.124555	0.704039	SEC63	protein_coding
YGL005C	492.122	0.195547	0.127322	1.53585	0.124576	0.704039	COG7	protein_coding
YNL078W	314.215	-0.241491	0.157266	-1.53556	0.124646	0.704039	NIS1	protein_coding
YKL179C	705.889	-0.171627	0.111828	-1.53474	0.124848	0.704462	COY1	protein_coding
YAL044W-A	234.262	-0.282321	0.184201	-1.53268	0.125355	0.706491	BOL1	protein_coding
YKL029C	455.503	0.202279	0.132015	1.53224	0.125462	0.706491	MAE1	protein_coding
YBR025C	3134.8	0.100845	0.0658556	1.5313	0.125695	0.706628	OLA1	protein_coding
YKR092C	337.093	-0.23592	0.154121	-1.53074	0.125833	0.706628	SRP40	protein_coding
YPR138C	132.438	0.365655	0.2389	1.53058	0.125874	0.706628	MEP3	protein_coding
YGL203C	436.803	0.207496	0.135611	1.53008	0.125997	0.706628	KEX1	protein_coding
YDL200C	172.242	-0.316433	0.207184	-1.52731	0.126685	0.709769	MGT1	protein_coding
YDL015C	1006.02	0.14325	0.0939673	1.52447	0.127391	0.713003	TSC13	protein_coding
YDR501W	72.4187	0.495575	0.325198	1.52392	0.127529	0.713054	PLM2	protein_coding
YDR406W	1012.36	-0.148194	0.0972838	-1.52331	0.12768	0.713181	PDR15	protein_coding
YPR021C	505.65	0.193165	0.127041	1.5205	0.128386	0.716404	AGC1	protein_coding
YER030W	810.393	-0.165064	0.108723	-1.51821	0.128961	0.718057	CHZ1	protein_coding
YGR138C	341.289	-0.233499	0.153917	-1.51705	0.129254	0.718057	TPO2	protein_coding
YDL031W	733.187	0.165345	0.109012	1.51676	0.129328	0.718057	DBP10	protein_coding
YGR079W	72.9705	0.474859	0.313268	1.51582	0.129565	0.718057
YJR036C	126.498	-0.369103	0.243538	-1.51559	0.129623	0.718057	HUL4	protein_coding
YNL271C	412.565	0.210903	0.139228	1.5148	0.129822	0.718057	BNI1	protein_coding
YHL016C	109.875	-0.389206	0.25705	-1.51413	0.129994	0.718057	DUR3	protein_coding
YOL147C	533.948	-0.189894	0.125429	-1.51396	0.130036	0.718057	PEX11	protein_coding
YFR007W	208.524	0.290205	0.191717	1.51371	0.130099	0.718057	YFH7	protein_coding
YOR007C	2468.22	0.104102	0.0687977	1.51317	0.130237	0.718057	SGT2	protein_coding
YLR244C	661.206	0.176583	0.116703	1.5131	0.130254	0.718057	MAP1	protein_coding
YNL068C	249.857	0.267345	0.17674	1.51264	0.13037	0.718057	FKH2	protein_coding
YAL051W	480.644	-0.216106	0.142871	-1.51259	0.130384	0.718057	OAF1	protein_coding
YHR200W	836.133	-0.152873	0.101115	-1.51187	0.130566	0.718057	RPN10	protein_coding
YPR036W	2063.15	0.11152	0.0737914	1.51128	0.130717	0.718057	VMA13	protein_coding
YIL075C	2531.72	-0.103536	0.0685156	-1.51113	0.130756	0.718057	RPN2	protein_coding
YGR243W	436.116	-0.201935	0.133743	-1.50988	0.131075	0.718287	MPC3	protein_coding
YGL192W	14.0933	-7.22631	4.7885	-1.5091	0.131274	0.718287	IME4	protein_coding
YPR009W	132.666	-0.358312	0.237439	-1.50907	0.131281	0.718287	SUT2	protein_coding
YMR090W	243.764	0.266313	0.176511	1.50877	0.131359	0.718287
YLR272C	342.573	0.226997	0.150487	1.50842	0.131447	0.718287	YCS4	protein_coding
YHR139C	33.4516	0.708629	0.469984	1.50777	0.131612	0.718287	SPS100	protein_coding
YMR129W	697.626	0.168387	0.111706	1.50741	0.131705	0.718287	POM152	protein_coding
YPR144C	407.599	0.213206	0.141538	1.50635	0.131977	0.71906	NOC4	protein_coding
YHR133C	264.659	0.255285	0.169719	1.50416	0.132539	0.721415	NSG1	protein_coding
YLL011W	386.81	0.234277	0.155998	1.50179	0.133151	0.724032	SOF1	protein_coding
YMR205C	3769.09	0.100028	0.0666757	1.50021	0.133559	0.724955	PFK2	protein_coding
YDR034C	540.389	0.183024	0.122029	1.49984	0.133655	0.724955	LYS14	protein_coding
YDL006W	154.96	0.329745	0.219904	1.49949	0.133746	0.724955	PTC1	protein_coding
YKR077W	160.587	0.342875	0.228719	1.49911	0.133844	0.724955	MSA2	protein_coding
YBL019W	274.739	0.248658	0.165994	1.49799	0.134135	0.72582	APN2	protein_coding
YER019C-A	91.6363	-0.426022	0.284537	-1.49724	0.13433	0.726168	SBH2	protein_coding
YOL109W	2386.58	-0.219482	0.146824	-1.49486	0.13495	0.728352	ZEO1	protein_coding
YNR034W-A	101.245	0.422053	0.282486	1.49407	0.135157	0.728352	EGO4	protein_coding
YOR093C	502.026	0.193624	0.129619	1.49379	0.135231	0.728352	CMR2	protein_coding
YNL079C	2283.81	-0.105145	0.0703933	-1.49368	0.13526	0.728352	TPM1	protein_coding
YMR192W	218.96	-0.287696	0.192706	-1.49293	0.135456	0.728699	GYL1	protein_coding
YJL092W	323.806	0.230624	0.154628	1.49148	0.135835	0.730032	SRS2	protein_coding
YBR263W	1916.69	-0.111128	0.0745671	-1.49031	0.136142	0.7308	SHM1	protein_coding
YEL052W	1184.2	-0.136359	0.0915251	-1.48985	0.136264	0.7308	AFG1	protein_coding
YGR154C	64.5995	0.510475	0.342737	1.48941	0.13638	0.7308	GTO1	protein_coding
YER119C	61.3041	-0.527015	0.354009	-1.48871	0.136565	0.7308	AVT6	protein_coding
YBR271W	171.452	0.31418	0.211099	1.4883	0.136671	0.7308	EFM2	protein_coding
YGR184C	1086.4	0.152752	0.102737	1.48683	0.13706	0.7308	UBR1	protein_coding
YBL078C	125.501	-0.376508	0.253235	-1.48679	0.13707	0.7308	ATG8	protein_coding
YNR037C	141.242	-0.374008	0.251578	-1.48665	0.137108	0.7308	RSM19	protein_coding
YIL149C	827.024	0.151736	0.102103	1.48611	0.13725	0.7308	MLP2	protein_coding
YNR015W	200.805	-0.289994	0.195248	-1.48526	0.137475	0.7308	SMM1	protein_coding
YGR085C	3049.55	0.11408	0.0768725	1.48402	0.137804	0.7308	RPL11B	protein_coding
YMR164C	243.227	-0.267978	0.180595	-1.48386	0.137846	0.7308	MSS11	protein_coding
YJR057W	247.504	0.260925	0.175901	1.48336	0.137978	0.7308	CDC8	protein_coding
YPR089W	737.761	0.159248	0.107384	1.48298	0.13808	0.7308
YPL020C	519.94	-0.184002	0.12414	-1.48222	0.138283	0.7308	ULP1	protein_coding
YLL035W	115.59	0.374199	0.252468	1.48217	0.138296	0.7308	GRC3	protein_coding
YHR069C	512.39	0.187315	0.126411	1.4818	0.138395	0.7308	RRP4	protein_coding
YER111C	289.432	0.252507	0.170417	1.4817	0.13842	0.7308	SWI4	protein_coding
YAL015C	378.284	-0.212166	0.143214	-1.48146	0.138484	0.7308	NTG1	protein_coding
YOR187W	4454.96	-0.0887272	0.0599151	-1.48088	0.138638	0.730917	TUF1	protein_coding
YDL211C	54.492	0.536594	0.362877	1.47872	0.139215	0.733259
YPL177C	237.445	-0.261967	0.177368	-1.47697	0.139682	0.733501	CUP9	protein_coding
YJL129C	587.122	-0.177906	0.120488	-1.47654	0.139798	0.733501	TRK1	protein_coding
YIL003W	201.128	0.285393	0.193316	1.4763	0.139862	0.733501	CFD1	protein_coding
YMR256C	135.377	-0.368331	0.249646	-1.47541	0.140102	0.733501	COX7	protein_coding
YPR199C	327.677	0.230594	0.156371	1.47466	0.140303	0.733501	ARR1	protein_coding
YNL093W	267.396	-0.247067	0.167594	-1.4742	0.140428	0.733501	YPT53	protein_coding
YBR188C	51.7245	-0.55585	0.377208	-1.47359	0.140592	0.733501	NTC20	protein_coding
YFL056C	170.807	-0.309459	0.210035	-1.47337	0.140651	0.733501	AAD6	pseudogene
YOR196C	1065.39	-0.142567	0.0968246	-1.47243	0.140905	0.733501	LIP5	protein_coding
YDL120W	179.398	-0.307021	0.208551	-1.47216	0.140978	0.733501	YFH1	protein_coding
YCR073C	331.495	-0.231169	0.157035	-1.47209	0.140998	0.733501	SSK22	protein_coding
YJR103W	1313.98	-0.125332	0.0851644	-1.47165	0.141116	0.733501	URA8	protein_coding
YPL098C	94.1827	-0.411692	0.279947	-1.47061	0.141397	0.733501	MGR2	protein_coding
YML064C	128.323	0.349207	0.237473	1.47051	0.141424	0.733501	TEM1	protein_coding
YGL249W	103.764	0.388487	0.264199	1.47043	0.141445	0.733501	ZIP2	protein_coding
YPR104C	263.795	0.252419	0.171732	1.46985	0.141603	0.733501	FHL1	protein_coding
YPR193C	63.0212	-0.498496	0.339291	-1.46923	0.141771	0.733501	HPA2	protein_coding
YGR282C	6515.82	-0.0827987	0.0563645	-1.46899	0.141836	0.733501	BGL2	protein_coding
YDR110W	196.075	0.292016	0.198815	1.46878	0.141893	0.733501	FOB1	protein_coding
YGR127W	233.033	0.267833	0.182439	1.46807	0.142085	0.733501
YNL241C	671.497	-0.168453	0.114749	-1.46801	0.1421	0.733501	ZWF1	protein_coding
YJL002C	1111.29	0.133017	0.0906916	1.46669	0.14246	0.733501	OST1	protein_coding
YOL088C	313.299	0.231986	0.15818	1.4666	0.142486	0.733501	MPD2	protein_coding
YDR043C	578.438	-0.17348	0.118301	-1.46642	0.142533	0.733501	NRG1	protein_coding
YIL023C	255.997	-0.253638	0.173086	-1.46539	0.142816	0.733501	YKE4	protein_coding
YLR131C	180.268	0.29891	0.204069	1.46475	0.142989	0.733501	ACE2	protein_coding
YML115C	928.085	-0.143363	0.0978775	-1.46472	0.142998	0.733501	VAN1	protein_coding
YDR470C	276.144	0.241896	0.165217	1.46411	0.143164	0.733501	UGO1	protein_coding
YLR134W	151.694	0.329798	0.225371	1.46336	0.14337	0.733501	PDC5	protein_coding
YPL267W	120.632	0.362946	0.248109	1.46285	0.143508	0.733501	ACM1	protein_coding
YDL164C	335.039	0.221945	0.151724	1.46282	0.143516	0.733501	CDC9	protein_coding
YLR027C	2094.26	-0.10616	0.0725787	-1.46269	0.143552	0.733501	AAT2	protein_coding
YPL016W	303.927	0.248527	0.169943	1.46241	0.143629	0.733501	SWI1	protein_coding
YJL155C	630.815	-0.167581	0.114652	-1.46165	0.143838	0.73389	FBP26	protein_coding
YHR196W	298.84	0.235601	0.161393	1.4598	0.144346	0.73411	UTP9	protein_coding
YJL204C	297.138	0.244584	0.167615	1.4592	0.144509	0.73411	RCY1	protein_coding
YKL092C	393.363	0.205315	0.140709	1.45915	0.144523	0.73411	BUD2	protein_coding
YBR052C	844.725	-0.154561	0.105936	-1.45899	0.144567	0.73411	RFS1	protein_coding
YBR086C	1308.62	0.13519	0.0926948	1.45844	0.144718	0.73411	IST2	protein_coding
YEL024W	2723.4	-0.0984639	0.0675211	-1.45827	0.144767	0.73411	RIP1	protein_coding
YNL277W	169.633	-0.30801	0.211238	-1.45812	0.144808	0.73411	MET2	protein_coding
YGL181W	508.431	-0.183659	0.126004	-1.45757	0.14496	0.734207	GTS1	protein_coding
YOL119C	362.773	0.212207	0.14568	1.45667	0.145208	0.73441	MCH4	protein_coding
YJR140C	449.253	0.193713	0.133002	1.45646	0.145265	0.73441	HIR3	protein_coding
YOR104W	196.9	-0.287582	0.197684	-1.45476	0.145737	0.736123	PIN2	protein_coding
YEL012W	448.632	-0.201903	0.138889	-1.4537	0.146029	0.736407	UBC8	protein_coding
YCL054W	678.229	0.160922	0.110717	1.45346	0.146097	0.736407	SPB1	protein_coding
YOR167C	702.374	-0.196074	0.134933	-1.45312	0.146192	0.736407	RPS28A	protein_coding
YBR017C	511.316	0.183958	0.126661	1.45236	0.1464	0.736788	KAP104	protein_coding
YNR026C	270.376	0.248741	0.171337	1.45176	0.146567	0.736959	SEC12	protein_coding
YOL008W	103.149	-0.383455	0.264292	-1.45088	0.146814	0.737533	COQ10	protein_coding
YGL198W	380.538	-0.213022	0.146935	-1.44976	0.147125	0.737929	YIP4	protein_coding
YBL002W	1361.09	0.123059	0.0849001	1.44945	0.147212	0.737929	HTB2	protein_coding
YPR033C	2582.82	0.0980301	0.0676461	1.44916	0.147293	0.737929	HTS1	protein_coding
YER055C	652.909	0.166717	0.115085	1.44864	0.147439	0.737995	HIS1	protein_coding
YOL149W	294.936	0.249364	0.172261	1.44759	0.14773	0.738384	DCP1	protein_coding
YLR249W	33782	0.078896	0.0545086	1.44741	0.147783	0.738384	YEF3	protein_coding
YJR156C	146.798	-0.323779	0.223844	-1.44645	0.148051	0.739055	THI11	protein_coding
YER151C	496.531	0.18297	0.126598	1.44528	0.148379	0.740026	UBP3	protein_coding
YNL132W	501.979	0.187198	0.129685	1.44349	0.148883	0.741784	KRE33	protein_coding
YCL031C	410.786	0.198491	0.137547	1.44307	0.148999	0.741784	RRP7	protein_coding
YOR344C	287.411	0.241211	0.167297	1.44182	0.149354	0.742019	TYE7	protein_coding
YOR336W	533.268	0.193426	0.134247	1.44083	0.149633	0.742019	KRE5	protein_coding
YOR092W	164.798	0.303561	0.21079	1.44011	0.149836	0.742019	ECM3	protein_coding
YHR057C	1039.05	-0.134875	0.0936867	-1.43963	0.149971	0.742019	CPR2	protein_coding
YJR085C	201.861	-0.295583	0.205328	-1.43956	0.149991	0.742019	TMH11	protein_coding
YMR247C	674.538	0.178555	0.124065	1.4392	0.150093	0.742019	RKR1	protein_coding
YDR161W	409.236	0.199097	0.138387	1.4387	0.150237	0.742019	ACL4	protein_coding
YIL095W	261.606	-0.245386	0.170658	-1.43788	0.150469	0.742019	PRK1	protein_coding
YIL096C	170.151	0.301752	0.209876	1.43776	0.150501	0.742019	BMT5	protein_coding
YDR351W	547.484	-0.178164	0.123923	-1.4377	0.150518	0.742019	SBE2	protein_coding
YOR243C	799.828	0.148561	0.103333	1.4377	0.15052	0.742019	PUS7	protein_coding
YLR264W	57.4613	0.510009	0.355081	1.43631	0.150913	0.742674	RPS28B	protein_coding
YLR449W	828.869	-0.153039	0.106552	-1.43629	0.150921	0.742674	FPR4	protein_coding
YER041W	248.057	0.255942	0.178286	1.43557	0.151125	0.743019	YEN1	protein_coding
YOR038C	286.389	0.243893	0.170047	1.43427	0.151496	0.743572	HIR2	protein_coding
YDL079C	1237.86	0.126292	0.0880555	1.43423	0.151506	0.743572	MRK1	protein_coding
YML126C	4706.59	0.0858971	0.05992	1.43353	0.151707	0.743899	ERG13	protein_coding
YMR054W	1048.48	-0.134216	0.0936793	-1.43271	0.15194	0.744385	STV1	protein_coding
YGL236C	293.303	-0.233626	0.163173	-1.43177	0.15221	0.74494	MTO1	protein_coding
YEL066W	485.841	-0.194949	0.136203	-1.43131	0.152343	0.74494	HPA3	protein_coding
YOR127W	574.905	-0.17197	0.120182	-1.43091	0.152457	0.74494	RGA1	protein_coding
YDR019C	539.56	0.17583	0.123003	1.42948	0.152866	0.746281	GCV1	protein_coding
YOL059W	1033.59	0.134939	0.0944895	1.42808	0.153269	0.747111	GPD2	protein_coding
YLR437C	37.7791	-0.633293	0.443606	-1.4276	0.153406	0.747111	DIF1	protein_coding
YMR002W	684.759	-0.159893	0.11201	-1.42748	0.15344	0.747111	MIX17	protein_coding
YBR009C	1164.37	-0.147851	0.103665	-1.42625	0.153797	0.747285	HHF1	protein_coding
YJR060W	192.221	-0.284489	0.199484	-1.42612	0.153832	0.747285	CBF1	protein_coding
YAL025C	371.785	0.215262	0.15096	1.42596	0.153881	0.747285	MAK16	protein_coding
YCR044C	324.967	0.217881	0.152955	1.42447	0.154309	0.74871	PER1	protein_coding
YIL108W	478.322	-0.182915	0.12846	-1.42391	0.154473	0.748852
YAR071W	46.6164	0.564735	0.397107	1.42212	0.15499	0.750701	PHO11	protein_coding
YGR158C	135.074	0.329949	0.232106	1.42154	0.155158	0.750858	MTR3	protein_coding
YJL222W	304.021	-0.232481	0.163926	-1.41821	0.156129	0.753926	VTH2	protein_coding
YPL022W	866.223	-0.143125	0.100924	-1.41814	0.156151	0.753926	RAD1	protein_coding
YGR234W	12321.9	-0.0706387	0.0498178	-1.41794	0.156209	0.753926	YHB1	protein_coding
YOL110W	37.3495	-0.639136	0.451067	-1.41694	0.1565	0.753926	SHR5	protein_coding
YJL146W	298.493	-0.226755	0.160051	-1.41677	0.156551	0.753926	IDS2	protein_coding
YDL081C	487.624	-0.192096	0.135641	-1.4162	0.156716	0.753926	RPP1A	protein_coding
YDR301W	472.476	0.189221	0.133691	1.41536	0.156963	0.753926	CFT1	protein_coding
YMR259C	499.671	0.179753	0.127074	1.41455	0.157201	0.753926	TRM732	protein_coding
YOL017W	194.134	0.278614	0.19702	1.41414	0.157321	0.753926	ESC8	protein_coding
YDL047W	468.582	-0.183278	0.129628	-1.41388	0.157397	0.753926	SIT4	protein_coding
YKR046C	2156.31	-0.101596	0.0718678	-1.41364	0.157466	0.753926	PLN1	protein_coding
YKL077W	1007.16	0.134093	0.0948804	1.41329	0.157571	0.753926	PSG1	protein_coding
YCR036W	772.998	-0.149798	0.106087	-1.41202	0.157943	0.753926	RBK1	protein_coding
YDL169C	244.614	-0.250762	0.177612	-1.41185	0.157993	0.753926	UGX2	protein_coding
YHR114W	478.956	0.196825	0.139442	1.41152	0.158093	0.753926	BZZ1	protein_coding
YIR018W	61.4443	0.481329	0.341023	1.41143	0.158119	0.753926	YAP5	protein_coding
YCR004C	1199.87	-0.12636	0.0895883	-1.41046	0.158405	0.753926	YCP4	protein_coding
YOR001W	791.113	0.156712	0.111138	1.41006	0.158521	0.753926	RRP6	protein_coding
YIL042C	82.4751	-0.417277	0.295933	-1.41004	0.158528	0.753926	PKP1	protein_coding
YJL213W	74.727	-0.439335	0.311765	-1.40919	0.15878	0.753926
YLR455W	117.801	0.349574	0.248264	1.40808	0.159109	0.753926	PDP3	protein_coding
YER105C	968.423	0.137794	0.0978902	1.40764	0.159237	0.753926	NUP157	protein_coding
YDR373W	256.815	0.240466	0.17083	1.40763	0.15924	0.753926	FRQ1	protein_coding
YNR020C	255.002	-0.257267	0.182769	-1.40761	0.159247	0.753926	ATP23	protein_coding
YPL222W	484.342	-0.182108	0.129405	-1.40728	0.159346	0.753926	FMP40	protein_coding
YNR068C	34.3901	0.642279	0.456536	1.40685	0.159471	0.753926
YPL135W	202.699	-0.289311	0.205667	-1.4067	0.159517	0.753926	ISU1	protein_coding
YPL060C-A	127.947	0.355263	0.252603	1.40641	0.159602	0.753926
YNL166C	382.2	0.200275	0.142536	1.40509	0.159995	0.75514	BNI5	protein_coding
YML103C	1231.65	0.124058	0.0883456	1.40424	0.160248	0.755689	NUP188	protein_coding
YGL194C	198.864	0.270155	0.192502	1.40339	0.160501	0.755705	HOS2	protein_coding
YAL046C	323.93	-0.218866	0.155964	-1.40331	0.160524	0.755705	BOL3	protein_coding
YDR074W	4023.85	0.0880789	0.0628005	1.40252	0.16076	0.756175	TPS2	protein_coding
YKR013W	1198.8	-0.131763	0.0940144	-1.40152	0.161058	0.756396	PRY2	protein_coding
YNL175C	609.933	0.164647	0.117484	1.40145	0.161081	0.756396	NOP13	protein_coding
YLR276C	1097.71	0.129492	0.0924469	1.40071	0.1613	0.756783	DBP9	protein_coding
YDR410C	114.183	0.356521	0.254897	1.39869	0.161906	0.758986	STE14	protein_coding
YDL128W	963.053	0.135442	0.0969503	1.39703	0.162406	0.759871	VCX1	protein_coding
YPL046C	22.3516	-0.792906	0.567574	-1.39701	0.162411	0.759871	ELC1	protein_coding
YIL153W	72.7959	-0.451869	0.323528	-1.39669	0.162506	0.759871	RRD1	protein_coding
YBR177C	2378.4	-0.1003	0.0718542	-1.39588	0.162751	0.760375	EHT1	protein_coding
YPL050C	628.659	0.160923	0.11536	1.39496	0.163027	0.760505	MNN9	protein_coding
YDR370C	283.691	0.227283	0.162971	1.39463	0.163129	0.760505	DXO1	protein_coding
YJL050W	989.08	0.133674	0.0958968	1.39394	0.163336	0.760505	MTR4	protein_coding
YGL145W	350.023	0.208018	0.1493	1.39328	0.163534	0.760505	TIP20	protein_coding
YLR196W	675.137	0.160737	0.115399	1.39288	0.163656	0.760505	PWP1	protein_coding
YGR179C	179.846	0.28451	0.204289	1.39268	0.163716	0.760505	OKP1	protein_coding
YCL017C	1203.38	-0.127	0.0912275	-1.39212	0.163885	0.760505	NFS1	protein_coding
YJR121W	17965.7	-0.0710963	0.0510777	-1.39192	0.163945	0.760505	ATP2	protein_coding
YGL079W	160.598	0.296853	0.213303	1.3917	0.164014	0.760505	KXD1	protein_coding
YBL029C-A	65.7527	-0.464859	0.334365	-1.39027	0.164446	0.761611
YDR165W	375.1	0.20213	0.14543	1.38988	0.164566	0.761611	TRM82	protein_coding
YAR007C	613.115	0.166119	0.119589	1.38909	0.164806	0.761611	RFA1	protein_coding
YJL100W	248.229	-0.248595	0.179008	-1.38873	0.164914	0.761611	LSB6	protein_coding
YOR317W	2700.89	-0.0952661	0.0686035	-1.38865	0.16494	0.761611	FAA1	protein_coding
YER170W	191.946	-0.27278	0.196619	-1.38735	0.165334	0.762796	ADK2	protein_coding
YPL170W	128.953	-0.343574	0.247963	-1.38558	0.165875	0.764651	DAP1	protein_coding
YMR219W	741.338	-0.151711	0.109547	-1.3849	0.166084	0.764739	ESC1	protein_coding
YGR239C	205.343	-0.267725	0.193363	-1.38457	0.166185	0.764739	PEX21	protein_coding
YNL184C	15.1349	-0.972079	0.702285	-1.38417	0.166308	0.764739
YJL061W	662.448	0.164874	0.11923	1.38282	0.166721	0.766002	NUP82	protein_coding
YPL249C-A	1540.26	-0.132727	0.0960519	-1.38183	0.167025	0.766216	RPL36B	protein_coding
YPL253C	88.8964	0.398842	0.288647	1.38177	0.167044	0.766216	VIK1	protein_coding
YKR082W	872.644	0.137925	0.100017	1.37903	0.167887	0.767582	NUP133	protein_coding
YHL039W	438.385	0.187043	0.135637	1.379	0.167896	0.767582	EFM1	protein_coding
YGR277C	346.673	0.205668	0.149144	1.37899	0.167898	0.767582	CAB4	protein_coding
YPL015C	484.243	-0.177254	0.128562	-1.37875	0.167973	0.767582	HST2	protein_coding
YBR166C	392.731	0.19363	0.140501	1.37814	0.16816	0.767582	TYR1	protein_coding
YBL034C	207.386	0.261662	0.189935	1.37764	0.168313	0.767582	STU1	protein_coding
YIL017C	590.42	-0.161273	0.117182	-1.37627	0.16874	0.767582	VID28	protein_coding
YGL227W	712.939	-0.150396	0.109306	-1.37592	0.168846	0.767582	VID30	protein_coding
YHR099W	750.408	0.146983	0.106858	1.37549	0.16898	0.767582	TRA1	protein_coding
YKL067W	1827.21	-0.126544	0.0920064	-1.37538	0.169012	0.767582	YNK1	protein_coding
YFR038W	378.514	0.200938	0.146141	1.37496	0.169143	0.767582	IRC5	protein_coding
YBR049C	496.145	0.175506	0.127657	1.37482	0.169186	0.767582	REB1	protein_coding
YBL030C	6992.85	-0.0750685	0.0546094	-1.37464	0.169242	0.767582	PET9	protein_coding
YDR296W	569.911	-0.165202	0.120189	-1.37452	0.169281	0.767582	MHR1	protein_coding
YPL043W	669.574	0.157556	0.114693	1.37372	0.169528	0.768073	NOP4	protein_coding
YML017W	168.579	0.285423	0.208169	1.37112	0.170339	0.771118	PSP2	protein_coding
YDR097C	599.082	0.175516	0.128164	1.36947	0.170853	0.772028	MSH6	protein_coding
YMR290C	950.87	0.137495	0.100471	1.36851	0.171153	0.772028	HAS1	protein_coding
YMR229C	1627.23	0.119416	0.0872751	1.36827	0.171228	0.772028	RRP5	protein_coding
YLR439W	149.016	-0.314266	0.229694	-1.3682	0.171251	0.772028	MRPL4	protein_coding
YBL067C	689.494	-0.150579	0.110083	-1.36787	0.171354	0.772028	UBP13	protein_coding
YKL126W	1430.29	-0.116281	0.0850132	-1.3678	0.171376	0.772028	YPK1	protein_coding
YJL073W	222.512	0.258195	0.188985	1.36622	0.171869	0.772836	JEM1	protein_coding
YDR424C	114.347	-0.346438	0.253593	-1.36612	0.171901	0.772836	DYN2	protein_coding
YDR225W	1211.17	-0.141331	0.103472	-1.36589	0.171974	0.772836	HTA1	protein_coding
YJL110C	232.623	0.243678	0.178561	1.36468	0.172354	0.773454	GZF3	protein_coding
YGL028C	681.468	0.157882	0.115702	1.36456	0.172391	0.773454	SCW11	protein_coding
YHR184W	27.6249	-0.702091	0.515541	-1.36185	0.173244	0.776657	SSP1	protein_coding
YER056C	1154.77	0.121514	0.0892656	1.36126	0.173431	0.776866	FCY2	protein_coding
YNR055C	705.439	0.148105	0.108983	1.35897	0.174156	0.77948	HOL1	protein_coding
YPL092W	222.138	0.251626	0.185307	1.35789	0.174499	0.77989	SSU1	protein_coding
YBR074W	516.703	0.168264	0.123975	1.35724	0.174706	0.77989	PFF1	protein_coding
YJL162C	133.052	0.321749	0.237066	1.35722	0.174713	0.77989	JJJ2	protein_coding
YDR500C	851.469	-0.161129	0.118778	-1.35655	0.174923	0.77989	RPL37B	protein_coding
YOR004W	120.796	0.341567	0.251851	1.35623	0.175027	0.77989	UTP23	protein_coding
YHR083W	543.731	-0.166961	0.123183	-1.35539	0.175293	0.77989	SAM35	protein_coding
YDR411C	167.768	-0.283097	0.208872	-1.35536	0.175302	0.77989	DFM1	protein_coding
YLR109W	698.248	0.147793	0.109061	1.35514	0.175373	0.77989	AHP1	protein_coding
YJR055W	68.2829	-0.442554	0.326804	-1.35419	0.175677	0.780614	HIT1	protein_coding
YDR054C	602.728	-0.16172	0.119521	-1.35306	0.176036	0.781581	CDC34	protein_coding
YGR199W	595.709	0.159914	0.118371	1.35095	0.176711	0.783951	PMT6	protein_coding
YNL231C	460.216	0.180299	0.133542	1.35014	0.176972	0.784482	PDR16	protein_coding
YKR081C	676.904	0.152571	0.113059	1.34948	0.177184	0.784794	RPF2	protein_coding
YDR105C	355.28	0.199282	0.147799	1.34833	0.177551	0.785159	TMS1	protein_coding
YIL014W	440.363	0.189613	0.140632	1.34829	0.177565	0.785159	MNT3	protein_coding
YLR239C	400.024	-0.190961	0.141736	-1.3473	0.177883	0.785159	LIP2	protein_coding
YDL213C	359.039	-0.196922	0.146211	-1.34683	0.178034	0.785159	NOP6	protein_coding
YDL210W	79.4787	-0.418873	0.311099	-1.34643	0.178164	0.785159	UGA4	protein_coding
YOL123W	1592.88	0.107485	0.0798457	1.34616	0.178251	0.785159	HRP1	protein_coding
YBR123C	308.324	0.211452	0.157093	1.34603	0.178292	0.785159	TFC1	protein_coding
YGL103W	6647.31	-0.0826545	0.0614213	-1.3457	0.1784	0.785159	RPL28	protein_coding
YJR015W	476.611	-0.173266	0.128868	-1.34452	0.17878	0.785319
YDR115W	249.556	-0.246589	0.183467	-1.34405	0.178932	0.785319	MRX14	protein_coding
YNL334C	145.614	-0.301405	0.224252	-1.34405	0.178933	0.785319	SNO2	protein_coding
YPL243W	1089.98	0.130279	0.0969461	1.34383	0.179003	0.785319	SRP68	protein_coding
YJR132W	463.728	0.17745	0.132317	1.34109	0.17989	0.788155	NMD5	protein_coding
YNL230C	57.4638	0.48401	0.360944	1.34096	0.179934	0.788155	ELA1	protein_coding
YDR298C	2780.58	-0.0925527	0.0690601	-1.34018	0.180188	0.788424	ATP5	protein_coding
YDL060W	742.235	0.143285	0.106981	1.33934	0.180459	0.788424	TSR1	protein_coding
YKL195W	1942.22	-0.099389	0.0742197	-1.33912	0.180532	0.788424	MIA40	protein_coding
YDR479C	374.219	-0.199416	0.14893	-1.33898	0.180576	0.788424	PEX29	protein_coding
YDL201W	356.952	0.196067	0.146496	1.33837	0.180774	0.788424	TRM8	protein_coding
YBR012W-B	52.7897	-0.562954	0.420698	-1.33814	0.180849	0.788424
YDL240W	347.005	0.200618	0.150057	1.33694	0.181243	0.789092	LRG1	protein_coding
YDR213W	203.746	-0.269595	0.20173	-1.33642	0.181413	0.789092	UPC2	protein_coding
YIR019C	45.0231	-0.532428	0.39848	-1.33615	0.181502	0.789092	FLO11	protein_coding
YIL056W	820.14	-0.136647	0.102338	-1.33525	0.181796	0.789092	VHR1	protein_coding
YML016C	682.148	-0.150037	0.11238	-1.33509	0.181847	0.789092	PPZ1	protein_coding
YGR001C	419.228	0.182132	0.136423	1.33506	0.181857	0.789092	EFM5	protein_coding
YDR365W-B	307.596	0.247727	0.185703	1.334	0.182205	0.789983
YDL217C	105.896	-0.350231	0.262834	-1.33252	0.18269	0.791058	TIM22	protein_coding
YDR037W	4486.22	0.0785824	0.0589794	1.33237	0.182739	0.791058	KRS1	protein_coding
YNL126W	219.565	0.247942	0.186289	1.33095	0.183204	0.792454	SPC98	protein_coding
YNR021W	1426.44	0.110728	0.0832407	1.33022	0.183446	0.792881
YDL126C	5647.99	-0.0747734	0.0562704	-1.32882	0.183907	0.793715	CDC48	protein_coding
YDR303C	429.473	0.188778	0.14207	1.32877	0.183925	0.793715	RSC3	protein_coding
YJL023C	369.1	0.19366	0.14586	1.32771	0.184273	0.794049	PET130	protein_coding
YDR012W	5225.4	-0.0765919	0.0576892	-1.32766	0.184289	0.794049	RPL4B	protein_coding
YJR141W	207.516	0.250556	0.188831	1.32688	0.184549	0.794549	IPA1	protein_coding
YMR036C	281.715	-0.222234	0.167574	-1.32619	0.184778	0.794917	MIH1	protein_coding
YCR073W-A	205.669	-0.254569	0.192062	-1.32546	0.18502	0.795341	SOL2	protein_coding
YER079W	152.085	0.291154	0.220288	1.3217	0.186268	0.800086
YDR310C	641.865	-0.14967	0.113321	-1.32076	0.186582	0.800814	SUM1	protein_coding
YNL123W	802.042	0.138754	0.105149	1.31959	0.186971	0.801864	NMA111	protein_coding
YNL062C	363.907	0.193862	0.146967	1.31909	0.18714	0.801966	GCD10	protein_coding
YDR179W-A	63.921	0.441616	0.334977	1.31835	0.187388	0.802407	NVJ3	protein_coding
YOR223W	141.179	-0.302168	0.229451	-1.31692	0.187866	0.803835	DSC3	protein_coding
YAL061W	319.805	-0.210734	0.160121	-1.31609	0.188143	0.803835	BDH2	protein_coding
YPL175W	327.596	-0.200372	0.152263	-1.31596	0.188187	0.803835	SPT14	protein_coding
YER032W	233.895	0.241094	0.183255	1.31562	0.188301	0.803835	FIR1	protein_coding
YOR390W	68.1948	0.429639	0.327056	1.31365	0.188963	0.806038	FEX1	protein_coding
YLR007W	333.495	0.205512	0.156616	1.3122	0.189454	0.807511	NSE1	protein_coding
YDR017C	765.965	0.139957	0.106784	1.31066	0.189973	0.809102	KCS1	protein_coding
YNL080C	236.586	-0.237386	0.18126	-1.30964	0.190317	0.809943	EOS1	protein_coding
YBR010W	3105.97	0.0882257	0.0673951	1.30908	0.190507	0.81013	HHT1	protein_coding
YNL097C	219.22	-0.24034	0.183688	-1.30842	0.190733	0.810467	PHO23	protein_coding
YGL012W	2017.37	0.0958698	0.0733118	1.3077	0.190975	0.810876	ERG4	protein_coding
YOR353C	389.004	-0.191943	0.14699	-1.30583	0.191611	0.812054	SOG2	protein_coding
YIL139C	142.291	0.299781	0.229599	1.30567	0.191663	0.812054	REV7	protein_coding
YBR207W	733.655	-0.142298	0.10901	-1.30536	0.19177	0.812054	FTH1	protein_coding
YPL023C	498.838	-0.167357	0.128227	-1.30516	0.191839	0.812054	MET12	protein_coding
YDR369C	238.254	0.234423	0.179783	1.30392	0.19226	0.81283	XRS2	protein_coding
YDL130W-A	504.108	-0.421259	0.323111	-1.30376	0.192315	0.81283	STF1	protein_coding
YER060W-A	61.9146	0.454801	0.349005	1.30314	0.192528	0.812907	FCY22	protein_coding
YER025W	1978.22	0.0967312	0.0742489	1.3028	0.192644	0.812907	GCD11	protein_coding
YOR375C	3804.3	-0.0819576	0.0629444	-1.30206	0.192894	0.812907	GDH1	protein_coding
YGR175C	2760.25	-0.0946053	0.0726622	-1.30199	0.19292	0.812907	ERG1	protein_coding
YDR248C	138.033	0.311564	0.239699	1.29981	0.193665	0.814559
YFR027W	58.7412	-0.453816	0.349179	-1.29966	0.193716	0.814559	ECO1	protein_coding
YHR132C	1072.61	-0.119135	0.0917169	-1.29895	0.193962	0.814559	ECM14	protein_coding
YBR031W	11603.8	-0.0658753	0.0507195	-1.29881	0.194008	0.814559	RPL4A	protein_coding
YDR476C	145.573	-0.292207	0.225033	-1.29851	0.194113	0.814559
YGL119W	316.076	0.204829	0.157771	1.29827	0.194195	0.814559	COQ8	protein_coding
YPL090C	7367.11	0.0696868	0.0537183	1.29726	0.19454	0.814927	RPS6A	protein_coding
YHR167W	35.3705	0.581961	0.448944	1.29629	0.194876	0.814927	THP2	protein_coding
YBL022C	1506.02	0.114576	0.0884067	1.29601	0.194974	0.814927	PIM1	protein_coding
YJL071W	227.351	0.238985	0.184417	1.2959	0.195011	0.814927	ARG2	protein_coding
YBR169C	498.615	0.166411	0.128416	1.29588	0.195018	0.814927	SSE2	protein_coding
YCL049C	522.041	-0.164397	0.126922	-1.29526	0.19523	0.8152
YDR378C	189.278	-0.275309	0.213006	-1.29249	0.196186	0.818178	LSM6	protein_coding
YPL233W	276.844	-0.225003	0.174104	-1.29234	0.196239	0.818178	NSL1	protein_coding
YDR451C	88.1088	0.376591	0.291539	1.29173	0.196449	0.81844	YHP1	protein_coding
YMR176W	443.255	0.180338	0.139735	1.29057	0.196854	0.819509	ECM5	protein_coding
YMR122W-A	222.637	-0.512122	0.397391	-1.28871	0.197499	0.820214	NCW1	protein_coding
YKL214C	216.37	0.24883	0.193119	1.28847	0.197581	0.820214	YRA2	protein_coding
YLR110C	9635.4	-0.158073	0.122706	-1.28823	0.197666	0.820214	CCW12	protein_coding
YLR225C	430.015	-0.173729	0.134884	-1.28799	0.19775	0.820214
YMR310C	162.965	0.274599	0.213206	1.28795	0.197763	0.820214
YML034W	435.254	0.175463	0.136303	1.2873	0.197988	0.820534	SRC1	protein_coding
YMR024W	802.587	-0.132324	0.102826	-1.28687	0.19814	0.820549	MRPL3	protein_coding
YPL113C	395.605	-0.182215	0.141674	-1.28616	0.198389	0.820964
YER123W	393.589	0.192413	0.149722	1.28513	0.198746	0.821332	YCK3	protein_coding
YGR018C	27.0035	-0.730506	0.568715	-1.28448	0.198973	0.821332
YHR059W	92.3926	-0.366972	0.28573	-1.28433	0.199025	0.821332	FYV4	protein_coding
YNL037C	2402.49	-0.090482	0.0704576	-1.2842	0.19907	0.821332	IDH1	protein_coding
YBR130C	300.155	0.203721	0.158733	1.28343	0.199343	0.821846	SHE3	protein_coding
YGR141W	449.594	-0.174881	0.136358	-1.28252	0.199662	0.822547	VPS62	protein_coding
YGL031C	3013.18	0.0961409	0.0750166	1.28159	0.199985	0.823266	RPL24A	protein_coding
YML108W	33.8857	-0.624796	0.488044	-1.2802	0.200473	0.82393
YLR432W	2076.39	-0.100041	0.0781929	-1.27941	0.200751	0.82393	IMD3	protein_coding
YKL140W	422.582	0.173648	0.135777	1.27892	0.200925	0.82393	TGL1	protein_coding
YBR089C-A	178.157	-0.266174	0.208125	-1.27892	0.200927	0.82393	NHP6B	protein_coding
YIR030C	43.9063	0.515601	0.403469	1.27792	0.201278	0.82393	DCG1	protein_coding
YOL086W-A	40.8486	-0.538371	0.421332	-1.27778	0.201326	0.82393	MHF1	protein_coding
ETS1-1	759.792	-0.135612	0.106133	-1.27776	0.201336	0.82393
ETS1-2	759.792	-0.135612	0.106133	-1.27776	0.201336	0.82393
YLR344W	1500.31	-0.21572	0.169067	-1.27595	0.201974	0.825033	RPL26A	protein_coding
YDR341C	2294.75	0.0932677	0.073116	1.27561	0.202093	0.825033
YJL187C	387.097	0.179967	0.141115	1.27533	0.202193	0.825033	SWE1	protein_coding
YBR168W	245.549	0.222294	0.174306	1.27531	0.202201	0.825033	PEX32	protein_coding
YKL186C	177.103	-0.259701	0.203724	-1.27477	0.202391	0.825201	MTR2	protein_coding
YDR392W	292.074	-0.207891	0.163174	-1.27404	0.202648	0.82564	SPT3	protein_coding
YKL205W	499.155	0.166891	0.131137	1.27265	0.203143	0.825981	LOS1	protein_coding
YDR246W	466.213	-0.168443	0.132441	-1.27183	0.203433	0.825981	TRS23	protein_coding
YDL224C	236.058	0.235622	0.18533	1.27136	0.203599	0.825981	WHI4	protein_coding
YLR213C	31.0587	0.628523	0.494391	1.27131	0.20362	0.825981	CRR1	protein_coding
YBR270C	112.45	0.328772	0.25872	1.27077	0.203812	0.825981	BIT2	protein_coding
YMR209C	273.393	0.215692	0.169766	1.27052	0.203898	0.825981
YDR496C	947.693	0.123164	0.096965	1.27019	0.204016	0.825981	PUF6	protein_coding
YBR248C	700.477	0.138638	0.109186	1.26974	0.204178	0.825981	HIS7	protein_coding
YOL049W	788.841	0.134966	0.106302	1.26964	0.204212	0.825981	GSH2	protein_coding
YHR182W	246.595	0.22225	0.175118	1.26914	0.20439	0.825981
YBR147W	227.384	-0.234209	0.184549	-1.26909	0.204409	0.825981	RTC2	protein_coding
YOR057W	243.409	0.2266	0.178597	1.26878	0.20452	0.825981	SGT1	protein_coding
YDR208W	776.317	0.136999	0.108013	1.26836	0.204671	0.825986	MSS4	protein_coding
YML087C	441.153	-0.169861	0.134106	-1.26662	0.205291	0.827772	AIM33	protein_coding
YDL055C	5476.72	0.0748587	0.0591299	1.26601	0.205511	0.827772	PSA1	protein_coding
YIL072W	148.232	0.280545	0.221655	1.26568	0.205628	0.827772	HOP1	protein_coding
YKL170W	175.821	-0.258634	0.204381	-1.26545	0.205711	0.827772	MRPL38	protein_coding
YFL014W	842.846	0.136633	0.108096	1.26399	0.206233	0.829272	HSP12	protein_coding
YFL060C	158.064	-0.282929	0.224114	-1.26244	0.206792	0.8308	SNO3	protein_coding
YHR206W	621.356	-0.145581	0.115348	-1.2621	0.206913	0.8308	SKN7	protein_coding
YBR202W	471.734	0.166634	0.132272	1.25978	0.207748	0.832079	MCM7	protein_coding
YGL137W	2288.23	0.0920562	0.0730959	1.25939	0.20789	0.832079	SEC27	protein_coding
YJL062W-A	140.316	-0.312719	0.248331	-1.25928	0.207928	0.832079	COA3	protein_coding
YDR331W	293.55	0.205632	0.163295	1.25927	0.207934	0.832079	GPI8	protein_coding
YPR128C	350.166	0.191573	0.152184	1.25883	0.208092	0.832079	ANT1	protein_coding
YFR022W	101.479	-0.338899	0.269286	-1.25851	0.208208	0.832079	ROG3	protein_coding
YGL226W	185.988	-0.287427	0.228425	-1.2583	0.208283	0.832079	MTC3	protein_coding
YKL064W	1256.27	-0.112541	0.0895382	-1.2569	0.20879	0.833273	MNR2	protein_coding
YDR044W	438.099	-0.173875	0.138364	-1.25665	0.208882	0.833273	HEM13	protein_coding
YBR111W-A	68.7382	-0.444014	0.353547	-1.25588	0.209158	0.833456	SUS1	protein_coding
YLR018C	166.183	0.265272	0.211448	1.25455	0.209642	0.833456	POM34	protein_coding
YPR184W	986.561	0.1272	0.101395	1.2545	0.209659	0.833456	GDB1	protein_coding
YIL118W	290.572	0.203331	0.162084	1.25448	0.209667	0.833456	RHO3	protein_coding
YER098W	329.33	-0.192063	0.153165	-1.25396	0.209857	0.833456	UBP9	protein_coding
YOL087C	1034.12	-0.117469	0.0936828	-1.2539	0.209878	0.833456	DUF1	protein_coding
YBR225W	393.737	-0.175722	0.140236	-1.25304	0.21019	0.833456
YDR363W	294.141	0.202103	0.161316	1.25284	0.210266	0.833456	ESC2	protein_coding
YOR047C	69.1883	0.402062	0.320933	1.25279	0.210282	0.833456	STD1	protein_coding
YBL085W	799.219	-0.129356	0.103468	-1.2502	0.211228	0.836606	BOI1	protein_coding
YIL049W	104.167	0.329788	0.263993	1.24923	0.211581	0.836771	DFG10	protein_coding
YGL111W	557.845	0.156832	0.12565	1.24817	0.211969	0.836771	NSA1	protein_coding
YKL058W	217.279	-0.237028	0.189905	-1.24814	0.211979	0.836771	TOA2	protein_coding
YGR047C	472.392	0.161162	0.129148	1.24788	0.212075	0.836771	TFC4	protein_coding
YDR456W	713.866	0.13893	0.111381	1.24734	0.212272	0.836771	NHX1	protein_coding
YPL211W	389.001	0.177914	0.142672	1.24702	0.212391	0.836771	NIP7	protein_coding
YKL013C	554.478	-0.158757	0.12733	-1.24682	0.212465	0.836771	ARC19	protein_coding
YJL010C	399.953	0.178613	0.143259	1.24678	0.212477	0.836771	NOP9	protein_coding
YIR042C	33.8369	-0.578736	0.464442	-1.24609	0.212732	0.836919
YMR210W	369.726	-0.190297	0.152763	-1.2457	0.212873	0.836919	MGL2	protein_coding
YDR309C	318.784	0.193102	0.155084	1.24514	0.213081	0.836919	GIC2	protein_coding
YJR133W	747.189	-0.133035	0.106865	-1.24489	0.213172	0.836919	XPT1	protein_coding
YBR038W	294.494	0.200939	0.161485	1.24432	0.213383	0.836919	CHS2	protein_coding
YLR324W	269.534	-0.210667	0.169336	-1.24408	0.213471	0.836919	PEX30	protein_coding
YJR004C	1483.79	0.101722	0.0817833	1.2438	0.213572	0.836919	SAG1	protein_coding
YLR443W	273.911	-0.208599	0.167844	-1.24282	0.213935	0.837138	ECM7	protein_coding
YKL048C	251.625	0.219678	0.176761	1.2428	0.213943	0.837138	ELM1	protein_coding
YNL173C	1179.78	-0.112109	0.090367	-1.24059	0.214756	0.837138	MDG1	protein_coding
YOR332W	1637.62	-0.10055	0.0810841	-1.24007	0.214949	0.837138	VMA4	protein_coding
YGR270W	950.304	-0.12512	0.100912	-1.23988	0.215018	0.837138	YTA7	protein_coding
YOR342C	352.75	0.184808	0.149053	1.23988	0.215019	0.837138
YGR026W	755.795	0.13207	0.106529	1.23976	0.215065	0.837138
YMR257C	356.895	0.189066	0.152541	1.23944	0.215182	0.837138	PET111	protein_coding
YDR485C	510.507	-0.155479	0.125542	-1.23846	0.215545	0.837138	VPS72	protein_coding
YAL056W	892.189	0.123889	0.100035	1.23846	0.215547	0.837138	GPB2	protein_coding
YOR145C	472.99	0.164288	0.132692	1.23811	0.215676	0.837138	PNO1	protein_coding
YPR190C	242.083	0.225799	0.182384	1.23804	0.215703	0.837138	RPC82	protein_coding
YIL158W	188.234	0.249376	0.201511	1.23753	0.21589	0.837138	AIM20	protein_coding
YDR160W	352.052	0.18276	0.147695	1.23741	0.215935	0.837138	SSY1	protein_coding
YOR360C	304.509	0.19602	0.158435	1.23723	0.216002	0.837138	PDE2	protein_coding
YOL157C	155.609	-0.267827	0.216497	-1.23709	0.216053	0.837138	IMA2	protein_coding
YLR010C	70.49	-0.395883	0.320111	-1.23671	0.216197	0.837138	TEN1	protein_coding
YJL005W	838.599	0.12718	0.102935	1.23554	0.21663	0.838059	CYR1	protein_coding
YMR214W	133.011	-0.29699	0.240429	-1.23525	0.216737	0.838059	SCJ1	protein_coding
YLL054C	235.456	0.221674	0.179553	1.23459	0.216983	0.838426
YPL004C	4228.8	0.0744665	0.0603975	1.23294	0.217598	0.840103	LSP1	protein_coding
YKL120W	330.31	0.188976	0.153313	1.23261	0.21772	0.840103	OAC1	protein_coding
YDR283C	655.54	0.144539	0.117357	1.23162	0.218093	0.840299	GCN2	protein_coding
YJL085W	227.716	0.223973	0.181874	1.23148	0.218145	0.840299	EXO70	protein_coding
YOL138C	257.127	-0.21275	0.17279	-1.23126	0.218226	0.840299	RTC1	protein_coding
YGR041W	229.426	0.224424	0.182337	1.23082	0.218391	0.840351	BUD9	protein_coding
YMR144W	110.252	0.315893	0.256974	1.22928	0.218968	0.841484	FDO1	protein_coding
YOR274W	467.387	-0.168474	0.137061	-1.22919	0.219	0.841484	MOD5	protein_coding
YPL110C	507.193	-0.157716	0.128375	-1.22856	0.219236	0.841484	GDE1	protein_coding
YMR193W	406.324	-0.173842	0.141559	-1.22805	0.219428	0.841484	MRPL24	protein_coding
YCL032W	410.969	-0.189403	0.154237	-1.22801	0.219445	0.841484	STE50	protein_coding
YLR330W	1743.92	-0.0984266	0.080221	-1.22694	0.219844	0.842433	CHS5	protein_coding
YOR164C	511.134	0.154763	0.126273	1.22561	0.220344	0.843764	GET4	protein_coding
YBL106C	318.104	-0.19955	0.162892	-1.22504	0.22056	0.844008	SRO77	protein_coding
YJR126C	750.359	0.129575	0.105859	1.22403	0.220941	0.844393	VPS70	protein_coding
YKL166C	178.863	0.254245	0.207827	1.22335	0.221199	0.844393	TPK3	protein_coding
YDL070W	1245.5	-0.106063	0.0867355	-1.22283	0.221392	0.844393	BDF2	protein_coding
YMR094W	124.674	0.297132	0.243	1.22276	0.221419	0.844393	CTF13	protein_coding
YNL336W	1447.21	-0.104793	0.0857022	-1.22275	0.221423	0.844393	COS1	protein_coding
YKL108W	113.734	0.308	0.252356	1.2205	0.222276	0.845912	SLD2	protein_coding
YEL062W	223.949	0.223852	0.18343	1.22037	0.222326	0.845912	NPR2	protein_coding
YDR316W	651.833	-0.139958	0.11476	-1.21957	0.222629	0.845912	OMS1	protein_coding
YDR266C	429.036	0.165462	0.135726	1.21909	0.222812	0.845912	HEL2	protein_coding
YLR438C-A	53.0617	-0.469706	0.385316	-1.21901	0.222839	0.845912	LSM3	protein_coding
YHR129C	135.92	0.283355	0.232464	1.21892	0.222873	0.845912	ARP1	protein_coding
YNL164C	116.255	0.303612	0.249091	1.21888	0.22289	0.845912	IBD2	protein_coding
YGR283C	203.572	-0.239633	0.196686	-1.21836	0.223088	0.846086
YOR270C	2770.45	0.0820307	0.0674351	1.21644	0.223818	0.848272	VPH1	protein_coding
YCR043C	103.055	-0.331711	0.272887	-1.21556	0.224152	0.848635
YLR431C	123.227	-0.296569	0.244092	-1.21499	0.22437	0.848635	ATG23	protein_coding
YOL006C	443.595	0.17288	0.142336	1.21459	0.224521	0.848635	TOP1	protein_coding
YKL075C	255.817	0.207831	0.171113	1.21458	0.224526	0.848635
YER056C-A	2513.3	0.0871506	0.0718909	1.21226	0.225412	0.851008	RPL34A	protein_coding
YLR047C	168.587	0.26198	0.216131	1.21213	0.225461	0.851008	FRE8	protein_coding
YDR209C	492.445	-0.158715	0.131035	-1.21124	0.225804	0.851722
YOR049C	117.17	-0.305063	0.25215	-1.20985	0.226338	0.852773	RSB1	protein_coding
YOL124C	294.571	0.195707	0.161814	1.20946	0.226486	0.852773	TRM11	protein_coding
YNL238W	430.979	0.16481	0.136346	1.20876	0.226754	0.852773	KEX2	protein_coding
YDR365C	819.977	0.124585	0.103087	1.20854	0.22684	0.852773	ESF1	protein_coding
YBR212W	714.377	-0.133534	0.11053	-1.20813	0.226997	0.852773	NGR1	protein_coding
YNL026W	551.471	-0.146952	0.121665	-1.20784	0.227108	0.852773	SAM50	protein_coding
YOL045W	297.971	-0.202614	0.167767	-1.20771	0.22716	0.852773	PSK2	protein_coding
YDR275W	174.729	-0.255441	0.211859	-1.20571	0.227929	0.85502	BSC2	protein_coding
YGR117C	343.448	0.180568	0.149833	1.20513	0.228154	0.85502
YFL042C	505.559	-0.154016	0.127838	-1.20478	0.228289	0.85502	LAM5	protein_coding
YKR071C	602.854	0.144141	0.119663	1.20455	0.228376	0.85502	DRE2	protein_coding
YBR146W	646.389	0.137159	0.113956	1.20361	0.228739	0.855802	MRPS9	protein_coding
YHR041C	198.554	-0.232322	0.193094	-1.20315	0.228917	0.85589	SRB2	protein_coding
YIL133C	3983.04	0.0744015	0.0618842	1.20227	0.229259	0.856591	RPL16A	protein_coding
YGR038C-B	497.515	-0.186543	0.155309	-1.20111	0.229708	0.857671
YFL034C-B	94.1446	-0.334876	0.278977	-1.20037	0.229995	0.857671	MOB2	protein_coding
YBR065C	137.19	0.276859	0.230653	1.20033	0.230013	0.857671	ECM2	protein_coding
YBR133C	329.49	0.186011	0.155179	1.19869	0.230648	0.858544	HSL7	protein_coding
YLR361C-A	55.778	-0.428143	0.357205	-1.19859	0.230687	0.858544
YDR190C	1288.46	0.106494	0.0888542	1.19853	0.230711	0.858544	RVB1	protein_coding
YOR349W	366.247	-0.174862	0.146026	-1.19747	0.231122	0.85893	CIN1	protein_coding
YLR258W	1321.71	-0.103756	0.0866465	-1.19747	0.231125	0.85893	GSY2	protein_coding
YLR099W-A	34.5881	-0.545917	0.45629	-1.19642	0.231531	0.859306	MIM2	protein_coding
YBR278W	178.422	-0.244786	0.204612	-1.19634	0.231563	0.859306	DPB3	protein_coding
YBR227C	337.005	0.188037	0.15722	1.19601	0.231692	0.859306	MCX1	protein_coding
YEL063C	639.765	0.135845	0.113666	1.19513	0.232037	0.859751	CAN1	protein_coding
YOR307C	244.232	0.212816	0.178102	1.19491	0.232122	0.859751	SLY41	protein_coding
YOR232W	798.114	0.123121	0.10313	1.19384	0.23254	0.859858	MGE1	protein_coding
YMR121C	220.536	-0.222524	0.18646	-1.19341	0.232707	0.859858	RPL15B	protein_coding
YJL148W	261.738	0.204317	0.17122	1.1933	0.232751	0.859858	RPA34	protein_coding
YOL142W	459.216	0.167402	0.140387	1.19243	0.233093	0.859858	RRP40	protein_coding
YBR058C-A	40.6269	-0.52572	0.440908	-1.19236	0.233121	0.859858	TSC3	protein_coding
YDR260C	91.5965	-0.345653	0.289999	-1.19191	0.233296	0.859858	SWM1	protein_coding
YGR099W	272.407	0.20044	0.168194	1.19172	0.233373	0.859858	TEL2	protein_coding
YBR267W	381.499	0.169824	0.142593	1.19097	0.233664	0.859858	REI1	protein_coding
YMR235C	901.261	0.116844	0.0981152	1.19089	0.233697	0.859858	RNA1	protein_coding
YNL233W	388.014	0.168287	0.141314	1.19088	0.233703	0.859858	BNI4	protein_coding
YDL140C	1539.67	0.100954	0.0848281	1.1901	0.234007	0.860407	RPO21	protein_coding
YBR046C	703.563	-0.130067	0.109366	-1.18928	0.234331	0.861027	ZTA1	protein_coding
YDL161W	701.827	-0.129657	0.109226	-1.18705	0.235208	0.861681	ENT1	protein_coding
YDR487C	597.941	-0.13909	0.117227	-1.1865	0.235424	0.861681	RIB3	protein_coding
YDR148C	5230.43	-0.067286	0.0567169	-1.18635	0.235485	0.861681	KGD2	protein_coding
YKR018C	1879.23	-0.0888339	0.0748914	-1.18617	0.235555	0.861681
YMR103C	51.0639	-0.462066	0.389586	-1.18604	0.235605	0.861681
YKL178C	2218.91	0.0860255	0.0725319	1.18604	0.235608	0.861681	STE3	protein_coding
YAL059W	305.945	0.193627	0.163277	1.18588	0.235669	0.861681	ECM1	protein_coding
YKL171W	692.762	-0.130237	0.109843	-1.18567	0.235753	0.861681	NNK1	protein_coding
YDR082W	237.598	0.20976	0.177077	1.18457	0.236188	0.862701	STN1	protein_coding
YML079W	687.201	-0.129989	0.109915	-1.18263	0.236956	0.864207
YDR006C	731.394	-0.134366	0.113633	-1.18245	0.237027	0.864207	SOK1	protein_coding
YBR297W	419.757	0.161923	0.136983	1.18207	0.237179	0.864207	MAL33	protein_coding
YLR069C	1849.11	-0.0905965	0.0766498	-1.18195	0.237224	0.864207	MEF1	protein_coding
YGR021W	426.112	-0.173363	0.146738	-1.18145	0.237423	0.864342	DPC29	protein_coding
YDL235C	124.673	0.28577	0.241958	1.18107	0.237573	0.864342	YPD1	protein_coding
YOR280C	267.312	0.200797	0.170263	1.17933	0.238265	0.865371	FSH3	protein_coding
YMR206W	302.298	-0.188416	0.159799	-1.17908	0.238365	0.865371
YDR319C	329.535	-0.1831	0.155312	-1.17892	0.23843	0.865371	YFT2	protein_coding
YPL057C	2219.65	-0.0899922	0.0763547	-1.17861	0.238554	0.865371	SUR1	protein_coding
YFR005C	252.909	0.205049	0.174006	1.1784	0.238637	0.865371	SAD1	protein_coding
YJL029C	440.036	0.163488	0.138848	1.17746	0.239012	0.866166	VPS53	protein_coding
YDR423C	438.168	-0.157822	0.134236	-1.17571	0.239712	0.866405	CAD1	protein_coding
YJR117W	903.076	0.116144	0.0987933	1.17563	0.239743	0.866405	STE24	protein_coding
YCR059C	133.859	-0.2748	0.233819	-1.17527	0.239889	0.866405	YIH1	protein_coding
YEL031W	1534.56	0.0969354	0.082532	1.17452	0.240187	0.866405	SPF1	protein_coding
YBR293W	400.488	0.164408	0.140036	1.17404	0.240379	0.866405	VBA2	protein_coding
YBL103C	381.349	-0.167918	0.143043	-1.1739	0.240437	0.866405	RTG3	protein_coding
YGL184C	77.4626	0.357816	0.304886	1.1736	0.240553	0.866405	STR3	protein_coding
YLR373C	442.295	0.164884	0.140516	1.17342	0.240628	0.866405	VID22	protein_coding
YFL049W	450.802	-0.157123	0.133963	-1.17288	0.240843	0.866405	SWP82	protein_coding
YLR107W	492.778	-0.156876	0.13376	-1.17282	0.240868	0.866405	REX3	protein_coding
YLR300W	3381.71	0.0736886	0.0628468	1.17251	0.240992	0.866405	EXG1	protein_coding
YFR004W	1319.78	-0.100259	0.0855563	-1.17185	0.241257	0.866405	RPN11	protein_coding
YKR095W	1153.47	0.109445	0.0934338	1.17136	0.241454	0.866405	MLP1	protein_coding
YKL026C	187.745	-0.239343	0.204337	-1.17131	0.241472	0.866405	GPX1	protein_coding
YLR206W	976.756	-0.113864	0.0972216	-1.17119	0.241524	0.866405	ENT2	protein_coding
YOR337W	266.192	-0.19733	0.168575	-1.17058	0.241768	0.866405	TEA1	protein_coding
YMR093W	229.196	0.216387	0.184959	1.16992	0.242033	0.866405	UTP15	protein_coding
YJR041C	497.802	0.153719	0.131429	1.1696	0.242163	0.866405	URB2	protein_coding
YOL075C	326.053	0.179518	0.15359	1.16881	0.24248	0.866405
YMR100W	288.106	0.189774	0.162383	1.16868	0.242535	0.866405	MUB1	protein_coding
YPR017C	85.222	0.339636	0.290641	1.16858	0.242574	0.866405	DSS4	protein_coding
YNL106C	182.947	0.235249	0.201326	1.1685	0.242606	0.866405	INP52	protein_coding
YBR204C	324.024	-0.182098	0.155938	-1.16776	0.242905	0.866405	LDH1	protein_coding
YHL038C	264.169	0.201834	0.172862	1.1676	0.242969	0.866405	CBP2	protein_coding
YER160C	599.04	-0.145327	0.124471	-1.16755	0.242987	0.866405
YPL011C	202.29	0.223353	0.191489	1.1664	0.243453	0.867041	TAF3	protein_coding
YEL029C	135.049	0.275361	0.236142	1.16608	0.243581	0.867041	BUD16	protein_coding
YBR155W	175.556	0.243062	0.208499	1.16577	0.243707	0.867041	CNS1	protein_coding
YMR152W	736.427	0.124878	0.10714	1.16556	0.243792	0.867041	YIM1	protein_coding
YOL065C	330.61	0.182512	0.15676	1.16428	0.244312	0.868142	INP54	protein_coding
YBR192W	224.339	0.215661	0.185272	1.16402	0.244415	0.868142	RIM2	protein_coding
YDL073W	333.766	0.17798	0.153002	1.16326	0.244726	0.868162	AHK1	protein_coding
YDR179C	91.9599	0.326085	0.280325	1.16324	0.244734	0.868162	CSN9	protein_coding
YKL025C	457.417	0.159224	0.137116	1.16124	0.245546	0.868978	PAN3	protein_coding
YPR040W	220.065	-0.22053	0.190005	-1.16065	0.245784	0.868978	TIP41	protein_coding
YHR045W	500.025	0.157795	0.13597	1.16052	0.245839	0.868978
YPL087W	806.825	-0.120103	0.103517	-1.16023	0.245957	0.868978	YDC1	protein_coding
YGR148C	2057.08	0.0921042	0.0793892	1.16016	0.245983	0.868978	RPL24B	protein_coding
YGR130C	1787.5	-0.0912518	0.0786664	-1.15998	0.246055	0.868978
YBR108W	148.775	-0.260026	0.224166	-1.15997	0.246061	0.868978	AIM3	protein_coding
YMR003W	70.3413	0.385113	0.332531	1.15813	0.246813	0.870159	AIM34	protein_coding
YIL127C	173.144	0.240442	0.207613	1.15812	0.246814	0.870159	RRT14	protein_coding
YFR035C	72.255	-0.376864	0.325446	-1.15799	0.246867	0.870159
YGR223C	339.027	-0.174627	0.150894	-1.15728	0.247157	0.870626	HSV2	protein_coding
YER014W	323.863	0.178449	0.154309	1.15644	0.247503	0.871119	HEM14	protein_coding
YNL224C	361.802	-0.16976	0.146919	-1.15547	0.247899	0.871119	SQS1	protein_coding
YMR253C	118.307	0.287984	0.249241	1.15544	0.247909	0.871119
YHL028W	91.4515	0.327045	0.283105	1.15521	0.248005	0.871119	WSC4	protein_coding
YMR177W	126.483	0.278899	0.241633	1.15422	0.248408	0.871119	MMT1	protein_coding
YIR028W	86.8449	0.338883	0.293646	1.15405	0.248478	0.871119	DAL4	protein_coding
YBR030W	350.927	-0.174754	0.151455	-1.15383	0.248568	0.871119	RKM3	protein_coding
YMR079W	643.692	0.13262	0.114969	1.15353	0.248693	0.871119	SEC14	protein_coding
YNL144C	732.072	0.123948	0.107479	1.15323	0.248815	0.871119
YNL209W	14950.9	0.0578597	0.0501775	1.1531	0.248869	0.871119	SSB2	protein_coding
YPR168W	112.706	-0.292315	0.253695	-1.15223	0.249226	0.871818	NUT2	protein_coding
YLR223C	174.859	0.241942	0.210154	1.15126	0.249626	0.872504	IFH1	protein_coding
YNL311C	430.76	-0.154816	0.134543	-1.15068	0.249865	0.872504	SKP2	protein_coding
YKL172W	948.201	0.111442	0.0969012	1.15006	0.25012	0.872504	EBP2	protein_coding
YJR086W	168.392	-0.24771	0.215455	-1.14971	0.250264	0.872504	STE18	protein_coding
YKR068C	230.722	-0.214033	0.186191	-1.14953	0.250336	0.872504	BET3	protein_coding
YHR027C	2757.23	0.0777816	0.0676863	1.14915	0.250495	0.872504	RPN1	protein_coding
YDR393W	336.94	0.174612	0.151967	1.14901	0.250552	0.872504	SHE9	protein_coding
YNL197C	545.348	0.140707	0.122532	1.14833	0.250832	0.872504	WHI3	protein_coding
YLL015W	1024.25	-0.122333	0.106567	-1.14794	0.250995	0.872504	BPT1	protein_coding
YEL022W	607.855	0.135439	0.118003	1.14776	0.251066	0.872504	GEA2	protein_coding
YMR198W	151.458	0.251908	0.219518	1.14755	0.251154	0.872504	CIK1	protein_coding
YPL140C	299.267	0.181977	0.158769	1.14617	0.251723	0.873934	MKK2	protein_coding
YOR228C	268.541	-0.19536	0.170674	-1.14464	0.252357	0.874358	MCP1	protein_coding
YPL208W	278.153	0.189038	0.165213	1.14421	0.252537	0.874358	RKM1	protein_coding
YOR062C	130.454	0.27192	0.237657	1.14417	0.252553	0.874358
YKL033W	353.794	0.168382	0.147178	1.14407	0.252594	0.874358	TTI1	protein_coding
YHR050W	941.256	-0.112454	0.0983018	-1.14397	0.252635	0.874358	SMF2	protein_coding
YIL138C	792.127	-0.123161	0.107757	-1.14296	0.253056	0.874358	TPM2	protein_coding
YGL087C	168.708	-0.248692	0.21762	-1.14278	0.253129	0.874358	MMS2	protein_coding
YCL061C	363.852	0.165702	0.145086	1.14209	0.253416	0.874358	MRC1	protein_coding
YPL257W	39.9287	0.489609	0.428702	1.14207	0.253423	0.874358
YMR073C	130.958	0.269983	0.236397	1.14207	0.253423	0.874358	IRC21	protein_coding
YNL064C	1429.8	0.0949622	0.0832153	1.14116	0.253802	0.875045	YDJ1	protein_coding
YPR137W	352.8	0.168865	0.148026	1.14078	0.253963	0.875045	RRP9	protein_coding
YGL114W	483.819	0.150011	0.131556	1.14028	0.254168	0.875045
YMR222C	137.905	-0.283135	0.248347	-1.14008	0.254254	0.875045	FSH2	protein_coding
YIR016W	211.556	-0.228937	0.200933	-1.13937	0.254549	0.875515
YNL050C	216.052	0.210518	0.184978	1.13807	0.255091	0.876749
YDR492W	1045.92	0.10669	0.0938011	1.1374	0.25537	0.876749	IZH1	protein_coding
YGL207W	1658.13	0.0913967	0.0803577	1.13737	0.255382	0.876749	SPT16	protein_coding
YMR134W	184.868	-0.226529	0.199285	-1.13671	0.255661	0.877162	ERG29	protein_coding
YGL134W	635.571	0.133121	0.117273	1.13514	0.256317	0.878867	PCL10	protein_coding
YOR247W	1045.84	-0.117756	0.103836	-1.13406	0.25677	0.879879	SRL1	protein_coding
YPR036W-A	116.703	-0.294512	0.260043	-1.13255	0.257403	0.881501	SPO24	protein_coding
YBL074C	65.7901	-0.373423	0.329889	-1.13197	0.257648	0.881797	AAR2	protein_coding
YPL206C	551.608	-0.13865	0.122592	-1.13098	0.258062	0.882584	PGC1	protein_coding
YGR068C	79.0548	-0.345761	0.305804	-1.13066	0.258197	0.882584	ART5	protein_coding
YCR071C	202.844	-0.230498	0.203987	-1.12996	0.258492	0.882937	IMG2	protein_coding
YDL029W	1886.35	-0.0863702	0.0764567	-1.12966	0.258619	0.882937	ARP2	protein_coding
YIL122W	223.052	-0.2057	0.182265	-1.12857	0.259077	0.88351	POG1	protein_coding
YER068W	502.356	-0.142503	0.126295	-1.12834	0.259178	0.88351	MOT2	protein_coding
YLR139C	90.2126	-0.318617	0.282429	-1.12813	0.259265	0.88351	SLS1	protein_coding
YPL281C	31.548	0.614909	0.545506	1.12723	0.259647	0.884267	ERR2	protein_coding
YPR191W	4576.33	-0.0660472	0.0586217	-1.12667	0.259883	0.884527	QCR2	protein_coding
YIL083C	435.528	0.153639	0.136471	1.1258	0.260249	0.885096	CAB2	protein_coding
YMR107W	106.495	-0.293188	0.260538	-1.12532	0.260455	0.885096	SPG4	protein_coding
YJR076C	767.169	0.119698	0.106392	1.12506	0.260563	0.885096	CDC11	protein_coding
YDR519W	269.255	-0.188676	0.167838	-1.12415	0.260948	0.885096	FPR2	protein_coding
YGR180C	2982.44	-0.0768484	0.0683639	-1.12411	0.260967	0.885096	RNR4	protein_coding
YGR029W	453.196	-0.161412	0.143603	-1.12401	0.261008	0.885096	ERV1	protein_coding
YGL223C	434.062	0.15131	0.13468	1.12347	0.261236	0.885326	COG1	protein_coding
YLR318W	121.928	0.273938	0.244278	1.12142	0.26211	0.886174	EST2	protein_coding
YNR011C	286.898	0.183858	0.164006	1.12105	0.262268	0.886174	PRP2	protein_coding
YJL034W	2354.43	0.0792645	0.0707148	1.1209	0.262329	0.886174	KAR2	protein_coding
YKL151C	702.49	0.12207	0.108955	1.12037	0.262557	0.886174	NNR2	protein_coding
YNL298W	236.841	0.215363	0.19232	1.11981	0.262794	0.886174	CLA4	protein_coding
YNL254C	148.673	-0.261245	0.233373	-1.11943	0.262956	0.886174	RTC4	protein_coding
YKR080W	249.995	0.200776	0.179427	1.11898	0.263147	0.886174	MTD1	protein_coding
YML023C	237.669	0.19946	0.178281	1.11879	0.263228	0.886174	NSE5	protein_coding
YPL168W	137.142	0.264586	0.236523	1.11865	0.263289	0.886174	MRX4	protein_coding
YBL040C	320.32	-0.173249	0.154925	-1.11828	0.263449	0.886174	ERD2	protein_coding
YKR002W	596.886	0.132047	0.118098	1.11811	0.263519	0.886174	PAP1	protein_coding
YFR014C	1595.56	-0.0896387	0.0801763	-1.11802	0.263559	0.886174	CMK1	protein_coding
YOR116C	781.932	0.126277	0.112949	1.118	0.263565	0.886174	RPO31	protein_coding
YML116W	158.068	0.246953	0.22121	1.11637	0.264262	0.887625	ATR1	protein_coding
YDL122W	925.335	0.110163	0.0987169	1.11594	0.264446	0.887625	UBP1	protein_coding
YKL197C	471.077	-0.145692	0.130644	-1.11518	0.264774	0.887625	PEX1	protein_coding
YLR097C	268.666	0.188074	0.168671	1.11503	0.264837	0.887625	HRT3	protein_coding
YPR140W	387.039	-0.160354	0.14384	-1.11481	0.264932	0.887625	TAZ1	protein_coding
YDR313C	186.79	0.221325	0.198542	1.11475	0.264958	0.887625	PIB1	protein_coding
YKL181W	1229.91	0.100086	0.0898296	1.11418	0.265202	0.887729	PRS1	protein_coding
YIL064W	585.017	-0.131411	0.117971	-1.11393	0.26531	0.887729	EFM4	protein_coding
YOL143C	2108.41	-0.0880439	0.07908	-1.11335	0.265557	0.887972	RIB4	protein_coding
YDR279W	275.65	0.185714	0.166857	1.11301	0.265703	0.887972	RNH202	protein_coding
YFL002W-A	1464.16	0.291914	0.262656	1.11139	0.266399	0.888234
YNL329C	677.727	-0.124568	0.112089	-1.11133	0.266425	0.888234	PEX6	protein_coding
YMR070W	93.6183	0.311783	0.280641	1.11097	0.266583	0.888234	MOT3	protein_coding
YJR093C	294.75	0.178439	0.160637	1.11082	0.266646	0.888234	FIP1	protein_coding
YLL056C	79.7151	-0.334443	0.301335	-1.10987	0.267055	0.888234
YLR286C	4570.45	0.0668864	0.0602685	1.10981	0.267083	0.888234	CTS1	protein_coding
YDR350C	558.795	-0.133977	0.12075	-1.10954	0.267197	0.888234	ATP22	protein_coding
YMR255W	401.495	-0.155978	0.14062	-1.10922	0.267337	0.888234	GFD1	protein_coding
YGR231C	1189.03	-0.0994765	0.0896823	-1.10921	0.26734	0.888234	PHB2	protein_coding
YGR078C	86.2547	-0.319662	0.288216	-1.10911	0.267384	0.888234	PAC10	protein_coding
YHR098C	749.995	0.121155	0.109398	1.10747	0.268091	0.888576	SFB3	protein_coding
YLL055W	201.858	-0.231535	0.209209	-1.10672	0.268417	0.888576	YCT1	protein_coding
YPL145C	1150.86	0.0989511	0.0894146	1.10665	0.268443	0.888576	KES1	protein_coding
YPL079W	1906.45	0.0895357	0.0809315	1.10632	0.26859	0.888576	RPL21B	protein_coding
YKR035W-A	483.465	-0.141264	0.127725	-1.106	0.268726	0.888576	DID2	protein_coding
YDL010W	463.05	-0.144039	0.130247	-1.10589	0.268774	0.888576	GRX6	protein_coding
YNL018C	25.6461	-0.588682	0.532379	-1.10576	0.268832	0.888576
YKL032C	315.205	-0.17714	0.160226	-1.10556	0.268918	0.888576	IXR1	protein_coding
YIL014C-A	30.3944	-0.5587	0.505414	-1.10543	0.268973	0.888576
YGR247W	168.188	-0.239604	0.216896	-1.10469	0.269292	0.888576	CPD1	protein_coding
YOR178C	1060.1	0.115303	0.104458	1.10382	0.26967	0.888576	GAC1	protein_coding
YHR067W	332.714	-0.169328	0.153459	-1.10341	0.26985	0.888576	HTD2	protein_coding
YER125W	1232.58	0.103774	0.0940543	1.10334	0.269881	0.888576	RSP5	protein_coding
YER031C	612.842	0.131243	0.118958	1.10327	0.26991	0.888576	YPT31	protein_coding
YER074W-A	70.3339	-0.366714	0.332525	-1.10282	0.270107	0.888576	YOS1	protein_coding
YER044C	580.61	-0.133186	0.120787	-1.10266	0.270175	0.888576	ERG28	protein_coding
YDL108W	214.746	-0.206068	0.186923	-1.10242	0.270279	0.888576	KIN28	protein_coding
YOR003W	247.664	-0.19487	0.1768	-1.1022	0.270373	0.888576	YSP3	protein_coding
YOR288C	270.35	0.184115	0.167203	1.10115	0.270831	0.888642	MPD1	protein_coding
YGR119C	629.948	-0.128692	0.116871	-1.10115	0.270833	0.888642	NUP57	protein_coding
YER051W	212.606	0.206549	0.187592	1.10105	0.270875	0.888642	JHD1	protein_coding
YKR072C	381.263	-0.164158	0.149198	-1.10027	0.271214	0.88874	SIS2	protein_coding
YGL067W	356.677	0.162099	0.147361	1.10001	0.271326	0.88874	NPY1	protein_coding
YHR198C	903.548	0.110142	0.10017	1.09955	0.271529	0.88874	AIM18	protein_coding
YBL005W-B	99.9234	-0.302205	0.274943	-1.09915	0.271702	0.88874
YBL006C	321.184	-0.175004	0.159236	-1.09902	0.271761	0.88874	LDB7	protein_coding
YDR214W	517.155	-0.13829	0.125858	-1.09877	0.271867	0.88874	AHA1	protein_coding
YBR101C	266.115	-0.194403	0.177071	-1.09788	0.272258	0.889494	FES1	protein_coding
YDR177W	582.277	0.130119	0.118751	1.09573	0.273196	0.890442	UBC1	protein_coding
YGR279C	1957.16	0.0824813	0.0753064	1.09528	0.273396	0.890442	SCW4	protein_coding
YOL129W	621.382	-0.12804	0.116957	-1.09476	0.273622	0.890442	VPS68	protein_coding
YHR101C	135.953	0.252459	0.230614	1.09473	0.273637	0.890442	BIG1	protein_coding
YCL035C	282.837	-0.197385	0.180377	-1.09429	0.273828	0.890442	GRX1	protein_coding
YML027W	40.1137	0.4638	0.423889	1.09415	0.273888	0.890442	YOX1	protein_coding
YJR092W	333.227	0.165538	0.15131	1.09403	0.273942	0.890442	BUD4	protein_coding
YNL257C	916.023	0.111555	0.101972	1.09398	0.273965	0.890442	SIP3	protein_coding
YDR003W	236.14	-0.196123	0.179287	-1.09391	0.273995	0.890442	RCR2	protein_coding
YNR048W	183.822	-0.220161	0.201357	-1.09339	0.274224	0.890666
YFL052W	337.732	0.164255	0.150321	1.0927	0.274526	0.890926	ZNF1	protein_coding
YOR363C	566.556	-0.132767	0.121552	-1.09227	0.274715	0.890926	PIP2	protein_coding
YGL017W	248.378	-0.195338	0.178881	-1.092	0.274834	0.890926	ATE1	protein_coding
YJL102W	762.095	-0.118097	0.108201	-1.09146	0.27507	0.890926	MEF2	protein_coding
YML102W	177.983	-0.227715	0.208666	-1.09129	0.275145	0.890926	CAC2	protein_coding
YKR048C	1349.95	-0.092627	0.0849015	-1.09099	0.275276	0.890926	NAP1	protein_coding
YLR014C	137.84	0.25774	0.236354	1.09048	0.2755	0.890926	PPR1	protein_coding
YDR342C	26387.9	-0.0522554	0.0479285	-1.09028	0.275591	0.890926	HXT7	protein_coding
YNL137C	981.359	0.104626	0.0960138	1.0897	0.275844	0.891227	NAM9	protein_coding
YGL049C	834.951	-0.116424	0.106975	-1.08833	0.276451	0.892543	TIF4632	protein_coding
YMR027W	1320.74	0.0943592	0.0867628	1.08755	0.276792	0.892543
YOR354C	1056.33	0.106405	0.0978871	1.08702	0.277028	0.892543	MSC6	protein_coding
YGR004W	179.224	0.219468	0.201917	1.08692	0.277073	0.892543	PEX31	protein_coding
YGL196W	579.889	0.128495	0.118254	1.0866	0.277215	0.892543	DSD1	protein_coding
YDL185W	3681.5	0.0727976	0.067008	1.0864	0.277301	0.892543	VMA1	protein_coding
YDL043C	178.705	0.219784	0.202372	1.08604	0.277463	0.892543	PRP11	protein_coding
YNL295W	260.306	-0.186296	0.17159	-1.08571	0.277608	0.892543	MRX6	protein_coding
YOR266W	285.106	0.181139	0.166872	1.0855	0.277702	0.892543	PNT1	protein_coding
YHR119W	484.026	0.145322	0.134044	1.08414	0.278304	0.892952	2001-09-01	protein_coding
YKR093W	129.864	-0.261719	0.241476	-1.08383	0.278441	0.892952	PTR2	protein_coding
YLR392C	484.834	-0.139066	0.128392	-1.08313	0.27875	0.892952	ART10	protein_coding
YHR087W	81.7287	0.332029	0.306664	1.08272	0.278935	0.892952	RTC3	protein_coding
YPR071W	81.2387	0.350603	0.324011	1.08207	0.279221	0.892952
YPL171C	165.783	0.231745	0.214178	1.08202	0.279243	0.892952	OYE3	protein_coding
YJL192C	451.736	0.142756	0.131946	1.08193	0.279286	0.892952	SOP4	protein_coding
YHL030W	432.588	0.148756	0.137549	1.08148	0.279485	0.892952	ECM29	protein_coding
YKR067W	938.274	-0.106893	0.0988571	-1.08128	0.279571	0.892952	GPT2	protein_coding
YKR010C	272.029	0.186437	0.172468	1.08099	0.279701	0.892952	TOF2	protein_coding
YOR381W	140.503	-0.253907	0.234888	-1.08097	0.279709	0.892952	FRE3	protein_coding
YML107C	278.698	0.18809	0.17402	1.08085	0.279763	0.892952	PML39	protein_coding
YOL100W	624.135	0.12768	0.118204	1.08016	0.28007	0.893418	PKH2	protein_coding
snR83	29.4362	0.543762	0.503772	1.07938	0.280418	0.894014
YHR075C	92.7526	0.302037	0.279983	1.07877	0.280691	0.894371	PPE1	protein_coding
YJL149W	301.719	-0.170494	0.158099	-1.0784	0.280857	0.894383	DAS1	protein_coding
YKL110C	288.031	0.17437	0.161819	1.07756	0.281231	0.89465	KTI12	protein_coding
YBR205W	750.011	0.114645	0.106401	1.07749	0.281263	0.89465	KTR3	protein_coding
YGR214W	4744.77	0.0638326	0.0592653	1.07707	0.281451	0.894732	RPS0A	protein_coding
YIR027C	62.327	-0.372968	0.346512	-1.07635	0.28177	0.894869	DAL1	protein_coding
YPR018W	227.321	0.200846	0.186689	1.07583	0.282002	0.894869	RLF2	protein_coding
YLR164W	37.8585	-0.469368	0.436451	-1.07542	0.282187	0.894869	SHH4	protein_coding
YBR073W	732.48	0.118672	0.110378	1.07514	0.282312	0.894869	RDH54	protein_coding
YNL308C	686.934	-0.124158	0.11562	-1.07384	0.282895	0.894869	KRI1	protein_coding
YOR023C	353.389	-0.158178	0.147368	-1.07335	0.283112	0.894869	AHC1	protein_coding
YER095W	367.166	0.159983	0.149063	1.07325	0.283158	0.894869	RAD51	protein_coding
YJL156C	434.58	0.144789	0.134957	1.07285	0.283338	0.894869	SSY5	protein_coding
YKL155C	524.386	0.132433	0.123472	1.07258	0.283461	0.894869	RSM22	protein_coding
YML077W	85.8846	0.310313	0.289409	1.07223	0.283618	0.894869	BET5	protein_coding
YPR189W	608.827	0.13123	0.122394	1.07219	0.283633	0.894869	SKI3	protein_coding
YHL019C	317.374	-0.166063	0.154885	-1.07217	0.283646	0.894869	APM2	protein_coding
YOR071C	158.032	-0.237929	0.221957	-1.07196	0.283737	0.894869	NRT1	protein_coding
YCR048W	35.5387	-0.488346	0.455925	-1.07111	0.28412	0.894869	ARE1	protein_coding
YOR115C	246.207	0.188561	0.176066	1.07096	0.284185	0.894869	TRS33	protein_coding
YOL105C	272.484	-0.177491	0.165766	-1.07073	0.284289	0.894869	WSC3	protein_coding
YHR188C	653.68	-0.120842	0.112859	-1.07073	0.28429	0.894869	GPI16	protein_coding
YJR059W	470.924	0.147648	0.137927	1.07049	0.284401	0.894869	PTK2	protein_coding
YAR002W	420.872	0.145551	0.136061	1.06975	0.284731	0.895401	NUP60	protein_coding
YOR198C	2194.8	0.0760223	0.071107	1.06912	0.285014	0.895548	BFR1	protein_coding
YPL273W	766.508	0.113436	0.106122	1.06893	0.285102	0.895548	SAM4	protein_coding
YJR094W-A	1051.99	-0.116683	0.109211	-1.06841	0.285335	0.895587	RPL43B	protein_coding
YBL054W	273.231	0.176965	0.165669	1.06819	0.285437	0.895587	TOD6	protein_coding
YBR060C	288.203	0.175478	0.164421	1.06725	0.285861	0.896409	ORC2	protein_coding
YCR054C	161.824	0.228305	0.214154	1.06608	0.286388	0.896562	CTR86	protein_coding
YGR260W	2063	-0.077387	0.0726573	-1.0651	0.286833	0.896562	TNA1	protein_coding
YPR052C	300.911	-0.19066	0.179011	-1.06508	0.286841	0.896562	NHP6A	protein_coding
YPR048W	207.822	0.221684	0.208223	1.06465	0.287035	0.896562	TAH18	protein_coding
YHR199C	174.244	-0.223186	0.209652	-1.06456	0.287077	0.896562	AIM46	protein_coding
YKL215C	435.83	-0.147574	0.138715	-1.06386	0.287391	0.896562	OXP1	protein_coding
YPL255W	143.607	0.247048	0.232424	1.06292	0.287818	0.896562	BBP1	protein_coding
YPL210C	1077.86	0.100319	0.0944261	1.0624	0.288053	0.896562	SRP72	protein_coding
YEL020W-A	120.998	-0.287941	0.271035	-1.06238	0.288065	0.896562	TIM9	protein_coding
YDR002W	1374.67	-0.0922289	0.0868785	-1.06158	0.288424	0.896562	YRB1	protein_coding
YBR006W	496.18	0.135333	0.127539	1.06112	0.288637	0.896562	UGA2	protein_coding
YBR029C	1345.5	-0.0898323	0.0847325	-1.06019	0.28906	0.896562	CDS1	protein_coding
YDR472W	182.066	0.213913	0.201836	1.05983	0.289221	0.896562	TRS31	protein_coding
YJL058C	172.157	-0.219029	0.206735	-1.05947	0.289386	0.896562	BIT61	protein_coding
YOL002C	1111.21	-0.0961284	0.0907889	-1.05881	0.289686	0.896562	IZH2	protein_coding
YPR065W	447.831	-0.139837	0.132128	-1.05835	0.289896	0.896562	ROX1	protein_coding
YLR177W	501.421	-0.134801	0.127525	-1.05705	0.290487	0.896562
YHR021C	654.015	-0.136301	0.128945	-1.05705	0.290488	0.896562	RPS27B	protein_coding
YGR197C	119.917	-0.266888	0.252526	-1.05687	0.290569	0.896562	SNG1	protein_coding
YAR050W	267.475	-0.176735	0.167315	-1.0563	0.29083	0.896562	FLO1	protein_coding
YNL122C	207.742	-0.210322	0.199574	-1.05385	0.29195	0.896562
YKL062W	742.044	-0.114624	0.108787	-1.05365	0.292042	0.896562	MSN4	protein_coding
YNL255C	1188.24	-0.0967479	0.0918219	-1.05365	0.292044	0.896562	GIS2	protein_coding
YHR024C	865.699	-0.105783	0.100437	-1.05323	0.292237	0.896562	MAS2	protein_coding
YFL048C	717.806	-0.116173	0.110322	-1.05303	0.292328	0.896562	EMP47	protein_coding
YOR019W	245.808	-0.183319	0.174117	-1.05285	0.292411	0.896562
YPR163C	2231.02	0.0751041	0.0713476	1.05265	0.292501	0.896562	TIF3	protein_coding
YGL173C	2120.87	0.0816427	0.0775963	1.05215	0.292732	0.896562	XRN1	protein_coding
YDL182W	563.403	0.128537	0.12218	1.05203	0.292786	0.896562	LYS20	protein_coding
YDL030W	232.934	0.191938	0.182447	1.05202	0.29279	0.896562	PRP9	protein_coding
YIL104C	190.072	0.208079	0.197981	1.05101	0.293254	0.896562	SHQ1	protein_coding
YLR375W	358.133	-0.158498	0.150826	-1.05086	0.293321	0.896562	STP3	protein_coding
YPL217C	1034.22	0.112742	0.107339	1.05034	0.293562	0.896562	BMS1	protein_coding
YPR172W	284.632	0.184673	0.175851	1.05017	0.293642	0.896562
YBR299W	387.136	-0.14814	0.141155	-1.04948	0.293956	0.896562	MAL32	protein_coding
YDL238C	170.321	-0.218688	0.2084	-1.04937	0.294008	0.896562	GUD1	protein_coding
YBR237W	443.543	0.139752	0.133252	1.04878	0.294277	0.896562	PRP5	protein_coding
YIL152W	110.44	-0.268053	0.255618	-1.04865	0.294341	0.896562
YLR356W	152.763	-0.23603	0.225116	-1.04848	0.294416	0.896562	ATG33	protein_coding
YPL178W	487.162	0.138593	0.132191	1.04844	0.294438	0.896562	CBC2	protein_coding
YOL034W	305.868	0.167062	0.159365	1.0483	0.294502	0.896562	SMC5	protein_coding
YGL080W	235.767	-0.188696	0.180008	-1.04826	0.294519	0.896562	MPC1	protein_coding
YGR122W	332.1	0.161058	0.153759	1.04747	0.294881	0.896562
YFL004W	1193.11	0.104086	0.0993949	1.04719	0.29501	0.896562	VTC2	protein_coding
YLR034C	244.694	-0.186283	0.177956	-1.04679	0.295196	0.896562	SMF3	protein_coding
YDR158W	2554.33	0.0722979	0.0690746	1.04666	0.295255	0.896562	HOM2	protein_coding
YDL059C	49.3699	-0.401676	0.383924	-1.04624	0.295451	0.896562	RAD59	protein_coding
YJR003C	220.072	0.195988	0.187356	1.04607	0.295527	0.896562	MRX12	protein_coding
YNL246W	444.587	-0.143496	0.137177	-1.04606	0.295531	0.896562	VPS75	protein_coding
YAL047C	202.104	0.207809	0.198777	1.04544	0.295821	0.896562	SPC72	protein_coding
YLR165C	160.536	0.224335	0.214734	1.04471	0.296157	0.896562	PUS5	protein_coding
YJR072C	667.671	-0.119862	0.114769	-1.04438	0.296308	0.896562	NPA3	protein_coding
YDL051W	897.55	0.106397	0.101892	1.04421	0.296388	0.896562	LHP1	protein_coding
YDR276C	50.649	-0.404963	0.387887	-1.04402	0.296474	0.896562	PMP3	protein_coding
YMR174C	20.1634	-0.621574	0.595364	-1.04402	0.296475	0.896562	PAI3	protein_coding
YMR244C-A	194.902	-0.212377	0.203438	-1.04394	0.296514	0.896562	COA6	protein_coding
YIL124W	928.194	0.101382	0.0971151	1.04394	0.296515	0.896562	AYR1	protein_coding
YKR106W	141.553	-0.240842	0.230755	-1.04371	0.296618	0.896562	GEX2	protein_coding
YGR015C	179.756	0.211816	0.202992	1.04347	0.296732	0.896562	EAT1	protein_coding
YPL244C	323.252	0.163696	0.156911	1.04324	0.296837	0.896562	HUT1	protein_coding
YOR002W	661.826	-0.117597	0.11275	-1.04299	0.296954	0.896562	ALG6	protein_coding
YOR298W	18.3993	-0.651663	0.625034	-1.0426	0.297132	0.896562	MUM3	protein_coding
YML081W	611.287	0.123414	0.118376	1.04256	0.297153	0.896562	TDA9	protein_coding
YDR163W	103.97	-0.275071	0.263957	-1.04211	0.297362	0.896562	CWC15	protein_coding
YLR025W	544.556	-0.128639	0.123532	-1.04134	0.297716	0.896562	SNF7	protein_coding
YFL007W	1324.35	0.0881752	0.0846832	1.04124	0.297766	0.896562	BLM10	protein_coding
YOR051C	503.003	0.130719	0.125558	1.04111	0.297825	0.896562	ETT1	protein_coding
YML002W	240.964	0.183181	0.175959	1.04105	0.297854	0.896562
YGR144W	58.1663	0.365779	0.351471	1.04071	0.298011	0.896562	THI4	protein_coding
YBR199W	970.634	0.100817	0.0968751	1.04069	0.298019	0.896562	KTR4	protein_coding
YBL024W	942.274	0.101667	0.0976962	1.04064	0.298042	0.896562	NCL1	protein_coding
YBR158W	789.773	0.110457	0.106167	1.0404	0.298153	0.896562	AMN1	protein_coding
YBR156C	137.64	0.243208	0.233792	1.04028	0.298211	0.896562	SLI15	protein_coding
YFL066C	14.9269	-0.720924	0.693719	-1.03922	0.298704	0.896562
YFL037W	1906.4	-0.0785252	0.0755713	-1.03909	0.298764	0.896562	TUB2	protein_coding
YJL063C	401.306	-0.147037	0.141564	-1.03866	0.298961	0.896562	MRPL8	protein_coding
YLR421C	450.19	-0.14398	0.138624	-1.03863	0.298975	0.896562	RPN13	protein_coding
YGL210W	234.277	0.20623	0.198579	1.03853	0.299025	0.896562	YPT32	protein_coding
snR33	19.6799	-0.640105	0.616415	-1.03843	0.299069	0.896562
YOR165W	1150.36	0.0927731	0.0893773	1.03799	0.299273	0.896562	SEY1	protein_coding
YDL190C	840.044	0.112431	0.108321	1.03794	0.299296	0.896562	UFD2	protein_coding
YCL058C	52.0499	-0.395914	0.381452	-1.03791	0.299311	0.896562	FYV5	protein_coding
YBL031W	96.9994	0.284128	0.273957	1.03713	0.299677	0.896562	SHE1	protein_coding
YOR033C	257.657	0.178018	0.171659	1.03704	0.299717	0.896562	EXO1	protein_coding
YDL057W	172.813	-0.214562	0.206938	-1.03684	0.29981	0.896562
YMR158W	271.806	-0.18729	0.180641	-1.03681	0.299825	0.896562	MRPS8	protein_coding
YLR199C	252.615	0.18449	0.178086	1.03596	0.300221	0.897262	PBA1	protein_coding
YGR049W	129.246	-0.246562	0.238328	-1.03455	0.300879	0.898261	SCM4	protein_coding
YDL077C	469.742	-0.136926	0.132354	-1.03455	0.300879	0.898261	VAM6	protein_coding
YCR052W	352.75	-0.155897	0.150778	-1.03395	0.301159	0.898613	RSC6	protein_coding
YPR161C	431.583	-0.142059	0.137696	-1.03169	0.302219	0.901288	SGV1	protein_coding
YHR152W	133.244	0.240673	0.233409	1.03112	0.302483	0.901592	SPO12	protein_coding
YOR152C	74.2074	0.322132	0.312818	1.02978	0.303115	0.901983	ATG40	protein_coding
YDR462W	139.949	-0.238996	0.232132	-1.02957	0.303211	0.901983	MRPL28	protein_coding
YDR036C	783.391	-0.107433	0.104379	-1.02926	0.303356	0.901983	EHD3	protein_coding
YHR019C	3637.26	-0.0650569	0.0632159	-1.02912	0.303422	0.901983	DED81	protein_coding
YDL181W	238.396	-0.191553	0.186169	-1.02892	0.303517	0.901983	INH1	protein_coding
YJR089W	415.865	0.144035	0.140029	1.02861	0.303662	0.901983	BIR1	protein_coding
YJL030W	183.531	-0.21177	0.205918	-1.02842	0.303754	0.901983	MAD2	protein_coding
YLR295C	1121.83	-0.100071	0.0973495	-1.02796	0.303969	0.902138	ATP14	protein_coding
YBR262C	133.023	-0.254752	0.248043	-1.02705	0.304398	0.902928	MIC12	protein_coding
YMR132C	72.4874	-0.323706	0.31535	-1.0265	0.304657	0.903151	JLP2	protein_coding
YDR089W	159.74	0.221101	0.21559	1.02557	0.305096	0.903151	VTC5	protein_coding
YBR142W	611.383	0.118355	0.115457	1.02511	0.305313	0.903151	MAK5	protein_coding
YGL023C	382.52	-0.147848	0.144338	-1.02432	0.305684	0.903151	PIB2	protein_coding
YDR488C	94.3022	-0.286247	0.279465	-1.02427	0.305708	0.903151	PAC11	protein_coding
YKR094C	2590.87	0.0870886	0.0850276	1.02424	0.305722	0.903151	RPL40B	protein_coding
YER143W	715.677	-0.112069	0.109428	-1.02414	0.30577	0.903151	DDI1	protein_coding
YDR084C	159.429	-0.219013	0.213943	-1.0237	0.305977	0.903151	TVP23	protein_coding
YML043C	44.8709	0.406492	0.39715	1.02352	0.30606	0.903151	RRN11	protein_coding
YGL230C	18.7809	0.645209	0.630488	1.02335	0.306142	0.903151
YBL076C	4367.12	0.0618913	0.0604946	1.02309	0.306266	0.903151	ILS1	protein_coding
YKL117W	1506.86	-0.0855187	0.0836236	-1.02266	0.306467	0.903263	SBA1	protein_coding
YPR049C	345.68	0.153952	0.150652	1.02191	0.306826	0.903475	ATG11	protein_coding
YLL067C	76.2947	-0.312577	0.30592	-1.02176	0.306895	0.903475
YBL009W	306.021	0.169181	0.165716	1.02091	0.307296	0.903475	ALK2	protein_coding
YER044C-A	25.4419	-0.560248	0.548774	-1.02091	0.307297	0.903475	MEI4	protein_coding
YOL073C	196.144	-0.198166	0.19413	-1.02079	0.307354	0.903475	DSC2	protein_coding
YIL079C	68.8793	0.328456	0.321931	1.02027	0.307602	0.903723	AIR1	protein_coding
YHR043C	728.91	-0.112983	0.11084	-1.01933	0.308048	0.904041	DOG2	protein_coding
YJR142W	492.747	0.132474	0.130013	1.01893	0.308236	0.904041
YGL171W	524.114	0.125665	0.1234	1.01835	0.308511	0.904041	ROK1	protein_coding
YLR208W	755.653	-0.109451	0.107481	-1.01833	0.308522	0.904041	SEC13	protein_coding
YOR221C	367.689	0.148705	0.146062	1.01809	0.308635	0.904041	MCT1	protein_coding
YOR256C	761.465	-0.10832	0.106436	-1.0177	0.308822	0.904041	TRE2	protein_coding
YIR003W	673.312	-0.114424	0.112441	-1.01763	0.308852	0.904041	AIM21	protein_coding
YOR112W	472.166	0.133441	0.131274	1.01651	0.309388	0.904357	CEX1	protein_coding
YDL225W	637.766	0.118755	0.116851	1.01629	0.30949	0.904357	SHS1	protein_coding
YPL280W	51.1163	0.378172	0.372259	1.01588	0.309685	0.904357	HSP32	protein_coding
YJL109C	1094.81	0.0971741	0.0956601	1.01583	0.309712	0.904357	UTP10	protein_coding
YKL098W	253.375	-0.175191	0.172533	-1.01541	0.309912	0.904357	MTC2	protein_coding
YDR387C	293.611	-0.164212	0.16173	-1.01535	0.309939	0.904357	CIN10	protein_coding
YNL200C	281.671	0.173369	0.170885	1.01454	0.310327	0.904588	NNR1	protein_coding
YOL082W	725.002	-0.109131	0.107571	-1.0145	0.310345	0.904588	ATG19	protein_coding
YOL145C	1173.52	0.0944763	0.0931851	1.01386	0.310651	0.905005	CTR9	protein_coding
YJR091C	895.319	-0.100001	0.0987102	-1.01308	0.311024	0.905615	JSN1	protein_coding
YNL219C	424.197	0.137554	0.135878	1.01234	0.311378	0.906168	ALG9	protein_coding
YFL018C	5882.25	-0.0560232	0.0553945	-1.01135	0.311849	0.906839	LPD1	protein_coding
YGL246C	293.961	0.161853	0.160075	1.01111	0.311965	0.906839	RAI1	protein_coding
YOR338W	157.99	-0.220298	0.217938	-1.01083	0.312099	0.906839
YML012W	1382.24	-0.0890488	0.0881463	-1.01024	0.312381	0.907013	ERV25	protein_coding
YDR389W	515.414	-0.125932	0.124683	-1.01002	0.312486	0.907013	SAC7	protein_coding
YDR297W	711.285	-0.11612	0.115034	-1.00943	0.312767	0.907351	SUR2	protein_coding
YJL004C	198.672	-0.194777	0.193133	-1.00851	0.313209	0.90816	SYS1	protein_coding
YCR020C	41.6092	0.41552	0.412344	1.0077	0.313597	0.908179	PET18	protein_coding
YOR217W	775.243	0.105148	0.10437	1.00746	0.313715	0.908179	RFC1	protein_coding
YHR036W	125.383	0.263617	0.261783	1.00701	0.313931	0.908179	BRL1	protein_coding
YOR020W-A	70.0989	-0.337065	0.334784	-1.00681	0.314024	0.908179	MCO10	protein_coding
YER075C	284.215	0.17948	0.178269	1.00679	0.314036	0.908179	PTP3	protein_coding
YJL206C	315.183	-0.156036	0.155063	-1.00627	0.314284	0.908424
YLL007C	283.78	0.175039	0.174102	1.00538	0.314712	0.909168	LMO1	protein_coding
YLR064W	269.193	0.168128	0.167282	1.00506	0.31487	0.909168	PER33	protein_coding
YPL127C	463.909	-0.131802	0.13123	-1.00436	0.315207	0.909668	HHO1	protein_coding
YPR073C	174.149	-0.207985	0.207428	-1.00269	0.316012	0.911517	LTP1	protein_coding
YLR020C	295.404	0.161298	0.160996	1.00188	0.316404	0.912171	YEH2	protein_coding
YLR270W	1034.44	0.0931511	0.0931318	1.00021	0.31721	0.912523	DCS1	protein_coding
YMR045C	638.539	0.12597	0.125971	0.99999	0.317315	0.912523
YHL050C	89.2146	-0.289731	0.289793	-0.999783	0.317416	0.912523
YML098W	193.587	-0.195302	0.19535	-0.999752	0.31743	0.912523	TAF13	protein_coding
YAL028W	58.222	-0.359473	0.359878	-0.998874	0.317856	0.912523	FRT2	protein_coding
YJL218W	46.8772	-0.397983	0.398664	-0.998291	0.318138	0.912523
YNL075W	324.287	0.154953	0.155225	0.998246	0.31816	0.912523	IMP4	protein_coding
YGR002C	302.449	-0.158004	0.15831	-0.998066	0.318248	0.912523	SWC4	protein_coding
YGL095C	618.518	0.118824	0.119119	0.997527	0.318509	0.912523	VPS45	protein_coding
YHL008C	139.471	0.227654	0.22831	0.997126	0.318703	0.912523
YDR408C	308.688	-0.156144	0.156683	-0.996563	0.318977	0.912523	ADE8	protein_coding
YIR024C	284.434	-0.162698	0.163332	-0.996121	0.319191	0.912523	INA22	protein_coding
YBL082C	204.248	-0.192006	0.192986	-0.994922	0.319774	0.912523	ALG3	protein_coding
YCR072C	96.6286	0.276243	0.277662	0.994887	0.319791	0.912523	RSA4	protein_coding
YPL056C	35.5887	-0.444516	0.446814	-0.994858	0.319806	0.912523	LCL1	protein_coding
YDL243C	127.079	-0.242326	0.243738	-0.994206	0.320123	0.912523	AAD4	protein_coding
YNL016W	1668.95	-0.0789556	0.0794324	-0.993998	0.320224	0.912523	PUB1	protein_coding
YJL033W	670.587	0.11223	0.112912	0.993965	0.32024	0.912523	HCA4	protein_coding
YOR295W	98.1447	-0.274481	0.27627	-0.993523	0.320455	0.912523	UAF30	protein_coding
YDR111C	252.14	-0.1731	0.174271	-0.99328	0.320574	0.912523	ALT2	protein_coding
YGR240C	5783.81	0.0571935	0.0576073	0.992818	0.320799	0.912523	PFK1	protein_coding
YNL046W	240.224	-0.178759	0.180072	-0.992711	0.320851	0.912523
YDL113C	628.355	-0.114448	0.115363	-0.992072	0.321163	0.912523	ATG20	protein_coding
YHR042W	506.283	-0.126728	0.127772	-0.991831	0.32128	0.912523	NCP1	protein_coding
YCR095C	154.319	0.219102	0.220953	0.991622	0.321382	0.912523	OCA4	protein_coding
YJL053W	456.702	0.134292	0.135452	0.991436	0.321473	0.912523	PEP8	protein_coding
YDR478W	61.3977	0.337757	0.340696	0.991374	0.321503	0.912523	SNM1	protein_coding
YPL053C	999.994	-0.0933307	0.0942179	-0.990583	0.321889	0.912523	KTR6	protein_coding
YOR065W	3160.56	-0.0642396	0.064869	-0.990297	0.322029	0.912523	CYT1	protein_coding
YIR026C	398.146	-0.143013	0.144419	-0.990268	0.322043	0.912523	YVH1	protein_coding
YER022W	482.802	0.129732	0.131031	0.990086	0.322132	0.912523	SRB4	protein_coding
YIL076W	1231.88	-0.0892754	0.0901936	-0.98982	0.322262	0.912523	SEC28	protein_coding
YHR112C	297.795	-0.159302	0.160951	-0.989752	0.322295	0.912523
YMR230W	681.051	-0.121396	0.122688	-0.98947	0.322433	0.912523	RPS10B	protein_coding
YJL114W	28.3495	-0.501041	0.506847	-0.988543	0.322887	0.912523
YPL248C	328.734	-0.154587	0.156483	-0.987885	0.323209	0.912523	GAL4	protein_coding
YBR016W	54.8409	-0.355702	0.360127	-0.987713	0.323293	0.912523
YOR158W	677.761	-0.109443	0.110822	-0.987554	0.323371	0.912523	PET123	protein_coding
YMR013C	95.9092	0.270313	0.273733	0.987506	0.323395	0.912523	SEC59	protein_coding
YER007W	193.76	0.194021	0.196486	0.987454	0.32342	0.912523	PAC2	protein_coding
YPL128C	155.158	0.215391	0.218141	0.987391	0.323451	0.912523	TBF1	protein_coding
YOR233W	218.071	0.182929	0.18541	0.986618	0.32383	0.912523	KIN4	protein_coding
YBR043C	593.704	0.116945	0.118557	0.986407	0.323933	0.912523	QDR3	protein_coding
YGR171C	442.422	0.132378	0.134266	0.985937	0.324164	0.912523	MSM1	protein_coding
YFR040W	1307.85	-0.0858882	0.0871231	-0.985826	0.324219	0.912523	SAP155	protein_coding
YHR161C	696.976	-0.108145	0.109748	-0.985388	0.324434	0.912523	YAP1801	protein_coding
YKR020W	175.402	-0.201487	0.204508	-0.985228	0.324512	0.912523	VPS51	protein_coding
YPL221W	1342.16	-0.0829675	0.0842765	-0.984467	0.324886	0.912523	FLC1	protein_coding
YOR103C	117.991	-0.246611	0.250595	-0.984101	0.325066	0.912523	OST2	protein_coding
YOL144W	205.966	-0.194532	0.197735	-0.9838	0.325214	0.912523	NOP8	protein_coding
YPR145W	1688.15	0.0790083	0.0803487	0.983318	0.325451	0.912523	ASN1	protein_coding
YDR071C	725.023	0.106845	0.108741	0.982562	0.325823	0.912523	PAA1	protein_coding
YPR134W	230.482	0.176159	0.179287	0.98255	0.325829	0.912523	MSS18	protein_coding
YDR375C	574.53	-0.117539	0.119627	-0.982547	0.32583	0.912523	BCS1	protein_coding
YJL219W	49.284	-0.375917	0.382868	-0.981843	0.326177	0.912523	HXT9	protein_coding
YLR029C	8378.04	-0.0569566	0.0580191	-0.981687	0.326254	0.912523	RPL15A	protein_coding
YOL053W	641.05	-0.112559	0.114677	-0.981533	0.32633	0.912523	AIM39	protein_coding
YOL018C	344.227	0.149289	0.152122	0.981377	0.326407	0.912523	TLG2	protein_coding
YER110C	1705.96	0.0833217	0.0849759	0.980533	0.326823	0.912523	KAP123	protein_coding
YOR048C	862.4	0.107834	0.110025	0.980083	0.327045	0.912523	RAT1	protein_coding
YPL214C	279.117	0.162589	0.165949	0.979753	0.327208	0.912523	THI6	protein_coding
YJR118C	238.123	0.174448	0.178055	0.97974	0.327215	0.912523	ILM1	protein_coding
YJL088W	322.876	0.153281	0.156523	0.979283	0.32744	0.912523	ARG3	protein_coding
YDL218W	56.2065	0.35313	0.360698	0.979019	0.327571	0.912523
YDL191W	3202.76	-0.0771746	0.0788421	-0.97885	0.327654	0.912523	RPL35A	protein_coding
YBL026W	75.5983	-0.306553	0.313307	-0.978443	0.327855	0.912523	LSM2	protein_coding
YAL044C	1075	-0.0920331	0.0941035	-0.977999	0.328075	0.912523	GCV3	protein_coding
YJL041W	660.822	0.118587	0.121262	0.977945	0.328101	0.912523	NSP1	protein_coding
YJL186W	857.088	-0.0981072	0.100366	-0.977498	0.328322	0.912523	MNN5	protein_coding
YCR023C	470.954	0.131098	0.134156	0.977202	0.328469	0.912523
YJR127C	505.325	0.123993	0.126904	0.977055	0.328542	0.912523	RSF2	protein_coding
YJL045W	64.5902	-0.325166	0.332995	-0.976488	0.328823	0.912523
YHR191C	76.2996	-0.314887	0.322593	-0.976111	0.329009	0.912523	CTF8	protein_coding
YHR215W	70.7301	0.314303	0.322123	0.975724	0.329201	0.912523	PHO12	protein_coding
[truncated: 2,629 more rows]
