# Supplementary material for: Exogenous and endogenous dsRNAs perceived by plant Dicer-like 4 protein in the RNAi-depleted cellular context
Source: Cell Mol Biol Lett. 2023 Aug 7;28:64. doi: 10.1186/s11658-023-00469-2 (PMC10405411; doi:10.1186/s11658-023-00469-2)
Supplement: Supplementary file 3 — Additional file 3: Table S2. Sense-antisense annotated genes derived sRNAs. Results are shown for each replicate (21_sample1, 25_sample2, 30_sample3, highlighted in different colors in the "sample" column). Genes highlighted in yellow are represented in the paper: RUF5-1/CUP1-1 and RUF5-2/CUP1-2 (Fig. 4); FMP49/HGV1 and IMO32/NAG1 (Fig. 5). [file 11658_2023_469_MOESM3_ESM.xlsx]

## Sheet: S2
Results are shown for each replicate (21_sample1, 25_sample2, 30_sample3, highlighted in different colors in "sample" column).
Genes highligthed in yellow are represented in the paper: RUF5-1/CUP1-1 and RUF5-2/CUP1-2 (Fig.4); FMP49/HGV1 and IMO32/NAG1 (Fig.5).
READ COUNTS					FIRST GENE						SECOND GENE
Genomic location	sample	read count	reads on + strand	reads on - strand	chromosome	gene start	gene end	gene strand	gene_id	gene info from gtf	chromosome	gene start	gene end	gene strand	gene_id	gene info from gtf
NC_001144.5:482042-482161	30_sample3	6985	6971	14	NC_001144.5	482045	482163	+	RDN5-4	gene_id RDN5-4; db_xref GeneID:9164929; gbkey Gene; gene_biotype rRNA; locus_tag RDN5-4;	NC_001144.5	482059	482190	-	YLR157C-C	gene_id YLR157C-C; db_xref GeneID:1466414; gbkey Gene; gene_biotype protein_coding; locus_tag YLR157C-C; partial true;
NC_001144.5:472462-472581	30_sample3	6946	6940	6	NC_001144.5	472465	472583	+	RDN5-3	gene_id RDN5-3; db_xref GeneID:9164924; gbkey Gene; gene_biotype rRNA; locus_tag RDN5-3;	NC_001144.5	472479	472610	-	YLR156C-A	gene_id YLR156C-A; db_xref GeneID:1466411; gbkey Gene; gene_biotype protein_coding; locus_tag YLR156C-A; partial true;
NC_001144.5:485694-485813	30_sample3	6943	6928	15	NC_001144.5	485697	485815	+	RDN5-5	gene_id RDN5-5; db_xref GeneID:9164946; gbkey Gene; gene_biotype rRNA; locus_tag RDN5-5;	NC_001144.5	485711	485842	-	YLR159C-A	gene_id YLR159C-A; db_xref GeneID:1466415; gbkey Gene; gene_biotype protein_coding; locus_tag YLR159C-A; partial true;
NC_001144.5:468808-468928	30_sample3	6935	6923	12	NC_001144.5	468813	468931	+	RDN5-2	gene_id RDN5-2; db_xref GeneID:9164928; gbkey Gene; gene_biotype rRNA; locus_tag RDN5-2;	NC_001144.5	468827	468958	-	YLR154C-H	gene_id YLR154C-H; db_xref GeneID:1466410; gbkey Gene; gene_biotype protein_coding; locus_tag YLR154C-H; partial true;
NC_001144.5:485694-485813	21_sample1	2199	2105	94	NC_001144.5	485697	485815	+	RDN5-5	gene_id RDN5-5; db_xref GeneID:9164946; gbkey Gene; gene_biotype rRNA; locus_tag RDN5-5;	NC_001144.5	485711	485842	-	YLR159C-A	gene_id YLR159C-A; db_xref GeneID:1466415; gbkey Gene; gene_biotype protein_coding; locus_tag YLR159C-A; partial true;
NC_001144.5:472462-472581	21_sample1	2198	2106	92	NC_001144.5	472465	472583	+	RDN5-3	gene_id RDN5-3; db_xref GeneID:9164924; gbkey Gene; gene_biotype rRNA; locus_tag RDN5-3;	NC_001144.5	472479	472610	-	YLR156C-A	gene_id YLR156C-A; db_xref GeneID:1466411; gbkey Gene; gene_biotype protein_coding; locus_tag YLR156C-A; partial true;
NC_001144.5:482042-482161	21_sample1	2139	2043	96	NC_001144.5	482045	482163	+	RDN5-4	gene_id RDN5-4; db_xref GeneID:9164929; gbkey Gene; gene_biotype rRNA; locus_tag RDN5-4;	NC_001144.5	482059	482190	-	YLR157C-C	gene_id YLR157C-C; db_xref GeneID:1466414; gbkey Gene; gene_biotype protein_coding; locus_tag YLR157C-C; partial true;
NC_001144.5:468805-468929	21_sample1	2099	2012	87	NC_001144.5	468813	468931	+	RDN5-2	gene_id RDN5-2; db_xref GeneID:9164928; gbkey Gene; gene_biotype rRNA; locus_tag RDN5-2;	NC_001144.5	468827	468958	-	YLR154C-H	gene_id YLR154C-H; db_xref GeneID:1466410; gbkey Gene; gene_biotype protein_coding; locus_tag YLR154C-H; partial true;
NC_001144.5:482042-482161	25_sample2	1109	1087	22	NC_001144.5	482045	482163	+	RDN5-4	gene_id RDN5-4; db_xref GeneID:9164929; gbkey Gene; gene_biotype rRNA; locus_tag RDN5-4;	NC_001144.5	482059	482190	-	YLR157C-C	gene_id YLR157C-C; db_xref GeneID:1466414; gbkey Gene; gene_biotype protein_coding; locus_tag YLR157C-C; partial true;
NC_001144.5:468805-468929	25_sample2	1099	1085	14	NC_001144.5	468813	468931	+	RDN5-2	gene_id RDN5-2; db_xref GeneID:9164928; gbkey Gene; gene_biotype rRNA; locus_tag RDN5-2;	NC_001144.5	468827	468958	-	YLR154C-H	gene_id YLR154C-H; db_xref GeneID:1466410; gbkey Gene; gene_biotype protein_coding; locus_tag YLR154C-H; partial true;
NC_001144.5:472462-472581	25_sample2	1098	1075	23	NC_001144.5	472465	472583	+	RDN5-3	gene_id RDN5-3; db_xref GeneID:9164924; gbkey Gene; gene_biotype rRNA; locus_tag RDN5-3;	NC_001144.5	472479	472610	-	YLR156C-A	gene_id YLR156C-A; db_xref GeneID:1466411; gbkey Gene; gene_biotype protein_coding; locus_tag YLR156C-A; partial true;
NC_001144.5:485694-485813	25_sample2	1052	1032	20	NC_001144.5	485697	485815	+	RDN5-5	gene_id RDN5-5; db_xref GeneID:9164946; gbkey Gene; gene_biotype rRNA; locus_tag RDN5-5;	NC_001144.5	485711	485842	-	YLR159C-A	gene_id YLR159C-A; db_xref GeneID:1466415; gbkey Gene; gene_biotype protein_coding; locus_tag YLR159C-A; partial true;
NC_001140.6:214512-214739	21_sample1	839	300	539	NC_001140.6	214407	215116	+	RUF5-2	gene_id RUF5-2; db_xref GeneID:9164904; gbkey Gene; gene_biotype ncRNA; locus_tag RUF5-2;	NC_001140.6	214533	214718	-	YHR055C	gene_id YHR055C; db_xref GeneID:856452; gbkey Gene; gene CUP1-2; gene_biotype protein_coding; gene_synonym CUP1; locus_tag YHR055C; partial true;
NC_001140.6:212520-212738	21_sample1	822	274	548	NC_001140.6	212409	213118	+	RUF5-1	gene_id RUF5-1; db_xref GeneID:9164903; gbkey Gene; gene_biotype ncRNA; locus_tag RUF5-1;	NC_001140.6	212535	212720	-	YHR053C	gene_id YHR053C; db_xref GeneID:856450; gbkey Gene; gene CUP1-1; gene_biotype protein_coding; gene_synonym CUP1; locus_tag YHR053C; partial true;
NC_001140.6:214519-214736	30_sample3	414	134	280	NC_001140.6	214407	215116	+	RUF5-2	gene_id RUF5-2; db_xref GeneID:9164904; gbkey Gene; gene_biotype ncRNA; locus_tag RUF5-2;	NC_001140.6	214533	214718	-	YHR055C	gene_id YHR055C; db_xref GeneID:856452; gbkey Gene; gene CUP1-2; gene_biotype protein_coding; gene_synonym CUP1; locus_tag YHR055C; partial true;
NC_001140.6:212520-212741	30_sample3	383	112	271	NC_001140.6	212409	213118	+	RUF5-1	gene_id RUF5-1; db_xref GeneID:9164903; gbkey Gene; gene_biotype ncRNA; locus_tag RUF5-1;	NC_001140.6	212535	212720	-	YHR053C	gene_id YHR053C; db_xref GeneID:856450; gbkey Gene; gene CUP1-1; gene_biotype protein_coding; gene_synonym CUP1; locus_tag YHR053C; partial true;
NC_001140.6:212520-212741	25_sample2	163	52	111	NC_001140.6	212409	213118	+	RUF5-1	gene_id RUF5-1; db_xref GeneID:9164903; gbkey Gene; gene_biotype ncRNA; locus_tag RUF5-1;	NC_001140.6	212535	212720	-	YHR053C	gene_id YHR053C; db_xref GeneID:856450; gbkey Gene; gene CUP1-1; gene_biotype protein_coding; gene_synonym CUP1; locus_tag YHR053C; partial true;
NC_001140.6:214513-214738	25_sample2	160	54	106	NC_001140.6	214407	215116	+	RUF5-2	gene_id RUF5-2; db_xref GeneID:9164904; gbkey Gene; gene_biotype ncRNA; locus_tag RUF5-2;	NC_001140.6	214533	214718	-	YHR055C	gene_id YHR055C; db_xref GeneID:856452; gbkey Gene; gene CUP1-2; gene_biotype protein_coding; gene_synonym CUP1; locus_tag YHR055C; partial true;
NC_001139.9:546795-547256	21_sample1	52	37	15	NC_001139.9	546441	547469	+	YGR031W	gene_id YGR031W; db_xref GeneID:852919; gbkey Gene; gene IMO32; gene_biotype protein_coding; locus_tag YGR031W; partial true;	NC_001139.9	546809	547300	-	YGR031C-A	gene_id YGR031C-A; db_xref GeneID:8656591; gbkey Gene; gene NAG1; gene_biotype protein_coding; locus_tag YGR031C-A; partial true;
NC_001137.3:228439-228835	21_sample1	39	18	21	NC_001137.3	228451	228831	+	YER038W-A	gene_id YER038W-A; db_xref GeneID:20098144; gbkey Gene; gene FMP49; gene_biotype protein_coding; locus_tag YER038W-A; partial true;	NC_001137.3	228456	229205	-	YER039C	gene_id YER039C; db_xref GeneID:856761; gbkey Gene; gene HVG1; gene_biotype protein_coding; gene_synonym YEM9; locus_tag YER039C; partial true;
NC_001139.9:33127-34579	21_sample1	28	13	15	NC_001139.9	33098	35212	+	YGL249W	gene_id YGL249W; db_xref GeneID:852643; gbkey Gene; gene ZIP2; gene_biotype protein_coding; locus_tag YGL249W; partial true;	NC_001139.9	33109	35013	-	RME3	gene_id RME3; db_xref GeneID:23547379; gbkey Gene; gene_biotype antisense_RNA; locus_tag RME3;
NC_001137.3:228463-228484	30_sample3	10	2	8	NC_001137.3	228451	228831	+	YER038W-A	gene_id YER038W-A; db_xref GeneID:20098144; gbkey Gene; gene FMP49; gene_biotype protein_coding; locus_tag YER038W-A; partial true;	NC_001137.3	228456	229205	-	YER039C	gene_id YER039C; db_xref GeneID:856761; gbkey Gene; gene HVG1; gene_biotype protein_coding; gene_synonym YEM9; locus_tag YER039C; partial true;
NC_001139.9:33316-34933	30_sample3	10	3	7	NC_001139.9	33098	35212	+	YGL249W	gene_id YGL249W; db_xref GeneID:852643; gbkey Gene; gene ZIP2; gene_biotype protein_coding; locus_tag YGL249W; partial true;	NC_001139.9	33109	35013	-	RME3	gene_id RME3; db_xref GeneID:23547379; gbkey Gene; gene_biotype antisense_RNA; locus_tag RME3;
NC_001142.9:580430-581164	21_sample1	9	4	5	NC_001142.9	580205	581239	+	YJR079W	gene_id YJR079W; db_xref GeneID:853542; gbkey Gene; gene_biotype protein_coding; locus_tag YJR079W; partial true;	NC_001142.9	580432	581616	-	YJR080C	gene_id YJR080C; db_xref GeneID:853543; gbkey Gene; gene AIM24; gene_biotype protein_coding; gene_synonym FMP26; locus_tag YJR080C; partial true;
NC_001139.9:33232-34633	25_sample2	7	1	6	NC_001139.9	33098	35212	+	YGL249W	gene_id YGL249W; db_xref GeneID:852643; gbkey Gene; gene ZIP2; gene_biotype protein_coding; locus_tag YGL249W; partial true;	NC_001139.9	33109	35013	-	RME3	gene_id RME3; db_xref GeneID:23547379; gbkey Gene; gene_biotype antisense_RNA; locus_tag RME3;
NC_001139.9:142894-144000	21_sample1	7	1	6	NC_001139.9	141898	144120	-	RME2	gene_id RME2; db_xref GeneID:23547380; gbkey Gene; gene_biotype antisense_RNA; locus_tag RME2;	NC_001139.9	142246	144048	+	YGL192W	gene_id YGL192W; db_xref GeneID:852683; gbkey Gene; gene IME4; gene_biotype protein_coding; gene_synonym SPO8; locus_tag YGL192W; partial true;
NC_001146.8:186337-186367	21_sample1	7	3	4	NC_001146.8	185460	186349	+	YNL246W	gene_id YNL246W; db_xref GeneID:855475; gbkey Gene; gene VPS75; gene_biotype protein_coding; locus_tag YNL246W; partial true;	NC_001146.8	186346	186885	-	YNL245C	gene_id YNL245C; db_xref GeneID:855476; gbkey Gene; gene CWC25; gene_biotype protein_coding; locus_tag YNL245C; partial true;
NC_001142.9:294788-294862	21_sample1	7	4	3	NC_001142.9	294666	295061	-	YJL077C	gene_id YJL077C; db_xref GeneID:853368; gbkey Gene; gene ICS3; gene_biotype protein_coding; locus_tag YJL077C; partial true;	NC_001142.9	294799	294885	+	YJL077W-A	gene_id YJL077W-A; db_xref GeneID:13393612; gbkey Gene; gene_biotype protein_coding; locus_tag YJL077W-A; partial true;
NC_001142.9:580528-581179	25_sample2	6	1	5	NC_001142.9	580205	581239	+	YJR079W	gene_id YJR079W; db_xref GeneID:853542; gbkey Gene; gene_biotype protein_coding; locus_tag YJR079W; partial true;	NC_001142.9	580432	581616	-	YJR080C	gene_id YJR080C; db_xref GeneID:853543; gbkey Gene; gene AIM24; gene_biotype protein_coding; gene_synonym FMP26; locus_tag YJR080C; partial true;
NC_001135.5:23762-23905	21_sample1	6	4	2	NC_001135.5	23523	23981	-	YCL058C	gene_id YCL058C; db_xref GeneID:850299; gbkey Gene; gene FYV5; gene_biotype protein_coding; gene_synonym MDF1; locus_tag YCL058C; partial true;	NC_001135.5	23584	23925	+	YCL058W-A	gene_id YCL058W-A; db_xref GeneID:3289591; gbkey Gene; gene ADF1; gene_biotype protein_coding; locus_tag YCL058W-A; partial true;
NC_001141.2:396151-396953	30_sample3	5	3	2	NC_001141.2	393884	397082	-	ICR1	gene_id ICR1; db_xref GeneID:9164906; gbkey Gene; gene_biotype ncRNA; locus_tag ICR1;	NC_001141.2	395999	396939	+	PWR1	gene_id PWR1; db_xref GeneID:9164905; gbkey Gene; gene_biotype ncRNA; locus_tag PWR1;
NC_001137.3:26695-26766	21_sample1	5	4	1	NC_001137.3	26189	26776	-	YEL067C	gene_id YEL067C; db_xref GeneID:856643; gbkey Gene; gene_biotype protein_coding; locus_tag YEL067C; partial true;	NC_001137.3	26667	27206	+	YEL066W	gene_id YEL066W; db_xref GeneID:856642; gbkey Gene; gene HPA3; gene_biotype protein_coding; locus_tag YEL066W; partial true;
NC_001137.3:462590-462612	21_sample1	4	1	3	NC_001137.3	462386	462823	-	YER145C-A	gene_id YER145C-A; db_xref GeneID:31009439; gbkey Gene; gene_biotype protein_coding; locus_tag YER145C-A; partial true;	NC_001137.3	462585	462866	+	YER146W	gene_id YER146W; db_xref GeneID:856889; gbkey Gene; gene LSM5; gene_biotype protein_coding; locus_tag YER146W; partial true;
NC_001139.9:55520-55785	25_sample2	4	1	3	NC_001139.9	53787	55796	-	YGL236C	gene_id YGL236C; db_xref GeneID:852616; gbkey Gene; gene MTO1; gene_biotype protein_coding; gene_synonym IPS1; locus_tag YGL236C; partial true;	NC_001139.9	55279	55815	+	YGL235W	gene_id YGL235W; db_xref GeneID:852615; gbkey Gene; gene_biotype protein_coding; locus_tag YGL235W; partial true;
NC_001139.9:55696-55728	30_sample3	3	1	2	NC_001139.9	53787	55796	-	YGL236C	gene_id YGL236C; db_xref GeneID:852616; gbkey Gene; gene MTO1; gene_biotype protein_coding; gene_synonym IPS1; locus_tag YGL236C; partial true;	NC_001139.9	55279	55815	+	YGL235W	gene_id YGL235W; db_xref GeneID:852615; gbkey Gene; gene_biotype protein_coding; locus_tag YGL235W; partial true;
NC_001141.2:396113-396238	21_sample1	3	1	2	NC_001141.2	393884	397082	-	ICR1	gene_id ICR1; db_xref GeneID:9164906; gbkey Gene; gene_biotype ncRNA; locus_tag ICR1;	NC_001141.2	395999	396939	+	PWR1	gene_id PWR1; db_xref GeneID:9164905; gbkey Gene; gene_biotype ncRNA; locus_tag PWR1;
NC_001142.9:580584-581094	30_sample3	3	1	2	NC_001142.9	580205	581239	+	YJR079W	gene_id YJR079W; db_xref GeneID:853542; gbkey Gene; gene_biotype protein_coding; locus_tag YJR079W; partial true;	NC_001142.9	580432	581616	-	YJR080C	gene_id YJR080C; db_xref GeneID:853543; gbkey Gene; gene AIM24; gene_biotype protein_coding; gene_synonym FMP26; locus_tag YJR080C; partial true;
NC_001139.9:55299-55527	21_sample1	3	2	1	NC_001139.9	53787	55796	-	YGL236C	gene_id YGL236C; db_xref GeneID:852616; gbkey Gene; gene MTO1; gene_biotype protein_coding; gene_synonym IPS1; locus_tag YGL236C; partial true;	NC_001139.9	55279	55815	+	YGL235W	gene_id YGL235W; db_xref GeneID:852615; gbkey Gene; gene_biotype protein_coding; locus_tag YGL235W; partial true;
NC_001139.9:418805-418826	21_sample1	3	2	1	NC_001139.9	418704	418886	-	YGL041C-B	gene_id YGL041C-B; db_xref GeneID:1466454; gbkey Gene; gene_biotype protein_coding; locus_tag YGL041C-B; partial true;	NC_001139.9	418825	419289	+	YGL041W-A	gene_id YGL041W-A; db_xref GeneID:5814844; gbkey Gene; gene DPC13; gene_biotype protein_coding; locus_tag YGL041W-A; partial true;
