# Supplementary material for: Exogenous and endogenous dsRNAs perceived by plant Dicer-like 4 protein in the RNAi-depleted cellular context
Source: Cell Mol Biol Lett. 2023 Aug 7;28:64. doi: 10.1186/s11658-023-00469-2 (PMC10405411; doi:10.1186/s11658-023-00469-2)
Supplement: Supplementary file 4 — Additional file 4: Table S3. Sense-antisense sRNAs derived from single stranded annotated genes. Results are shown for each replicate (21_sample1, 25_sample2, 30_sample3, highlighted in different colors in the "sample" column). Genes highlighted in yellow are represented in the paper: CYC1, UTR1 and ICL1 (Fig. 5). [file 11658_2023_469_MOESM4_ESM.xlsx]

## Sheet: S3
Results are shown for each replicate (21_sample1, 25_sample2, 30_sample3, highlighted in different colors in the "sample" column).
Genes highlighted in yellow are represented in the paper: CYC1, UTR1 and ICL1 (Fig.5).
READ COUNTS								FIRST GENE						SECOND GENE						THIRD GENE
Genomic location	sample	chromosome	min read start	max read end	read strand	read count	annotations in the location	chromosome	gene start	gene end	gene strand	gene_id	gene info from gtf	chromosome	gene start	gene end	gene strand	gene_id	gene info from gtf	chromosome	gene start	gene end	gene strand	gene_id	gene info from gtf
NC_001144.5:462510-462693	30_sample3	NC_001144.5	464530	464572	+ and -	6100	3 genes	NC_001144.5	460712	467569	-	RDN37-2	gene_id RDN37-2; db_xref GeneID:9164920; gbkey Gene; gene_biotype misc_RNA; locus_tag RDN37-2;	NC_001144.5	464319	464550	-	ITS2-2	gene_id ITS2-2; db_xref GeneID:9164930; gbkey Gene; gene_biotype misc_RNA; locus_tag ITS2-2;	NC_001144.5	464551	464708	-	RDN58-2	gene_id RDN58-2; db_xref GeneID:9164939; gbkey Gene; gene_biotype rRNA; locus_tag RDN58-2;
NC_001144.5:460903-460944	30_sample3	NC_001144.5	455393	455435	+ and -	6041	3 genes	NC_001144.5	451575	458432	-	RDN37-1	gene_id RDN37-1; db_xref GeneID:9164931; gbkey Gene; gene_biotype misc_RNA; locus_tag RDN37-1;	NC_001144.5	455182	455413	-	ITS2-1	gene_id ITS2-1; db_xref GeneID:9164926; gbkey Gene; gene_biotype misc_RNA; locus_tag ITS2-1;	NC_001144.5	455414	455571	-	RDN58-1	gene_id RDN58-1; db_xref GeneID:9164934; gbkey Gene; gene_biotype rRNA; locus_tag RDN58-1;
NC_001224.1:13816-21674	30_sample3	NC_001144.5	451773	451807	+ and -	2690	3 genes	NC_001144.5	451575	458432	-	RDN37-1	gene_id RDN37-1; db_xref GeneID:9164931; gbkey Gene; gene_biotype misc_RNA; locus_tag RDN37-1;	NC_001144.5	451575	451785	-	ETS2-1	gene_id ETS2-1; db_xref GeneID:9164936; gbkey Gene; gene_biotype misc_RNA; locus_tag ETS2-1;	NC_001144.5	451786	455181	-	RDN25-1	gene_id RDN25-1; db_xref GeneID:9164935; gbkey Gene; gene_biotype rRNA; locus_tag RDN25-1;
NC_001144.5:455393-455435	30_sample3	NC_001144.5	460908	460944	+ and -	2684	3 genes	NC_001144.5	460712	467569	-	RDN37-2	gene_id RDN37-2; db_xref GeneID:9164920; gbkey Gene; gene_biotype misc_RNA; locus_tag RDN37-2;	NC_001144.5	460712	460922	-	ETS2-2	gene_id ETS2-2; db_xref GeneID:9164942; gbkey Gene; gene_biotype misc_RNA; locus_tag ETS2-2;	NC_001144.5	460923	464318	-	RDN25-2	gene_id RDN25-2; db_xref GeneID:9164921; gbkey Gene; gene_biotype rRNA; locus_tag RDN25-2;
NC_001144.5:464688-464715	21_sample1	NC_001144.5	464531	464572	+ and -	1773	3 genes	NC_001144.5	460712	467569	-	RDN37-2	gene_id RDN37-2; db_xref GeneID:9164920; gbkey Gene; gene_biotype misc_RNA; locus_tag RDN37-2;	NC_001144.5	464319	464550	-	ITS2-2	gene_id ITS2-2; db_xref GeneID:9164930; gbkey Gene; gene_biotype misc_RNA; locus_tag ITS2-2;	NC_001144.5	464551	464708	-	RDN58-2	gene_id RDN58-2; db_xref GeneID:9164939; gbkey Gene; gene_biotype rRNA; locus_tag RDN58-2;
NC_001144.5:455161-455200	21_sample1	NC_001144.5	455393	455435	+ and -	1768	3 genes	NC_001144.5	451575	458432	-	RDN37-1	gene_id RDN37-1; db_xref GeneID:9164931; gbkey Gene; gene_biotype misc_RNA; locus_tag RDN37-1;	NC_001144.5	455182	455413	-	ITS2-1	gene_id ITS2-1; db_xref GeneID:9164926; gbkey Gene; gene_biotype misc_RNA; locus_tag ITS2-1;	NC_001144.5	455414	455571	-	RDN58-1	gene_id RDN58-1; db_xref GeneID:9164934; gbkey Gene; gene_biotype rRNA; locus_tag RDN58-1;
NC_001144.5:465058-465091	30_sample3	NC_001224.1	13811	21474	+ and -	870	3 genes	NC_001224.1	13818	26701	+	Q0045	gene_id Q0045; db_xref GeneID:854598; db_xref SGD:S000007260; gbkey Gene; gene COX1; gene_biotype protein_coding; gene_synonym OXI3; locus_tag Q0045;	NC_001224.1	13818	23167	+	Q0070	gene_id Q0070; db_xref GeneID:854597; db_xref SGD:S000007265; gbkey Gene; gene AI5_ALPHA; gene_biotype protein_coding; locus_tag Q0070;	NC_001224.1	13818	21935	+	Q0065	gene_id Q0065; db_xref GeneID:854596; db_xref SGD:S000007264; gbkey Gene; gene AI4; gene_biotype protein_coding; locus_tag Q0065;
NC_001144.5:455924-455953	21_sample1	NC_001144.5	460903	460944	+ and -	440	3 genes	NC_001144.5	460712	467569	-	RDN37-2	gene_id RDN37-2; db_xref GeneID:9164920; gbkey Gene; gene_biotype misc_RNA; locus_tag RDN37-2;	NC_001144.5	460712	460922	-	ETS2-2	gene_id ETS2-2; db_xref GeneID:9164942; gbkey Gene; gene_biotype misc_RNA; locus_tag ETS2-2;	NC_001144.5	460923	464318	-	RDN25-2	gene_id RDN25-2; db_xref GeneID:9164921; gbkey Gene; gene_biotype rRNA; locus_tag RDN25-2;
NC_001144.5:455551-455578	21_sample1	NC_001144.5	462503	462693	+ and -	349	3 genes	NC_001144.5	460712	467569	-	RDN37-2	gene_id RDN37-2; db_xref GeneID:9164920; gbkey Gene; gene_biotype misc_RNA; locus_tag RDN37-2;	NC_001144.5	460923	464318	-	RDN25-2	gene_id RDN25-2; db_xref GeneID:9164921; gbkey Gene; gene_biotype rRNA; locus_tag RDN25-2;	NC_001144.5	462522	462671	-	YLR154C-G	gene_id YLR154C-G; db_xref GeneID:1466409; gbkey Gene; gene_biotype protein_coding; locus_tag YLR154C-G; partial true;
NC_001144.5:464530-464572	21_sample1	NC_001224.1	13816	21674	+ and -	306	3 genes	NC_001224.1	13818	26701	+	Q0045	gene_id Q0045; db_xref GeneID:854598; db_xref SGD:S000007260; gbkey Gene; gene COX1; gene_biotype protein_coding; gene_synonym OXI3; locus_tag Q0045;	NC_001224.1	13818	23167	+	Q0070	gene_id Q0070; db_xref GeneID:854597; db_xref SGD:S000007265; gbkey Gene; gene AI5_ALPHA; gene_biotype protein_coding; locus_tag Q0070;	NC_001224.1	13818	21935	+	Q0065	gene_id Q0065; db_xref GeneID:854596; db_xref SGD:S000007264; gbkey Gene; gene AI4; gene_biotype protein_coding; locus_tag Q0065;
NC_001144.5:455164-455200	30_sample3	NC_001144.5	462501	462693	+ and -	258	3 genes	NC_001144.5	460712	467569	-	RDN37-2	gene_id RDN37-2; db_xref GeneID:9164920; gbkey Gene; gene_biotype misc_RNA; locus_tag RDN37-2;	NC_001144.5	460923	464318	-	RDN25-2	gene_id RDN25-2; db_xref GeneID:9164921; gbkey Gene; gene_biotype rRNA; locus_tag RDN25-2;	NC_001144.5	462522	462671	-	YLR154C-G	gene_id YLR154C-G; db_xref GeneID:1466409; gbkey Gene; gene_biotype protein_coding; locus_tag YLR154C-G; partial true;
NC_001144.5:464530-464572	30_sample3	NC_001144.5	464298	464339	+ and -	201	3 genes	NC_001144.5	460712	467569	-	RDN37-2	gene_id RDN37-2; db_xref GeneID:9164920; gbkey Gene; gene_biotype misc_RNA; locus_tag RDN37-2;	NC_001144.5	460923	464318	-	RDN25-2	gene_id RDN25-2; db_xref GeneID:9164921; gbkey Gene; gene_biotype rRNA; locus_tag RDN25-2;	NC_001144.5	464319	464550	-	ITS2-2	gene_id ITS2-2; db_xref GeneID:9164930; gbkey Gene; gene_biotype misc_RNA; locus_tag ITS2-2;
NC_001144.5:455393-455435	30_sample3	NC_001144.5	455163	455202	+ and -	194	3 genes	NC_001144.5	451575	458432	-	RDN37-1	gene_id RDN37-1; db_xref GeneID:9164931; gbkey Gene; gene_biotype misc_RNA; locus_tag RDN37-1;	NC_001144.5	451786	455181	-	RDN25-1	gene_id RDN25-1; db_xref GeneID:9164935; gbkey Gene; gene_biotype rRNA; locus_tag RDN25-1;	NC_001144.5	455182	455413	-	ITS2-1	gene_id ITS2-1; db_xref GeneID:9164926; gbkey Gene; gene_biotype misc_RNA; locus_tag ITS2-1;
NC_001144.5:464307-464339	25_sample2	NC_001144.5	464530	464572	+ and -	147	3 genes	NC_001144.5	460712	467569	-	RDN37-2	gene_id RDN37-2; db_xref GeneID:9164920; gbkey Gene; gene_biotype misc_RNA; locus_tag RDN37-2;	NC_001144.5	464319	464550	-	ITS2-2	gene_id ITS2-2; db_xref GeneID:9164930; gbkey Gene; gene_biotype misc_RNA; locus_tag ITS2-2;	NC_001144.5	464551	464708	-	RDN58-2	gene_id RDN58-2; db_xref GeneID:9164939; gbkey Gene; gene_biotype rRNA; locus_tag RDN58-2;
NC_001144.5:462501-462693	30_sample3	NC_001224.1	36570	40186	+ and -	145	3 genes	NC_001224.1	36540	43647	+	Q0105	gene_id Q0105; db_xref GeneID:854583; db_xref SGD:S000007270; gbkey Gene; gene COB; gene_biotype protein_coding; gene_synonym COB1; gene_synonym CYTB; locus_tag Q0105;	NC_001224.1	36540	42251	+	Q0120	gene_id Q0120; db_xref GeneID:854582; db_xref SGD:S000007273; gbkey Gene; gene BI4; gene_biotype protein_coding; locus_tag Q0120;	NC_001224.1	36540	40265	+	Q0115	gene_id Q0115; db_xref GeneID:854605; db_xref SGD:S000007272; gbkey Gene; gene BI3; gene_biotype protein_coding; locus_tag Q0115;
NC_001144.5:455550-455580	25_sample2	NC_001144.5	455393	455435	+ and -	138	3 genes	NC_001144.5	451575	458432	-	RDN37-1	gene_id RDN37-1; db_xref GeneID:9164931; gbkey Gene; gene_biotype misc_RNA; locus_tag RDN37-1;	NC_001144.5	455182	455413	-	ITS2-1	gene_id ITS2-1; db_xref GeneID:9164926; gbkey Gene; gene_biotype misc_RNA; locus_tag ITS2-1;	NC_001144.5	455414	455571	-	RDN58-1	gene_id RDN58-1; db_xref GeneID:9164934; gbkey Gene; gene_biotype rRNA; locus_tag RDN58-1;
NC_001144.5:460916-460944	25_sample2	NC_001144.5	462510	462693	+ and -	68	3 genes	NC_001144.5	460712	467569	-	RDN37-2	gene_id RDN37-2; db_xref GeneID:9164920; gbkey Gene; gene_biotype misc_RNA; locus_tag RDN37-2;	NC_001144.5	460923	464318	-	RDN25-2	gene_id RDN25-2; db_xref GeneID:9164921; gbkey Gene; gene_biotype rRNA; locus_tag RDN25-2;	NC_001144.5	462522	462671	-	YLR154C-G	gene_id YLR154C-G; db_xref GeneID:1466409; gbkey Gene; gene_biotype protein_coding; locus_tag YLR154C-G; partial true;
NC_001144.5:465062-465085	21_sample1	NC_001144.5	464298	464337	+ and -	53	3 genes	NC_001144.5	460712	467569	-	RDN37-2	gene_id RDN37-2; db_xref GeneID:9164920; gbkey Gene; gene_biotype misc_RNA; locus_tag RDN37-2;	NC_001144.5	460923	464318	-	RDN25-2	gene_id RDN25-2; db_xref GeneID:9164921; gbkey Gene; gene_biotype rRNA; locus_tag RDN25-2;	NC_001144.5	464319	464550	-	ITS2-2	gene_id ITS2-2; db_xref GeneID:9164930; gbkey Gene; gene_biotype misc_RNA; locus_tag ITS2-2;
NC_001224.1:36570-40186	30_sample3	NC_001144.5	464687	464728	+ and -	46	3 genes	NC_001144.5	460712	467569	-	RDN37-2	gene_id RDN37-2; db_xref GeneID:9164920; gbkey Gene; gene_biotype misc_RNA; locus_tag RDN37-2;	NC_001144.5	464551	464708	-	RDN58-2	gene_id RDN58-2; db_xref GeneID:9164939; gbkey Gene; gene_biotype rRNA; locus_tag RDN58-2;	NC_001144.5	464709	465069	-	ITS1-2	gene_id ITS1-2; db_xref GeneID:9164940; gbkey Gene; gene_biotype misc_RNA; locus_tag ITS1-2;
NC_001144.5:464531-464572	30_sample3	NC_001144.5	455550	455591	+ and -	43	3 genes	NC_001144.5	451575	458432	-	RDN37-1	gene_id RDN37-1; db_xref GeneID:9164931; gbkey Gene; gene_biotype misc_RNA; locus_tag RDN37-1;	NC_001144.5	455414	455571	-	RDN58-1	gene_id RDN58-1; db_xref GeneID:9164934; gbkey Gene; gene_biotype rRNA; locus_tag RDN58-1;	NC_001144.5	455572	455932	-	ITS1-1	gene_id ITS1-1; db_xref GeneID:9164938; gbkey Gene; gene_biotype misc_RNA; locus_tag ITS1-1;
NC_001144.5:455925-455953	21_sample1	NC_001144.5	455161	455200	+ and -	41	3 genes	NC_001144.5	451575	458432	-	RDN37-1	gene_id RDN37-1; db_xref GeneID:9164931; gbkey Gene; gene_biotype misc_RNA; locus_tag RDN37-1;	NC_001144.5	451786	455181	-	RDN25-1	gene_id RDN25-1; db_xref GeneID:9164935; gbkey Gene; gene_biotype rRNA; locus_tag RDN25-1;	NC_001144.5	455182	455413	-	ITS2-1	gene_id ITS2-1; db_xref GeneID:9164926; gbkey Gene; gene_biotype misc_RNA; locus_tag ITS2-1;
NC_001144.5:455550-455591	30_sample3	NC_001144.5	466849	466891	+ and -	39	3 genes	NC_001144.5	460712	467569	-	RDN37-2	gene_id RDN37-2; db_xref GeneID:9164920; gbkey Gene; gene_biotype misc_RNA; locus_tag RDN37-2;	NC_001144.5	465070	466869	-	RDN18-2	gene_id RDN18-2; db_xref GeneID:9164932; gbkey Gene; gene_biotype rRNA; locus_tag RDN18-2;	NC_001144.5	466870	467569	-	ETS1-2	gene_id ETS1-2; db_xref GeneID:9164933; gbkey Gene; gene_biotype misc_RNA; locus_tag ETS1-2;
NC_001224.1:36938-39438	21_sample1	NC_001144.5	457713	457749	+ and -	38	3 genes	NC_001144.5	451575	458432	-	RDN37-1	gene_id RDN37-1; db_xref GeneID:9164931; gbkey Gene; gene_biotype misc_RNA; locus_tag RDN37-1;	NC_001144.5	455933	457732	-	RDN18-1	gene_id RDN18-1; db_xref GeneID:9164923; gbkey Gene; gene_biotype rRNA; locus_tag RDN18-1;	NC_001144.5	457733	458432	-	ETS1-1	gene_id ETS1-1; db_xref GeneID:9164941; gbkey Gene; gene_biotype misc_RNA; locus_tag ETS1-1;
NC_001144.5:455163-455202	21_sample1	NC_001144.5	466849	466891	+ and -	37	3 genes	NC_001144.5	460712	467569	-	RDN37-2	gene_id RDN37-2; db_xref GeneID:9164920; gbkey Gene; gene_biotype misc_RNA; locus_tag RDN37-2;	NC_001144.5	465070	466869	-	RDN18-2	gene_id RDN18-2; db_xref GeneID:9164932; gbkey Gene; gene_biotype rRNA; locus_tag RDN18-2;	NC_001144.5	466870	467569	-	ETS1-2	gene_id ETS1-2; db_xref GeneID:9164933; gbkey Gene; gene_biotype misc_RNA; locus_tag ETS1-2;
NC_001224.1:13821-21401	30_sample3	NC_001144.5	457712	457754	+ and -	36	3 genes	NC_001144.5	451575	458432	-	RDN37-1	gene_id RDN37-1; db_xref GeneID:9164931; gbkey Gene; gene_biotype misc_RNA; locus_tag RDN37-1;	NC_001144.5	455933	457732	-	RDN18-1	gene_id RDN18-1; db_xref GeneID:9164923; gbkey Gene; gene_biotype rRNA; locus_tag RDN18-1;	NC_001144.5	457733	458432	-	ETS1-1	gene_id ETS1-1; db_xref GeneID:9164941; gbkey Gene; gene_biotype misc_RNA; locus_tag ETS1-1;
NC_001144.5:455919-455954	21_sample1	NC_001144.5	465053	465091	+ and -	26	3 genes	NC_001144.5	460712	467569	-	RDN37-2	gene_id RDN37-2; db_xref GeneID:9164920; gbkey Gene; gene_biotype misc_RNA; locus_tag RDN37-2;	NC_001144.5	464709	465069	-	ITS1-2	gene_id ITS1-2; db_xref GeneID:9164940; gbkey Gene; gene_biotype misc_RNA; locus_tag ITS1-2;	NC_001144.5	465070	466869	-	RDN18-2	gene_id RDN18-2; db_xref GeneID:9164932; gbkey Gene; gene_biotype rRNA; locus_tag RDN18-2;
NC_001144.5:464687-464727	21_sample1	NC_001144.5	455925	455953	+ and -	25	3 genes	NC_001144.5	451575	458432	-	RDN37-1	gene_id RDN37-1; db_xref GeneID:9164931; gbkey Gene; gene_biotype misc_RNA; locus_tag RDN37-1;	NC_001144.5	455572	455932	-	ITS1-1	gene_id ITS1-1; db_xref GeneID:9164938; gbkey Gene; gene_biotype misc_RNA; locus_tag ITS1-1;	NC_001144.5	455933	457732	-	RDN18-1	gene_id RDN18-1; db_xref GeneID:9164923; gbkey Gene; gene_biotype rRNA; locus_tag RDN18-1;
NC_001144.5:466851-466890	25_sample2	NC_001144.5	464307	464339	+ and -	24	3 genes	NC_001144.5	460712	467569	-	RDN37-2	gene_id RDN37-2; db_xref GeneID:9164920; gbkey Gene; gene_biotype misc_RNA; locus_tag RDN37-2;	NC_001144.5	460923	464318	-	RDN25-2	gene_id RDN25-2; db_xref GeneID:9164921; gbkey Gene; gene_biotype rRNA; locus_tag RDN25-2;	NC_001144.5	464319	464550	-	ITS2-2	gene_id ITS2-2; db_xref GeneID:9164930; gbkey Gene; gene_biotype misc_RNA; locus_tag ITS2-2;
NC_001144.5:457713-457749	25_sample2	NC_001144.5	455164	455200	+ and -	23	3 genes	NC_001144.5	451575	458432	-	RDN37-1	gene_id RDN37-1; db_xref GeneID:9164931; gbkey Gene; gene_biotype misc_RNA; locus_tag RDN37-1;	NC_001144.5	451786	455181	-	RDN25-1	gene_id RDN25-1; db_xref GeneID:9164935; gbkey Gene; gene_biotype rRNA; locus_tag RDN25-1;	NC_001144.5	455182	455413	-	ITS2-1	gene_id ITS2-1; db_xref GeneID:9164926; gbkey Gene; gene_biotype misc_RNA; locus_tag ITS2-1;
NC_001144.5:460908-460944	25_sample2	NC_001144.5	466851	466890	+ and -	10	3 genes	NC_001144.5	460712	467569	-	RDN37-2	gene_id RDN37-2; db_xref GeneID:9164920; gbkey Gene; gene_biotype misc_RNA; locus_tag RDN37-2;	NC_001144.5	465070	466869	-	RDN18-2	gene_id RDN18-2; db_xref GeneID:9164932; gbkey Gene; gene_biotype rRNA; locus_tag RDN18-2;	NC_001144.5	466870	467569	-	ETS1-2	gene_id ETS1-2; db_xref GeneID:9164933; gbkey Gene; gene_biotype misc_RNA; locus_tag ETS1-2;
NC_001144.5:451781-451807	25_sample2	NC_001144.5	457716	457746	+ and -	8	3 genes	NC_001144.5	451575	458432	-	RDN37-1	gene_id RDN37-1; db_xref GeneID:9164931; gbkey Gene; gene_biotype misc_RNA; locus_tag RDN37-1;	NC_001144.5	455933	457732	-	RDN18-1	gene_id RDN18-1; db_xref GeneID:9164923; gbkey Gene; gene_biotype rRNA; locus_tag RDN18-1;	NC_001144.5	457733	458432	-	ETS1-1	gene_id ETS1-1; db_xref GeneID:9164941; gbkey Gene; gene_biotype misc_RNA; locus_tag ETS1-1;
NC_001144.5:856730-856750	30_sample3	NC_001144.5	460923	464318	+ and -	12856	2 genes	NC_001144.5	460712	467569	-	RDN37-2	gene_id RDN37-2; db_xref GeneID:9164920; gbkey Gene; gene_biotype misc_RNA; locus_tag RDN37-2;	NC_001144.5	460923	464318	-	RDN25-2	gene_id RDN25-2; db_xref GeneID:9164921; gbkey Gene; gene_biotype rRNA; locus_tag RDN25-2;
NC_001146.8:361151-361171	30_sample3	NC_001144.5	465070	466869	+ and -	11449	2 genes	NC_001144.5	460712	467569	-	RDN37-2	gene_id RDN37-2; db_xref GeneID:9164920; gbkey Gene; gene_biotype misc_RNA; locus_tag RDN37-2;	NC_001144.5	465070	466869	-	RDN18-2	gene_id RDN18-2; db_xref GeneID:9164932; gbkey Gene; gene_biotype rRNA; locus_tag RDN18-2;
NC_001139.9:821882-823030	30_sample3	NC_001144.5	455933	457732	+ and -	11313	2 genes	NC_001144.5	451575	458432	-	RDN37-1	gene_id RDN37-1; db_xref GeneID:9164931; gbkey Gene; gene_biotype misc_RNA; locus_tag RDN37-1;	NC_001144.5	455933	457732	-	RDN18-1	gene_id RDN18-1; db_xref GeneID:9164923; gbkey Gene; gene_biotype rRNA; locus_tag RDN18-1;
NC_001144.5:455184-455408	21_sample1	NC_001140.6	547892	549362	+	10669	2 genes	NC_001140.6	543964	549346	-	YHR214C-B	gene_id YHR214C-B; db_xref GeneID:856623; gbkey Gene; gene_biotype protein_coding; locus_tag YHR214C-B; partial true;	NC_001140.6	547910	549346	-	YHR214C-C	gene_id YHR214C-C; db_xref GeneID:856624; gbkey Gene; gene_biotype protein_coding; locus_tag YHR214C-C; partial true;
NC_001136.10:872105-873137	21_sample1	NC_001136.10	649818	651144	+	10614	2 genes	NC_001136.10	645858	651126	-	YDR098C-B	gene_id YDR098C-B; db_xref GeneID:851674; gbkey Gene; gene_biotype protein_coding; locus_tag YDR098C-B; partial true;	NC_001136.10	649804	651126	-	YDR098C-A	gene_id YDR098C-A; db_xref GeneID:851675; gbkey Gene; gene_biotype protein_coding; locus_tag YDR098C-A; partial true;
NC_001136.10:1206978-1208329	21_sample1	NC_001136.10	882587	883944	+	10584	2 genes	NC_001136.10	878659	883927	-	YDR210C-D	gene_id YDR210C-D; db_xref GeneID:851794; gbkey Gene; gene_biotype protein_coding; gene_synonym YDR210W-D; locus_tag YDR210C-D; partial true;	NC_001136.10	882605	883927	-	YDR210C-C	gene_id YDR210C-C; db_xref GeneID:851795; gbkey Gene; gene_biotype protein_coding; gene_synonym YDR210W-C; locus_tag YDR210C-C; partial true;
NC_001144.5:856705-856898	21_sample1	NC_001137.3	496784	498145	+ and -	10534	2 genes	NC_001137.3	492856	498124	-	YER160C	gene_id YER160C; db_xref GeneID:856906; gbkey Gene; gene_biotype protein_coding; locus_tag YER160C; partial true;	NC_001137.3	496802	498124	-	YER159C-A	gene_id YER159C-A; db_xref GeneID:856907; gbkey Gene; gene_biotype protein_coding; locus_tag YER159C-A; partial true;
NC_001146.8:361263-361284	21_sample1	NC_001148.4	808929	810289	+	10508	2 genes	NC_001148.4	805001	810269	-	YPR137C-B	gene_id YPR137C-B; db_xref GeneID:856257; gbkey Gene; gene_biotype protein_coding; locus_tag YPR137C-B; partial true;	NC_001148.4	808947	810269	-	YPR137C-A	gene_id YPR137C-A; db_xref GeneID:856258; gbkey Gene; gene_biotype protein_coding; locus_tag YPR137C-A; partial true;
NC_001144.5:35944-35965	21_sample1	NC_001137.3	447687	449044	+	10478	2 genes	NC_001137.3	443756	449024	-	YER138C	gene_id YER138C; db_xref GeneID:856879; gbkey Gene; gene_biotype protein_coding; locus_tag YER138C; partial true;	NC_001137.3	447702	449024	-	YER137C-A	gene_id YER137C-A; db_xref GeneID:856880; gbkey Gene; gene_biotype protein_coding; locus_tag YER137C-A; partial true;
NC_001147.6:464449-464537	21_sample1	NC_001139.9	821677	823036	+	10400	2 genes	NC_001139.9	817747	823015	-	YGR161C-D	gene_id YGR161C-D; db_xref GeneID:853068; gbkey Gene; gene_biotype protein_coding; locus_tag YGR161C-D; partial true;	NC_001139.9	821693	823015	-	YGR161C-C	gene_id YGR161C-C; db_xref GeneID:853069; gbkey Gene; gene_biotype protein_coding; locus_tag YGR161C-C; partial true;
NC_001138.5:138190-139490	21_sample1	NC_001136.10	991010	992366	+	10383	2 genes	NC_001136.10	987534	992349	-	YDR261C-D	gene_id YDR261C-D; db_xref GeneID:851852; gbkey Gene; gene_biotype protein_coding; locus_tag YDR261C-D; partial true;	NC_001136.10	991027	992349	-	YDR261C-C	gene_id YDR261C-C; db_xref GeneID:851853; gbkey Gene; gene_biotype protein_coding; locus_tag YDR261C-C; partial true;
NC_001148.4:56736-58069	21_sample1	NC_001144.5	480300	481614	+	10346	2 genes	NC_001144.5	476333	481601	-	YLR157C-B	gene_id YLR157C-B; db_xref GeneID:850853; gbkey Gene; gene_biotype protein_coding; locus_tag YLR157C-B; partial true;	NC_001144.5	480279	481601	-	YLR157C-A	gene_id YLR157C-A; db_xref GeneID:850854; gbkey Gene; gene_biotype protein_coding; locus_tag YLR157C-A; partial true;
NC_001137.3:322678-322699	21_sample1	NC_001145.3	376987	378344	+	10336	2 genes	NC_001145.3	373057	378325	-	YMR050C	gene_id YMR050C; db_xref GeneID:855070; gbkey Gene; gene_biotype protein_coding; locus_tag YMR050C; partial true;	NC_001145.3	377003	378325	-	YMR051C	gene_id YMR051C; db_xref GeneID:855071; gbkey Gene; gene_biotype protein_coding; locus_tag YMR051C; partial true;
NC_001148.4:665838-665918	21_sample1	NC_001139.9	566173	567487	+	10304	2 genes	NC_001139.9	562199	567467	-	YGR038C-B	gene_id YGR038C-B; db_xref GeneID:852928; gbkey Gene; gene_biotype protein_coding; locus_tag YGR038C-B; partial true;	NC_001139.9	566145	567467	-	YGR038C-A	gene_id YGR038C-A; db_xref GeneID:852929; gbkey Gene; gene_biotype protein_coding; locus_tag YGR038C-A; partial true;
NC_001147.6:708516-709733	21_sample1	NC_001148.4	854919	856270	+ and -	9906	2 genes	NC_001148.4	850989	856257	-	YPR158C-D	gene_id YPR158C-D; db_xref GeneID:856284; gbkey Gene; gene_biotype protein_coding; locus_tag YPR158C-D; partial true;	NC_001148.4	854935	856257	-	YPR158C-C	gene_id YPR158C-C; db_xref GeneID:856285; gbkey Gene; gene_biotype protein_coding; locus_tag YPR158C-C; partial true;
NC_001146.8:101005-102245	21_sample1	NC_001144.5	465072	466869	+ and -	9713	2 genes	NC_001144.5	460712	467569	-	RDN37-2	gene_id RDN37-2; db_xref GeneID:9164920; gbkey Gene; gene_biotype misc_RNA; locus_tag RDN37-2;	NC_001144.5	465070	466869	-	RDN18-2	gene_id RDN18-2; db_xref GeneID:9164932; gbkey Gene; gene_biotype rRNA; locus_tag RDN18-2;
NC_001139.9:811790-812534	21_sample1	NC_001144.5	455935	457732	+ and -	9697	2 genes	NC_001144.5	451575	458432	-	RDN37-1	gene_id RDN37-1; db_xref GeneID:9164931; gbkey Gene; gene_biotype misc_RNA; locus_tag RDN37-1;	NC_001144.5	455933	457732	-	RDN18-1	gene_id RDN18-1; db_xref GeneID:9164923; gbkey Gene; gene_biotype rRNA; locus_tag RDN18-1;
NC_001137.3:4456-5084	30_sample3	NC_001144.5	451786	455181	+ and -	9697	2 genes	NC_001144.5	451575	458432	-	RDN37-1	gene_id RDN37-1; db_xref GeneID:9164931; gbkey Gene; gene_biotype misc_RNA; locus_tag RDN37-1;	NC_001144.5	451786	455181	-	RDN25-1	gene_id RDN25-1; db_xref GeneID:9164935; gbkey Gene; gene_biotype rRNA; locus_tag RDN25-1;
NC_001139.9:566240-567480	30_sample3	NC_001144.5	455572	455924	+ and -	9129	2 genes	NC_001144.5	451575	458432	-	RDN37-1	gene_id RDN37-1; db_xref GeneID:9164931; gbkey Gene; gene_biotype misc_RNA; locus_tag RDN37-1;	NC_001144.5	455572	455932	-	ITS1-1	gene_id ITS1-1; db_xref GeneID:9164938; gbkey Gene; gene_biotype misc_RNA; locus_tag ITS1-1;
NC_001135.5:50846-50884	21_sample1	NC_001146.8	101104	102252	+ and -	9045	2 genes	NC_001146.8	96964	102232	-	YNL284C-B	gene_id YNL284C-B; db_xref GeneID:855433; gbkey Gene; gene_biotype protein_coding; locus_tag YNL284C-B; partial true;	NC_001146.8	100910	102232	-	YNL284C-A	gene_id YNL284C-A; db_xref GeneID:855434; gbkey Gene; gene_biotype protein_coding; locus_tag YNL284C-A; partial true;
NC_001146.8:519444-520695	30_sample3	NC_001144.5	464709	465063	+ and -	9038	2 genes	NC_001144.5	460712	467569	-	RDN37-2	gene_id RDN37-2; db_xref GeneID:9164920; gbkey Gene; gene_biotype misc_RNA; locus_tag RDN37-2;	NC_001144.5	464709	465069	-	ITS1-2	gene_id ITS1-2; db_xref GeneID:9164940; gbkey Gene; gene_biotype misc_RNA; locus_tag ITS1-2;
NC_001144.5:480354-481614	21_sample1	NC_001144.5	460923	464318	+ and -	8689	2 genes	NC_001144.5	460712	467569	-	RDN37-2	gene_id RDN37-2; db_xref GeneID:9164920; gbkey Gene; gene_biotype misc_RNA; locus_tag RDN37-2;	NC_001144.5	460923	464318	-	RDN25-2	gene_id RDN25-2; db_xref GeneID:9164921; gbkey Gene; gene_biotype rRNA; locus_tag RDN25-2;
NC_001136.10:1096052-1097348	21_sample1	NC_001144.5	451786	455179	+ and -	7390	2 genes	NC_001144.5	451575	458432	-	RDN37-1	gene_id RDN37-1; db_xref GeneID:9164931; gbkey Gene; gene_biotype misc_RNA; locus_tag RDN37-1;	NC_001144.5	451786	455181	-	RDN25-1	gene_id RDN25-1; db_xref GeneID:9164935; gbkey Gene; gene_biotype rRNA; locus_tag RDN25-1;
NC_001136.10:568944-568965	30_sample3	NC_001139.9	821706	823035	+	6532	2 genes	NC_001139.9	817747	823015	-	YGR161C-D	gene_id YGR161C-D; db_xref GeneID:853068; gbkey Gene; gene_biotype protein_coding; locus_tag YGR161C-D; partial true;	NC_001139.9	821693	823015	-	YGR161C-C	gene_id YGR161C-C; db_xref GeneID:853069; gbkey Gene; gene_biotype protein_coding; locus_tag YGR161C-C; partial true;
NC_001146.8:721937-721958	30_sample3	NC_001148.4	808951	810285	+	6506	2 genes	NC_001148.4	805001	810269	-	YPR137C-B	gene_id YPR137C-B; db_xref GeneID:856257; gbkey Gene; gene_biotype protein_coding; locus_tag YPR137C-B; partial true;	NC_001148.4	808947	810269	-	YPR137C-A	gene_id YPR137C-A; db_xref GeneID:856258; gbkey Gene; gene_biotype protein_coding; locus_tag YPR137C-A; partial true;
NC_001137.3:86597-86619	30_sample3	NC_001136.10	882609	883940	+	6492	2 genes	NC_001136.10	878659	883927	-	YDR210C-D	gene_id YDR210C-D; db_xref GeneID:851794; gbkey Gene; gene_biotype protein_coding; gene_synonym YDR210W-D; locus_tag YDR210C-D; partial true;	NC_001136.10	882605	883927	-	YDR210C-C	gene_id YDR210C-C; db_xref GeneID:851795; gbkey Gene; gene_biotype protein_coding; gene_synonym YDR210W-C; locus_tag YDR210C-C; partial true;
NC_001144.5:455935-457732	30_sample3	NC_001140.6	547912	549366	+	6454	2 genes	NC_001140.6	543964	549346	-	YHR214C-B	gene_id YHR214C-B; db_xref GeneID:856623; gbkey Gene; gene_biotype protein_coding; locus_tag YHR214C-B; partial true;	NC_001140.6	547910	549346	-	YHR214C-C	gene_id YHR214C-C; db_xref GeneID:856624; gbkey Gene; gene_biotype protein_coding; locus_tag YHR214C-C; partial true;
NC_001144.5:941529-942781	30_sample3	NC_001137.3	496806	498146	+ and -	6448	2 genes	NC_001137.3	492856	498124	-	YER160C	gene_id YER160C; db_xref GeneID:856906; gbkey Gene; gene_biotype protein_coding; locus_tag YER160C; partial true;	NC_001137.3	496802	498124	-	YER159C-A	gene_id YER159C-A; db_xref GeneID:856907; gbkey Gene; gene_biotype protein_coding; locus_tag YER159C-A; partial true;
NC_001138.5:3303-3359	30_sample3	NC_001136.10	991031	992364	+	6424	2 genes	NC_001136.10	987534	992349	-	YDR261C-D	gene_id YDR261C-D; db_xref GeneID:851852; gbkey Gene; gene_biotype protein_coding; locus_tag YDR261C-D; partial true;	NC_001136.10	991027	992349	-	YDR261C-C	gene_id YDR261C-C; db_xref GeneID:851853; gbkey Gene; gene_biotype protein_coding; locus_tag YDR261C-C; partial true;
NC_001136.10:649818-651144	30_sample3	NC_001136.10	649784	651143	+	6409	2 genes	NC_001136.10	645858	651126	-	YDR098C-B	gene_id YDR098C-B; db_xref GeneID:851674; gbkey Gene; gene_biotype protein_coding; locus_tag YDR098C-B; partial true;	NC_001136.10	649804	651126	-	YDR098C-A	gene_id YDR098C-A; db_xref GeneID:851675; gbkey Gene; gene_biotype protein_coding; locus_tag YDR098C-A; partial true;
NC_001133.9:142365-142471	30_sample3	NC_001145.3	376987	378338	+	6372	2 genes	NC_001145.3	373057	378325	-	YMR050C	gene_id YMR050C; db_xref GeneID:855070; gbkey Gene; gene_biotype protein_coding; locus_tag YMR050C; partial true;	NC_001145.3	377003	378325	-	YMR051C	gene_id YMR051C; db_xref GeneID:855071; gbkey Gene; gene_biotype protein_coding; locus_tag YMR051C; partial true;
NC_001147.6:970613-971232	30_sample3	NC_001148.4	854958	856277	+ and -	6306	2 genes	NC_001148.4	850989	856257	-	YPR158C-D	gene_id YPR158C-D; db_xref GeneID:856284; gbkey Gene; gene_biotype protein_coding; locus_tag YPR158C-D; partial true;	NC_001148.4	854935	856257	-	YPR158C-C	gene_id YPR158C-C; db_xref GeneID:856285; gbkey Gene; gene_biotype protein_coding; locus_tag YPR158C-C; partial true;
NC_001144.5:480300-481614	30_sample3	NC_001137.3	447731	449044	+	6305	2 genes	NC_001137.3	443756	449024	-	YER138C	gene_id YER138C; db_xref GeneID:856879; gbkey Gene; gene_biotype protein_coding; locus_tag YER138C; partial true;	NC_001137.3	447702	449024	-	YER137C-A	gene_id YER137C-A; db_xref GeneID:856880; gbkey Gene; gene_biotype protein_coding; locus_tag YER137C-A; partial true;
NC_001147.6:970630-971197	30_sample3	NC_001144.5	480295	481618	+	6298	2 genes	NC_001144.5	476333	481601	-	YLR157C-B	gene_id YLR157C-B; db_xref GeneID:850853; gbkey Gene; gene_biotype protein_coding; locus_tag YLR157C-B; partial true;	NC_001144.5	480279	481601	-	YLR157C-A	gene_id YLR157C-A; db_xref GeneID:850854; gbkey Gene; gene_biotype protein_coding; locus_tag YLR157C-A; partial true;
NC_001148.4:18350-18371	30_sample3	NC_001139.9	566125	567487	+	6223	2 genes	NC_001139.9	562199	567467	-	YGR038C-B	gene_id YGR038C-B; db_xref GeneID:852928; gbkey Gene; gene_biotype protein_coding; locus_tag YGR038C-B; partial true;	NC_001139.9	566145	567467	-	YGR038C-A	gene_id YGR038C-A; db_xref GeneID:852929; gbkey Gene; gene_biotype protein_coding; locus_tag YGR038C-A; partial true;
NC_001134.8:294010-294031	30_sample3	NC_001146.8	100935	102249	+ and -	5381	2 genes	NC_001146.8	96964	102232	-	YNL284C-B	gene_id YNL284C-B; db_xref GeneID:855433; gbkey Gene; gene_biotype protein_coding; locus_tag YNL284C-B; partial true;	NC_001146.8	100910	102232	-	YNL284C-A	gene_id YNL284C-A; db_xref GeneID:855434; gbkey Gene; gene_biotype protein_coding; locus_tag YNL284C-A; partial true;
NC_001148.4:844697-846040	21_sample1	NC_001144.5	593422	594765	+ and -	4667	2 genes	NC_001144.5	593438	598706	+	YLR227W-B	gene_id YLR227W-B; db_xref GeneID:850927; gbkey Gene; gene_biotype protein_coding; locus_tag YLR227W-B; partial true;	NC_001144.5	593438	594760	+	YLR227W-A	gene_id YLR227W-A; db_xref GeneID:850926; gbkey Gene; gene_biotype protein_coding; locus_tag YLR227W-A; partial true;
NC_001144.5:465072-466867	21_sample1	NC_001142.9	472741	474102	+ and -	4585	2 genes	NC_001142.9	472760	478028	+	YJR027W	gene_id YJR027W; db_xref GeneID:853484; gbkey Gene; gene_biotype protein_coding; locus_tag YJR027W; partial true;	NC_001142.9	472760	474082	+	YJR026W	gene_id YJR026W; db_xref GeneID:853483; gbkey Gene; gene_biotype protein_coding; locus_tag YJR026W; partial true;
NC_001144.5:460690-460913	21_sample1	NC_001145.3	196616	197915	+ and -	4577	2 genes	NC_001145.3	196628	201896	+	YML039W	gene_id YML039W; db_xref GeneID:854969; gbkey Gene; gene_biotype protein_coding; locus_tag YML039W; partial true;	NC_001145.3	196628	197950	+	YML040W	gene_id YML040W; db_xref GeneID:854968; gbkey Gene; gene_biotype protein_coding; locus_tag YML040W; partial true;
NC_001133.9:142367-142468	21_sample1	NC_001142.9	478325	479675	+ and -	4546	2 genes	NC_001142.9	478344	483612	+	YJR029W	gene_id YJR029W; db_xref GeneID:853486; gbkey Gene; gene_biotype protein_coding; locus_tag YJR029W; partial true;	NC_001142.9	478344	479666	+	YJR028W	gene_id YJR028W; db_xref GeneID:853485; gbkey Gene; gene_biotype protein_coding; locus_tag YJR028W; partial true;
NC_001148.4:173826-173904	21_sample1	NC_001139.9	536045	537397	+ and -	4509	2 genes	NC_001139.9	536057	541325	+	YGR027W-B	gene_id YGR027W-B; db_xref GeneID:852913; gbkey Gene; gene_biotype protein_coding; locus_tag YGR027W-B; partial true;	NC_001139.9	536057	537379	+	YGR027W-A	gene_id YGR027W-A; db_xref GeneID:852912; gbkey Gene; gene_biotype protein_coding; locus_tag YGR027W-A; partial true;
NC_001137.3:496806-498146	21_sample1	NC_001147.6	117981	119332	+ and -	4484	2 genes	NC_001147.6	118000	123268	+	YOL103W-B	gene_id YOL103W-B; db_xref GeneID:854049; gbkey Gene; gene_biotype protein_coding; locus_tag YOL103W-B; partial true;	NC_001147.6	118000	119322	+	YOL103W-A	gene_id YOL103W-A; db_xref GeneID:854048; gbkey Gene; gene_biotype protein_coding; locus_tag YOL103W-A; partial true;
NC_001147.6:117988-119281	21_sample1	NC_001148.4	844695	846040	+ and -	4420	2 genes	NC_001148.4	844709	849980	+	YPR158W-B	gene_id YPR158W-B; db_xref GeneID:856283; gbkey Gene; gene_biotype protein_coding; locus_tag YPR158W-B; partial true;	NC_001148.4	844709	846031	+	YPR158W-A	gene_id YPR158W-A; db_xref GeneID:856282; gbkey Gene; gene_biotype protein_coding; locus_tag YPR158W-A; partial true;
NC_001140.6:86520-86540	21_sample1	NC_001147.6	595093	596443	+ and -	4399	2 genes	NC_001147.6	595112	600380	+	YOR142W-B	gene_id YOR142W-B; db_xref GeneID:854313; gbkey Gene; gene_biotype protein_coding; locus_tag YOR142W-B; partial true;	NC_001147.6	595112	596434	+	YOR142W-A	gene_id YOR142W-A; db_xref GeneID:854312; gbkey Gene; gene_biotype protein_coding; locus_tag YOR142W-A; partial true;
NC_001144.5:455414-455571	21_sample1	NC_001145.3	184444	185792	+ and -	4361	2 genes	NC_001145.3	184461	189729	+	YML045W	gene_id YML045W; db_xref GeneID:854963; gbkey Gene; gene_biotype protein_coding; locus_tag YML045W; partial true;	NC_001145.3	184461	185783	+	YML045W-A	gene_id YML045W-A; db_xref GeneID:854962; gbkey Gene; gene_biotype protein_coding; locus_tag YML045W-A; partial true;
NC_001147.6:708669-709679	30_sample3	NC_001144.5	466870	467587	+ and -	4261	2 genes	NC_001144.5	460712	467569	-	RDN37-2	gene_id RDN37-2; db_xref GeneID:9164920; gbkey Gene; gene_biotype misc_RNA; locus_tag RDN37-2;	NC_001144.5	466870	467569	-	ETS1-2	gene_id ETS1-2; db_xref GeneID:9164933; gbkey Gene; gene_biotype misc_RNA; locus_tag ETS1-2;
NC_001144.5:464320-464550	21_sample1	NC_001134.8	259851	261201	+ and -	4252	2 genes	NC_001134.8	259869	265140	+	YBR012W-B	gene_id YBR012W-B; db_xref GeneID:852299; gbkey Gene; gene_biotype protein_coding; locus_tag YBR012W-B; partial true;	NC_001134.8	259869	261191	+	YBR012W-A	gene_id YBR012W-A; db_xref GeneID:852298; gbkey Gene; gene_biotype protein_coding; locus_tag YBR012W-A; partial true;
NC_001142.9:472742-474092	30_sample3	NC_001144.5	457733	458451	+ and -	4173	2 genes	NC_001144.5	451575	458432	-	RDN37-1	gene_id RDN37-1; db_xref GeneID:9164931; gbkey Gene; gene_biotype misc_RNA; locus_tag RDN37-1;	NC_001144.5	457733	458432	-	ETS1-1	gene_id ETS1-1; db_xref GeneID:9164941; gbkey Gene; gene_biotype misc_RNA; locus_tag ETS1-1;
NC_001140.6:548099-549359	21_sample1	NC_001144.5	457733	458451	+ and -	3716	2 genes	NC_001144.5	451575	458432	-	RDN37-1	gene_id RDN37-1; db_xref GeneID:9164931; gbkey Gene; gene_biotype misc_RNA; locus_tag RDN37-1;	NC_001144.5	457733	458432	-	ETS1-1	gene_id ETS1-1; db_xref GeneID:9164941; gbkey Gene; gene_biotype misc_RNA; locus_tag ETS1-1;
NC_001147.6:117979-119239	21_sample1	NC_001144.5	466870	467588	+ and -	3713	2 genes	NC_001144.5	460712	467569	-	RDN37-2	gene_id RDN37-2; db_xref GeneID:9164920; gbkey Gene; gene_biotype misc_RNA; locus_tag RDN37-2;	NC_001144.5	466870	467569	-	ETS1-2	gene_id ETS1-2; db_xref GeneID:9164933; gbkey Gene; gene_biotype misc_RNA; locus_tag ETS1-2;
NC_001136.10:769914-769936	21_sample1	NC_001146.8	519437	520798	+ and -	3686	2 genes	NC_001146.8	519456	524706	+	YNL054W-B	gene_id YNL054W-B; db_xref GeneID:855672; gbkey Gene; gene_biotype protein_coding; locus_tag YNL054W-B; partial true;	NC_001146.8	519456	520778	+	YNL054W-A	gene_id YNL054W-A; db_xref GeneID:855671; gbkey Gene; gene_biotype protein_coding; locus_tag YNL054W-A; partial true;
NC_001139.9:536045-537184	21_sample1	NC_001144.5	455572	455925	+ and -	2760	2 genes	NC_001144.5	451575	458432	-	RDN37-1	gene_id RDN37-1; db_xref GeneID:9164931; gbkey Gene; gene_biotype misc_RNA; locus_tag RDN37-1;	NC_001144.5	455572	455932	-	ITS1-1	gene_id ITS1-1; db_xref GeneID:9164938; gbkey Gene; gene_biotype misc_RNA; locus_tag ITS1-1;
NC_001147.6:301086-301137	25_sample2	NC_001144.5	465072	466867	+ and -	2723	2 genes	NC_001144.5	460712	467569	-	RDN37-2	gene_id RDN37-2; db_xref GeneID:9164920; gbkey Gene; gene_biotype misc_RNA; locus_tag RDN37-2;	NC_001144.5	465070	466869	-	RDN18-2	gene_id RDN18-2; db_xref GeneID:9164932; gbkey Gene; gene_biotype rRNA; locus_tag RDN18-2;
NC_001145.3:377041-378338	21_sample1	NC_001144.5	464709	465066	+ and -	2653	2 genes	NC_001144.5	460712	467569	-	RDN37-2	gene_id RDN37-2; db_xref GeneID:9164920; gbkey Gene; gene_biotype misc_RNA; locus_tag RDN37-2;	NC_001144.5	464709	465069	-	ITS1-2	gene_id ITS1-2; db_xref GeneID:9164940; gbkey Gene; gene_biotype misc_RNA; locus_tag ITS1-2;
NC_001140.6:86136-86156	25_sample2	NC_001144.5	455935	457732	+ and -	2631	2 genes	NC_001144.5	451575	458432	-	RDN37-1	gene_id RDN37-1; db_xref GeneID:9164931; gbkey Gene; gene_biotype misc_RNA; locus_tag RDN37-1;	NC_001144.5	455933	457732	-	RDN18-1	gene_id RDN18-1; db_xref GeneID:9164923; gbkey Gene; gene_biotype rRNA; locus_tag RDN18-1;
NC_001144.5:464320-464550	30_sample3	NC_001145.3	196616	197948	+ and -	2604	2 genes	NC_001145.3	196628	201896	+	YML039W	gene_id YML039W; db_xref GeneID:854969; gbkey Gene; gene_biotype protein_coding; locus_tag YML039W; partial true;	NC_001145.3	196628	197950	+	YML040W	gene_id YML040W; db_xref GeneID:854968; gbkey Gene; gene_biotype protein_coding; locus_tag YML040W; partial true;
NC_001147.6:970570-971775	30_sample3	NC_001139.9	536036	537297	+ and -	2597	2 genes	NC_001139.9	536057	541325	+	YGR027W-B	gene_id YGR027W-B; db_xref GeneID:852913; gbkey Gene; gene_biotype protein_coding; locus_tag YGR027W-B; partial true;	NC_001139.9	536057	537379	+	YGR027W-A	gene_id YGR027W-A; db_xref GeneID:852912; gbkey Gene; gene_biotype protein_coding; locus_tag YGR027W-A; partial true;
NC_001137.3:571477-571524	30_sample3	NC_001147.6	117988	119281	+ and -	2517	2 genes	NC_001147.6	118000	123268	+	YOL103W-B	gene_id YOL103W-B; db_xref GeneID:854049; gbkey Gene; gene_biotype protein_coding; locus_tag YOL103W-B; partial true;	NC_001147.6	118000	119322	+	YOL103W-A	gene_id YOL103W-A; db_xref GeneID:854048; gbkey Gene; gene_biotype protein_coding; locus_tag YOL103W-A; partial true;
NC_001134.8:29975-30308	30_sample3	NC_001142.9	478329	479676	+ and -	2511	2 genes	NC_001142.9	478344	483612	+	YJR029W	gene_id YJR029W; db_xref GeneID:853486; gbkey Gene; gene_biotype protein_coding; locus_tag YJR029W; partial true;	NC_001142.9	478344	479666	+	YJR028W	gene_id YJR028W; db_xref GeneID:853485; gbkey Gene; gene_biotype protein_coding; locus_tag YJR028W; partial true;
NC_001147.6:301087-301199	30_sample3	NC_001148.4	844690	846050	+ and -	2486	2 genes	NC_001148.4	844709	849980	+	YPR158W-B	gene_id YPR158W-B; db_xref GeneID:856283; gbkey Gene; gene_biotype protein_coding; locus_tag YPR158W-B; partial true;	NC_001148.4	844709	846031	+	YPR158W-A	gene_id YPR158W-A; db_xref GeneID:856282; gbkey Gene; gene_biotype protein_coding; locus_tag YPR158W-A; partial true;
NC_001144.5:460923-464317	30_sample3	NC_001142.9	472741	474035	+ and -	2464	2 genes	NC_001142.9	472760	478028	+	YJR027W	gene_id YJR027W; db_xref GeneID:853484; gbkey Gene; gene_biotype protein_coding; locus_tag YJR027W; partial true;	NC_001142.9	472760	474082	+	YJR026W	gene_id YJR026W; db_xref GeneID:853483; gbkey Gene; gene_biotype protein_coding; locus_tag YJR026W; partial true;
NC_001148.4:854918-856270	30_sample3	NC_001144.5	593417	594758	+ and -	2427	2 genes	NC_001144.5	593438	598706	+	YLR227W-B	gene_id YLR227W-B; db_xref GeneID:850927; gbkey Gene; gene_biotype protein_coding; locus_tag YLR227W-B; partial true;	NC_001144.5	593438	594760	+	YLR227W-A	gene_id YLR227W-A; db_xref GeneID:850926; gbkey Gene; gene_biotype protein_coding; locus_tag YLR227W-A; partial true;
NC_001144.5:464709-465066	30_sample3	NC_001134.8	259850	261210	+ and -	2358	2 genes	NC_001134.8	259869	265140	+	YBR012W-B	gene_id YBR012W-B; db_xref GeneID:852299; gbkey Gene; gene_biotype protein_coding; locus_tag YBR012W-B; partial true;	NC_001134.8	259869	261191	+	YBR012W-A	gene_id YBR012W-A; db_xref GeneID:852298; gbkey Gene; gene_biotype protein_coding; locus_tag YBR012W-A; partial true;
NC_001139.9:811727-812718	30_sample3	NC_001147.6	595091	596453	+ and -	2346	2 genes	NC_001147.6	595112	600380	+	YOR142W-B	gene_id YOR142W-B; db_xref GeneID:854313; gbkey Gene; gene_biotype protein_coding; locus_tag YOR142W-B; partial true;	NC_001147.6	595112	596434	+	YOR142W-A	gene_id YOR142W-A; db_xref GeneID:854312; gbkey Gene; gene_biotype protein_coding; locus_tag YOR142W-A; partial true;
NC_001145.3:163535-163620	30_sample3	NC_001144.5	464551	464708	+ and -	2279	2 genes	NC_001144.5	460712	467569	-	RDN37-2	gene_id RDN37-2; db_xref GeneID:9164920; gbkey Gene; gene_biotype misc_RNA; locus_tag RDN37-2;	NC_001144.5	464551	464708	-	RDN58-2	gene_id RDN58-2; db_xref GeneID:9164939; gbkey Gene; gene_biotype rRNA; locus_tag RDN58-2;
NC_001136.10:882609-883940	30_sample3	NC_001146.8	519441	520787	+ and -	2269	2 genes	NC_001146.8	519456	524706	+	YNL054W-B	gene_id YNL054W-B; db_xref GeneID:855672; gbkey Gene; gene_biotype protein_coding; locus_tag YNL054W-B; partial true;	NC_001146.8	519456	520778	+	YNL054W-A	gene_id YNL054W-A; db_xref GeneID:855671; gbkey Gene; gene_biotype protein_coding; locus_tag YNL054W-A; partial true;
NC_001138.5:3303-3356	30_sample3	NC_001144.5	455414	455571	+ and -	2248	2 genes	NC_001144.5	451575	458432	-	RDN37-1	gene_id RDN37-1; db_xref GeneID:9164931; gbkey Gene; gene_biotype misc_RNA; locus_tag RDN37-1;	NC_001144.5	455414	455571	-	RDN58-1	gene_id RDN58-1; db_xref GeneID:9164934; gbkey Gene; gene_biotype rRNA; locus_tag RDN58-1;
NC_001144.5:593426-594761	25_sample2	NC_001144.5	460923	464317	+ and -	1998	2 genes	NC_001144.5	460712	467569	-	RDN37-2	gene_id RDN37-2; db_xref GeneID:9164920; gbkey Gene; gene_biotype misc_RNA; locus_tag RDN37-2;	NC_001144.5	460923	464318	-	RDN25-2	gene_id RDN25-2; db_xref GeneID:9164921; gbkey Gene; gene_biotype rRNA; locus_tag RDN25-2;
NC_001137.3:447740-449041	30_sample3	NC_001144.5	455182	455413	+ and -	1877	2 genes	NC_001144.5	451575	458432	-	RDN37-1	gene_id RDN37-1; db_xref GeneID:9164931; gbkey Gene; gene_biotype misc_RNA; locus_tag RDN37-1;	NC_001144.5	455182	455413	-	ITS2-1	gene_id ITS2-1; db_xref GeneID:9164926; gbkey Gene; gene_biotype misc_RNA; locus_tag ITS2-1;
NC_001144.5:593422-594765	25_sample2	NC_001137.3	447740	449041	+	1866	2 genes	NC_001137.3	443756	449024	-	YER138C	gene_id YER138C; db_xref GeneID:856879; gbkey Gene; gene_biotype protein_coding; locus_tag YER138C; partial true;	NC_001137.3	447702	449024	-	YER137C-A	gene_id YER137C-A; db_xref GeneID:856880; gbkey Gene; gene_biotype protein_coding; locus_tag YER137C-A; partial true;
NC_001148.4:808946-810282	25_sample2	NC_001144.5	480354	481614	+	1860	2 genes	NC_001144.5	476333	481601	-	YLR157C-B	gene_id YLR157C-B; db_xref GeneID:850853; gbkey Gene; gene_biotype protein_coding; locus_tag YLR157C-B; partial true;	NC_001144.5	480279	481601	-	YLR157C-A	gene_id YLR157C-A; db_xref GeneID:850854; gbkey Gene; gene_biotype protein_coding; locus_tag YLR157C-A; partial true;
NC_001137.3:4456-5117	25_sample2	NC_001136.10	882733	883940	+	1825	2 genes	NC_001136.10	878659	883927	-	YDR210C-D	gene_id YDR210C-D; db_xref GeneID:851794; gbkey Gene; gene_biotype protein_coding; gene_synonym YDR210W-D; locus_tag YDR210C-D; partial true;	NC_001136.10	882605	883927	-	YDR210C-C	gene_id YDR210C-C; db_xref GeneID:851795; gbkey Gene; gene_biotype protein_coding; gene_synonym YDR210W-C; locus_tag YDR210C-C; partial true;
NC_001224.1:69285-69309	25_sample2	NC_001139.9	821882	823030	+	1820	2 genes	NC_001139.9	817747	823015	-	YGR161C-D	gene_id YGR161C-D; db_xref GeneID:853068; gbkey Gene; gene_biotype protein_coding; locus_tag YGR161C-D; partial true;	NC_001139.9	821693	823015	-	YGR161C-C	gene_id YGR161C-C; db_xref GeneID:853069; gbkey Gene; gene_biotype protein_coding; locus_tag YGR161C-C; partial true;
NC_001148.4:744272-744362	25_sample2	NC_001139.9	566240	567480	+	1817	2 genes	NC_001139.9	562199	567467	-	YGR038C-B	gene_id YGR038C-B; db_xref GeneID:852928; gbkey Gene; gene_biotype protein_coding; locus_tag YGR038C-B; partial true;	NC_001139.9	566145	567467	-	YGR038C-A	gene_id YGR038C-A; db_xref GeneID:852929; gbkey Gene; gene_biotype protein_coding; locus_tag YGR038C-A; partial true;
NC_001146.8:100935-102249	25_sample2	NC_001148.4	808946	810282	+	1812	2 genes	NC_001148.4	805001	810269	-	YPR137C-B	gene_id YPR137C-B; db_xref GeneID:856257; gbkey Gene; gene_biotype protein_coding; locus_tag YPR137C-B; partial true;	NC_001148.4	808947	810269	-	YPR137C-A	gene_id YPR137C-A; db_xref GeneID:856258; gbkey Gene; gene_biotype protein_coding; locus_tag YPR137C-A; partial true;
NC_001136.10:882587-883944	25_sample2	NC_001136.10	649787	651139	+	1805	2 genes	NC_001136.10	645858	651126	-	YDR098C-B	gene_id YDR098C-B; db_xref GeneID:851674; gbkey Gene; gene_biotype protein_coding; locus_tag YDR098C-B; partial true;	NC_001136.10	649804	651126	-	YDR098C-A	gene_id YDR098C-A; db_xref GeneID:851675; gbkey Gene; gene_biotype protein_coding; locus_tag YDR098C-A; partial true;
NC_001144.5:451786-455180	25_sample2	NC_001140.6	548099	549359	+	1794	2 genes	NC_001140.6	543964	549346	-	YHR214C-B	gene_id YHR214C-B; db_xref GeneID:856623; gbkey Gene; gene_biotype protein_coding; locus_tag YHR214C-B; partial true;	NC_001140.6	547910	549346	-	YHR214C-C	gene_id YHR214C-C; db_xref GeneID:856624; gbkey Gene; gene_biotype protein_coding; locus_tag YHR214C-C; partial true;
NC_001139.9:365162-365250	25_sample2	NC_001136.10	991072	992362	+	1780	2 genes	NC_001136.10	987534	992349	-	YDR261C-D	gene_id YDR261C-D; db_xref GeneID:851852; gbkey Gene; gene_biotype protein_coding; locus_tag YDR261C-D; partial true;	NC_001136.10	991027	992349	-	YDR261C-C	gene_id YDR261C-C; db_xref GeneID:851853; gbkey Gene; gene_biotype protein_coding; locus_tag YDR261C-C; partial true;
NC_001145.3:184444-185768	21_sample1	NC_001144.5	464551	464708	+ and -	1766	2 genes	NC_001144.5	460712	467569	-	RDN37-2	gene_id RDN37-2; db_xref GeneID:9164920; gbkey Gene; gene_biotype misc_RNA; locus_tag RDN37-2;	NC_001144.5	464551	464708	-	RDN58-2	gene_id RDN58-2; db_xref GeneID:9164939; gbkey Gene; gene_biotype rRNA; locus_tag RDN58-2;
NC_001144.5:1067087-1067517	25_sample2	NC_001137.3	496898	498137	+	1763	2 genes	NC_001137.3	492856	498124	-	YER160C	gene_id YER160C; db_xref GeneID:856906; gbkey Gene; gene_biotype protein_coding; locus_tag YER160C; partial true;	NC_001137.3	496802	498124	-	YER159C-A	gene_id YER159C-A; db_xref GeneID:856907; gbkey Gene; gene_biotype protein_coding; locus_tag YER159C-A; partial true;
NC_001134.8:221315-222651	25_sample2	NC_001145.3	377041	378338	+	1763	2 genes	NC_001145.3	373057	378325	-	YMR050C	gene_id YMR050C; db_xref GeneID:855070; gbkey Gene; gene_biotype protein_coding; locus_tag YMR050C; partial true;	NC_001145.3	377003	378325	-	YMR051C	gene_id YMR051C; db_xref GeneID:855071; gbkey Gene; gene_biotype protein_coding; locus_tag YMR051C; partial true;
NC_001144.5:1067187-1067494	30_sample3	NC_001144.5	464320	464550	+ and -	1747	2 genes	NC_001144.5	460712	467569	-	RDN37-2	gene_id RDN37-2; db_xref GeneID:9164920; gbkey Gene; gene_biotype misc_RNA; locus_tag RDN37-2;	NC_001144.5	464319	464550	-	ITS2-2	gene_id ITS2-2; db_xref GeneID:9164930; gbkey Gene; gene_biotype misc_RNA; locus_tag ITS2-2;
NC_001138.5:138256-138581	21_sample1	NC_001144.5	455414	455571	+ and -	1740	2 genes	NC_001144.5	451575	458432	-	RDN37-1	gene_id RDN37-1; db_xref GeneID:9164931; gbkey Gene; gene_biotype misc_RNA; locus_tag RDN37-1;	NC_001144.5	455414	455571	-	RDN58-1	gene_id RDN58-1; db_xref GeneID:9164934; gbkey Gene; gene_biotype rRNA; locus_tag RDN58-1;
NC_001136.10:991072-992362	30_sample3	NC_001144.5	451553	451776	+ and -	1728	2 genes	NC_001144.5	451575	458432	-	RDN37-1	gene_id RDN37-1; db_xref GeneID:9164931; gbkey Gene; gene_biotype misc_RNA; locus_tag RDN37-1;	NC_001144.5	451575	451785	-	ETS2-1	gene_id ETS2-1; db_xref GeneID:9164936; gbkey Gene; gene_biotype misc_RNA; locus_tag ETS2-1;
NC_001147.6:595091-596453	25_sample2	NC_001148.4	854918	856270	+ and -	1680	2 genes	NC_001148.4	850989	856257	-	YPR158C-D	gene_id YPR158C-D; db_xref GeneID:856284; gbkey Gene; gene_biotype protein_coding; locus_tag YPR158C-D; partial true;	NC_001148.4	854935	856257	-	YPR158C-C	gene_id YPR158C-C; db_xref GeneID:856285; gbkey Gene; gene_biotype protein_coding; locus_tag YPR158C-C; partial true;
NC_001142.9:704186-704255	30_sample3	NC_001144.5	460690	460913	+ and -	1595	2 genes	NC_001144.5	460712	467569	-	RDN37-2	gene_id RDN37-2; db_xref GeneID:9164920; gbkey Gene; gene_biotype misc_RNA; locus_tag RDN37-2;	NC_001144.5	460712	460922	-	ETS2-2	gene_id ETS2-2; db_xref GeneID:9164942; gbkey Gene; gene_biotype misc_RNA; locus_tag ETS2-2;
NC_001136.10:1206985-1208250	25_sample2	NC_001144.5	451786	455180	+ and -	1558	2 genes	NC_001144.5	451575	458432	-	RDN37-1	gene_id RDN37-1; db_xref GeneID:9164931; gbkey Gene; gene_biotype misc_RNA; locus_tag RDN37-1;	NC_001144.5	451786	455181	-	RDN25-1	gene_id RDN25-1; db_xref GeneID:9164935; gbkey Gene; gene_biotype rRNA; locus_tag RDN25-1;
NC_001135.5:85154-86028	25_sample2	NC_001146.8	101005	102245	+	1500	2 genes	NC_001146.8	96964	102232	-	YNL284C-B	gene_id YNL284C-B; db_xref GeneID:855433; gbkey Gene; gene_biotype protein_coding; locus_tag YNL284C-B; partial true;	NC_001146.8	100910	102232	-	YNL284C-A	gene_id YNL284C-A; db_xref GeneID:855434; gbkey Gene; gene_biotype protein_coding; locus_tag YNL284C-A; partial true;
NC_001134.8:663211-663232	21_sample1	NC_001136.10	518034	519357	+	1262	2 genes	NC_001136.10	514043	519356	-	YDR034C-D	gene_id YDR034C-D; db_xref GeneID:851599; gbkey Gene; gene_biotype protein_coding; locus_tag YDR034C-D; partial true;	NC_001136.10	518040	519356	-	YDR034C-C	gene_id YDR034C-C; db_xref GeneID:851600; gbkey Gene; gene_biotype protein_coding; locus_tag YDR034C-C; partial true;
NC_001142.9:349129-349192	21_sample1	NC_001147.6	708406	709733	+ and -	1232	2 genes	NC_001147.6	704419	709732	-	YOR192C-B	gene_id YOR192C-B; db_xref GeneID:854365; gbkey Gene; gene_biotype protein_coding; locus_tag YOR192C-B; partial true;	NC_001147.6	708416	709732	-	YOR192C-A	gene_id YOR192C-A; db_xref GeneID:854366; gbkey Gene; gene_biotype protein_coding; locus_tag YOR192C-A; partial true;
NC_001145.3:499974-500007	25_sample2	NC_001144.5	464709	465058	+ and -	980	2 genes	NC_001144.5	460712	467569	-	RDN37-2	gene_id RDN37-2; db_xref GeneID:9164920; gbkey Gene; gene_biotype misc_RNA; locus_tag RDN37-2;	NC_001144.5	464709	465069	-	ITS1-2	gene_id ITS1-2; db_xref GeneID:9164940; gbkey Gene; gene_biotype misc_RNA; locus_tag ITS1-2;
NC_001139.9:707604-708487	25_sample2	NC_001144.5	455585	455916	+ and -	961	2 genes	NC_001144.5	451575	458432	-	RDN37-1	gene_id RDN37-1; db_xref GeneID:9164931; gbkey Gene; gene_biotype misc_RNA; locus_tag RDN37-1;	NC_001144.5	455572	455932	-	ITS1-1	gene_id ITS1-1; db_xref GeneID:9164938; gbkey Gene; gene_biotype misc_RNA; locus_tag ITS1-1;
NC_001142.9:349129-349189	25_sample2	NC_001144.5	457733	458449	+ and -	920	2 genes	NC_001144.5	451575	458432	-	RDN37-1	gene_id RDN37-1; db_xref GeneID:9164931; gbkey Gene; gene_biotype misc_RNA; locus_tag RDN37-1;	NC_001144.5	457733	458432	-	ETS1-1	gene_id ETS1-1; db_xref GeneID:9164941; gbkey Gene; gene_biotype misc_RNA; locus_tag ETS1-1;
NC_001147.6:595100-596434	25_sample2	NC_001144.5	466870	467586	+ and -	895	2 genes	NC_001144.5	460712	467569	-	RDN37-2	gene_id RDN37-2; db_xref GeneID:9164920; gbkey Gene; gene_biotype misc_RNA; locus_tag RDN37-2;	NC_001144.5	466870	467569	-	ETS1-2	gene_id ETS1-2; db_xref GeneID:9164933; gbkey Gene; gene_biotype misc_RNA; locus_tag ETS1-2;
NC_001142.9:478326-479666	21_sample1	NC_001144.5	460690	460905	+ and -	753	2 genes	NC_001144.5	460712	467569	-	RDN37-2	gene_id RDN37-2; db_xref GeneID:9164920; gbkey Gene; gene_biotype misc_RNA; locus_tag RDN37-2;	NC_001144.5	460712	460922	-	ETS2-2	gene_id ETS2-2; db_xref GeneID:9164942; gbkey Gene; gene_biotype misc_RNA; locus_tag ETS2-2;
NC_001148.4:808929-810289	21_sample1	NC_001139.9	707591	708502	+ and -	750	2 genes	NC_001139.9	707610	712254	+	YGR109W-B	gene_id YGR109W-B; db_xref GeneID:853006; gbkey Gene; gene_biotype protein_coding; locus_tag YGR109W-B; partial true;	NC_001139.9	707610	708482	+	YGR109W-A	gene_id YGR109W-A; db_xref GeneID:853005; gbkey Gene; gene_biotype protein_coding; locus_tag YGR109W-A; partial true;
NC_001136.10:872104-873408	21_sample1	NC_001144.5	451553	451770	+ and -	714	2 genes	NC_001144.5	451575	458432	-	RDN37-1	gene_id RDN37-1; db_xref GeneID:9164931; gbkey Gene; gene_biotype misc_RNA; locus_tag RDN37-1;	NC_001144.5	451575	451785	-	ETS2-1	gene_id ETS2-1; db_xref GeneID:9164936; gbkey Gene; gene_biotype misc_RNA; locus_tag ETS2-1;
NC_001144.5:466870-467587	25_sample2	NC_001145.3	184444	185768	+ and -	677	2 genes	NC_001145.3	184461	189729	+	YML045W	gene_id YML045W; db_xref GeneID:854963; gbkey Gene; gene_biotype protein_coding; locus_tag YML045W; partial true;	NC_001145.3	184461	185783	+	YML045W-A	gene_id YML045W-A; db_xref GeneID:854962; gbkey Gene; gene_biotype protein_coding; locus_tag YML045W-A; partial true;
NC_001144.5:465072-466869	25_sample2	NC_001134.8	259857	261072	+ and -	674	2 genes	NC_001134.8	259869	265140	+	YBR012W-B	gene_id YBR012W-B; db_xref GeneID:852299; gbkey Gene; gene_biotype protein_coding; locus_tag YBR012W-B; partial true;	NC_001134.8	259869	261191	+	YBR012W-A	gene_id YBR012W-A; db_xref GeneID:852298; gbkey Gene; gene_biotype protein_coding; locus_tag YBR012W-A; partial true;
NC_001147.6:518476-518497	25_sample2	NC_001148.4	844697	846040	+ and -	643	2 genes	NC_001148.4	844709	849980	+	YPR158W-B	gene_id YPR158W-B; db_xref GeneID:856283; gbkey Gene; gene_biotype protein_coding; locus_tag YPR158W-B; partial true;	NC_001148.4	844709	846031	+	YPR158W-A	gene_id YPR158W-A; db_xref GeneID:856282; gbkey Gene; gene_biotype protein_coding; locus_tag YPR158W-A; partial true;
NC_001144.5:464551-464708	21_sample1	NC_001145.3	361487	362644	+	642	2 genes	NC_001145.3	357359	362627	-	YMR045C	gene_id YMR045C; db_xref GeneID:855062; gbkey Gene; gene_biotype protein_coding; locus_tag YMR045C; partial true;	NC_001145.3	361305	362627	-	YMR046C	gene_id YMR046C; db_xref GeneID:855063; gbkey Gene; gene_biotype protein_coding; locus_tag YMR046C; partial true;
NC_001136.10:872164-873035	25_sample2	NC_001146.8	519444	520695	+ and -	601	2 genes	NC_001146.8	519456	524706	+	YNL054W-B	gene_id YNL054W-B; db_xref GeneID:855672; gbkey Gene; gene_biotype protein_coding; locus_tag YNL054W-B; partial true;	NC_001146.8	519456	520778	+	YNL054W-A	gene_id YNL054W-A; db_xref GeneID:855671; gbkey Gene; gene_biotype protein_coding; locus_tag YNL054W-A; partial true;
NC_001137.3:496898-498137	21_sample1	NC_001144.5	455183	455408	+ and -	551	2 genes	NC_001144.5	451575	458432	-	RDN37-1	gene_id RDN37-1; db_xref GeneID:9164931; gbkey Gene; gene_biotype misc_RNA; locus_tag RDN37-1;	NC_001144.5	455182	455413	-	ITS2-1	gene_id ITS2-1; db_xref GeneID:9164926; gbkey Gene; gene_biotype misc_RNA; locus_tag ITS2-1;
NC_001144.5:460923-464318	30_sample3	NC_001145.3	361311	362647	+	542	2 genes	NC_001145.3	357359	362627	-	YMR045C	gene_id YMR045C; db_xref GeneID:855062; gbkey Gene; gene_biotype protein_coding; locus_tag YMR045C; partial true;	NC_001145.3	361305	362627	-	YMR046C	gene_id YMR046C; db_xref GeneID:855063; gbkey Gene; gene_biotype protein_coding; locus_tag YMR046C; partial true;
NC_001144.5:941535-942325	21_sample1	NC_001144.5	464320	464550	+ and -	537	2 genes	NC_001144.5	460712	467569	-	RDN37-2	gene_id RDN37-2; db_xref GeneID:9164920; gbkey Gene; gene_biotype misc_RNA; locus_tag RDN37-2;	NC_001144.5	464319	464550	-	ITS2-2	gene_id ITS2-2; db_xref GeneID:9164930; gbkey Gene; gene_biotype misc_RNA; locus_tag ITS2-2;
NC_001139.9:939479-939668	21_sample1	NC_001139.9	811770	813044	+ and -	507	2 genes	NC_001139.9	811738	817051	+	YGR161W-B	gene_id YGR161W-B; db_xref GeneID:853067; gbkey Gene; gene_biotype protein_coding; locus_tag YGR161W-B; partial true;	NC_001139.9	811738	813054	+	YGR161W-A	gene_id YGR161W-A; db_xref GeneID:853066; gbkey Gene; gene_biotype protein_coding; locus_tag YGR161W-A; partial true;
NC_001146.8:519437-520798	21_sample1	NC_001138.5	138190	139490	+ and -	492	2 genes	NC_001138.5	138204	143517	+	YFL002W-A	gene_id YFL002W-A; db_xref GeneID:850548; gbkey Gene; gene_biotype protein_coding; locus_tag YFL002W-A; partial true;	NC_001138.5	138204	139520	+	YFL002W-B	gene_id YFL002W-B; db_xref GeneID:850547; gbkey Gene; gene_biotype protein_coding; locus_tag YFL002W-B; partial true;
NC_001144.5:455935-457732	21_sample1	NC_001134.8	29981	31241	+ and -	489	2 genes	NC_001134.8	29935	35248	+	YBL100W-B	gene_id YBL100W-B; db_xref GeneID:852175; gbkey Gene; gene_biotype protein_coding; gene_synonym YBL101W-B; locus_tag YBL100W-B; partial true;	NC_001134.8	29935	31251	+	YBL100W-A	gene_id YBL100W-A; db_xref GeneID:852174; gbkey Gene; gene_biotype protein_coding; gene_synonym YBL101W-A; locus_tag YBL100W-A; partial true;
NC_001134.8:2898-2919	21_sample1	NC_001135.5	85139	86402	+ and -	488	2 genes	NC_001135.5	85102	90415	+	YCL019W	gene_id YCL019W; db_xref GeneID:850340; gbkey Gene; gene_biotype protein_coding; locus_tag YCL019W; partial true;	NC_001135.5	85102	86418	+	YCL020W	gene_id YCL020W; db_xref GeneID:850339; gbkey Gene; gene_biotype protein_coding; locus_tag YCL020W; partial true;
NC_001137.3:447687-449044	21_sample1	NC_001136.10	981454	982761	+ and -	478	2 genes	NC_001136.10	981462	986775	+	YDR261W-B	gene_id YDR261W-B; db_xref GeneID:851851; gbkey Gene; gene_biotype protein_coding; locus_tag YDR261W-B; partial true;	NC_001136.10	981462	982778	+	YDR261W-A	gene_id YDR261W-A; db_xref GeneID:851850; gbkey Gene; gene_biotype protein_coding; locus_tag YDR261W-A; partial true;
NC_001139.9:365162-365184	25_sample2	NC_001144.5	455416	455571	+ and -	256	2 genes	NC_001144.5	451575	458432	-	RDN37-1	gene_id RDN37-1; db_xref GeneID:9164931; gbkey Gene; gene_biotype misc_RNA; locus_tag RDN37-1;	NC_001144.5	455414	455571	-	RDN58-1	gene_id RDN58-1; db_xref GeneID:9164934; gbkey Gene; gene_biotype rRNA; locus_tag RDN58-1;
NC_001145.3:361288-362640	25_sample2	NC_001144.5	464553	464708	+ and -	221	2 genes	NC_001144.5	460712	467569	-	RDN37-2	gene_id RDN37-2; db_xref GeneID:9164920; gbkey Gene; gene_biotype misc_RNA; locus_tag RDN37-2;	NC_001144.5	464551	464708	-	RDN58-2	gene_id RDN58-2; db_xref GeneID:9164939; gbkey Gene; gene_biotype rRNA; locus_tag RDN58-2;
NC_001137.3:571500-571538	25_sample2	NC_001144.5	455184	455408	+ and -	215	2 genes	NC_001144.5	451575	458432	-	RDN37-1	gene_id RDN37-1; db_xref GeneID:9164931; gbkey Gene; gene_biotype misc_RNA; locus_tag RDN37-1;	NC_001144.5	455182	455413	-	ITS2-1	gene_id ITS2-1; db_xref GeneID:9164926; gbkey Gene; gene_biotype misc_RNA; locus_tag ITS2-1;
NC_001142.9:472741-474035	30_sample3	NC_001147.6	708516	709733	+	213	2 genes	NC_001147.6	704419	709732	-	YOR192C-B	gene_id YOR192C-B; db_xref GeneID:854365; gbkey Gene; gene_biotype protein_coding; locus_tag YOR192C-B; partial true;	NC_001147.6	708416	709732	-	YOR192C-A	gene_id YOR192C-A; db_xref GeneID:854366; gbkey Gene; gene_biotype protein_coding; locus_tag YOR192C-A; partial true;
NC_001145.3:196616-197867	25_sample2	NC_001144.5	464321	464545	+ and -	213	2 genes	NC_001144.5	460712	467569	-	RDN37-2	gene_id RDN37-2; db_xref GeneID:9164920; gbkey Gene; gene_biotype misc_RNA; locus_tag RDN37-2;	NC_001144.5	464319	464550	-	ITS2-2	gene_id ITS2-2; db_xref GeneID:9164930; gbkey Gene; gene_biotype misc_RNA; locus_tag ITS2-2;
NC_001135.5:85139-86402	30_sample3	NC_001136.10	518356	519367	+	209	2 genes	NC_001136.10	514043	519356	-	YDR034C-D	gene_id YDR034C-D; db_xref GeneID:851599; gbkey Gene; gene_biotype protein_coding; locus_tag YDR034C-D; partial true;	NC_001136.10	518040	519356	-	YDR034C-C	gene_id YDR034C-C; db_xref GeneID:851600; gbkey Gene; gene_biotype protein_coding; locus_tag YDR034C-C; partial true;
NC_001135.5:50831-50956	25_sample2	NC_001136.10	518503	519357	+	153	2 genes	NC_001136.10	514043	519356	-	YDR034C-D	gene_id YDR034C-D; db_xref GeneID:851599; gbkey Gene; gene_biotype protein_coding; locus_tag YDR034C-D; partial true;	NC_001136.10	518040	519356	-	YDR034C-C	gene_id YDR034C-C; db_xref GeneID:851600; gbkey Gene; gene_biotype protein_coding; locus_tag YDR034C-C; partial true;
NC_001224.1:41977-41998	21_sample1	NC_001139.9	939479	939668	+ and -	152	2 genes	NC_001139.9	939459	939672	-	snR7-L	gene_id snR7-L; db_xref GeneID:9164899; gbkey Gene; gene_biotype snRNA; locus_tag snR7-L;	NC_001139.9	939494	939672	-	snR7-S	gene_id snR7-S; db_xref GeneID:9164900; gbkey Gene; gene_biotype snRNA; locus_tag snR7-S;
NC_001140.6:547892-549362	21_sample1	NC_001137.3	4456	5117	+	148	2 genes	NC_001137.3	4185	5114	-	YEL076C-A	gene_id YEL076C-A; db_xref GeneID:856632; gbkey Gene; gene_biotype protein_coding; locus_tag YEL076C-A; partial true;	NC_001137.3	4464	5114	-	YEL076C	gene_id YEL076C; db_xref GeneID:856633; gbkey Gene; gene_biotype protein_coding; locus_tag YEL076C; partial true;
NC_001136.10:981514-982081	25_sample2	NC_001144.5	451559	451772	+ and -	136	2 genes	NC_001144.5	451575	458432	-	RDN37-1	gene_id RDN37-1; db_xref GeneID:9164931; gbkey Gene; gene_biotype misc_RNA; locus_tag RDN37-1;	NC_001144.5	451575	451785	-	ETS2-1	gene_id ETS2-1; db_xref GeneID:9164936; gbkey Gene; gene_biotype misc_RNA; locus_tag ETS2-1;
NC_001143.9:283257-283279	25_sample2	NC_001144.5	460695	460911	+ and -	135	2 genes	NC_001144.5	460712	467569	-	RDN37-2	gene_id RDN37-2; db_xref GeneID:9164920; gbkey Gene; gene_biotype misc_RNA; locus_tag RDN37-2;	NC_001144.5	460712	460922	-	ETS2-2	gene_id ETS2-2; db_xref GeneID:9164942; gbkey Gene; gene_biotype misc_RNA; locus_tag ETS2-2;
NC_001142.9:478329-479676	25_sample2	NC_001147.6	708669	709679	+	134	2 genes	NC_001147.6	704419	709732	-	YOR192C-B	gene_id YOR192C-B; db_xref GeneID:854365; gbkey Gene; gene_biotype protein_coding; locus_tag YOR192C-B; partial true;	NC_001147.6	708416	709732	-	YOR192C-A	gene_id YOR192C-A; db_xref GeneID:854366; gbkey Gene; gene_biotype protein_coding; locus_tag YOR192C-A; partial true;
NC_001224.1:24144-24913	21_sample1	NC_001133.9	142366	142477	+ and -	104	2 genes	NC_001133.9	142174	143160	+	YAL003W	gene_id YAL003W; db_xref GeneID:851260; gbkey Gene; gene EFB1; gene_biotype protein_coding; gene_synonym TEF5; locus_tag YAL003W; partial true;	NC_001133.9	142367	142468	+	snR18	gene_id snR18; db_xref GeneID:9164867; gbkey Gene; gene_biotype snoRNA; locus_tag snR18;
NC_001148.4:844695-846040	30_sample3	NC_001139.9	707604	708497	+ and -	103	2 genes	NC_001139.9	707610	712254	+	YGR109W-B	gene_id YGR109W-B; db_xref GeneID:853006; gbkey Gene; gene_biotype protein_coding; locus_tag YGR109W-B; partial true;	NC_001139.9	707610	708482	+	YGR109W-A	gene_id YGR109W-A; db_xref GeneID:853005; gbkey Gene; gene_biotype protein_coding; locus_tag YGR109W-A; partial true;
NC_001146.8:721937-722138	30_sample3	NC_001138.5	138256	139122	+ and -	103	2 genes	NC_001138.5	138204	143517	+	YFL002W-A	gene_id YFL002W-A; db_xref GeneID:850548; gbkey Gene; gene_biotype protein_coding; locus_tag YFL002W-A; partial true;	NC_001138.5	138204	139520	+	YFL002W-B	gene_id YFL002W-B; db_xref GeneID:850547; gbkey Gene; gene_biotype protein_coding; locus_tag YFL002W-B; partial true;
NC_001137.3:571477-571531	30_sample3	NC_001136.10	981514	982442	+ and -	99	2 genes	NC_001136.10	981462	986775	+	YDR261W-B	gene_id YDR261W-B; db_xref GeneID:851851; gbkey Gene; gene_biotype protein_coding; locus_tag YDR261W-B; partial true;	NC_001136.10	981462	982778	+	YDR261W-A	gene_id YDR261W-A; db_xref GeneID:851850; gbkey Gene; gene_biotype protein_coding; locus_tag YDR261W-A; partial true;
NC_001144.5:465070-466869	25_sample2	NC_001145.3	361288	362640	+	90	2 genes	NC_001145.3	357359	362627	-	YMR045C	gene_id YMR045C; db_xref GeneID:855062; gbkey Gene; gene_biotype protein_coding; locus_tag YMR045C; partial true;	NC_001145.3	361305	362627	-	YMR046C	gene_id YMR046C; db_xref GeneID:855063; gbkey Gene; gene_biotype protein_coding; locus_tag YMR046C; partial true;
NC_001148.4:943862-943914	30_sample3	NC_001139.9	811727	812718	+ and -	89	2 genes	NC_001139.9	811738	817051	+	YGR161W-B	gene_id YGR161W-B; db_xref GeneID:853067; gbkey Gene; gene_biotype protein_coding; locus_tag YGR161W-B; partial true;	NC_001139.9	811738	813054	+	YGR161W-A	gene_id YGR161W-A; db_xref GeneID:853066; gbkey Gene; gene_biotype protein_coding; locus_tag YGR161W-A; partial true;
NC_001134.8:259851-261201	30_sample3	NC_001135.5	85154	86028	+ and -	79	2 genes	NC_001135.5	85102	90415	+	YCL019W	gene_id YCL019W; db_xref GeneID:850340; gbkey Gene; gene_biotype protein_coding; locus_tag YCL019W; partial true;	NC_001135.5	85102	86418	+	YCL020W	gene_id YCL020W; db_xref GeneID:850339; gbkey Gene; gene_biotype protein_coding; locus_tag YCL020W; partial true;
NC_001148.4:854919-856270	25_sample2	NC_001139.9	707604	708487	+ and -	66	2 genes	NC_001139.9	707610	712254	+	YGR109W-B	gene_id YGR109W-B; db_xref GeneID:853006; gbkey Gene; gene_biotype protein_coding; locus_tag YGR109W-B; partial true;	NC_001139.9	707610	708482	+	YGR109W-A	gene_id YGR109W-A; db_xref GeneID:853005; gbkey Gene; gene_biotype protein_coding; locus_tag YGR109W-A; partial true;
NC_001134.8:2566-2677	25_sample2	NC_001135.5	85154	85721	+ and -	56	2 genes	NC_001135.5	85102	90415	+	YCL019W	gene_id YCL019W; db_xref GeneID:850340; gbkey Gene; gene_biotype protein_coding; locus_tag YCL019W; partial true;	NC_001135.5	85102	86418	+	YCL020W	gene_id YCL020W; db_xref GeneID:850339; gbkey Gene; gene_biotype protein_coding; locus_tag YCL020W; partial true;
NC_001134.8:2578-2666	21_sample1	NC_001142.9	704177	704257	+ and -	55	2 genes	NC_001142.9	703885	704238	+	YJR146W	gene_id YJR146W; db_xref GeneID:853611; gbkey Gene; gene_biotype protein_coding; locus_tag YJR146W; partial true;	NC_001142.9	704196	705272	+	YJR147W	gene_id YJR147W; db_xref GeneID:853612; gbkey Gene; gene HMS2; gene_biotype protein_coding; locus_tag YJR147W; partial true;
NC_001224.1:22480-22502	30_sample3	NC_001139.9	939474	939665	+ and -	48	2 genes	NC_001139.9	939459	939672	-	snR7-L	gene_id snR7-L; db_xref GeneID:9164899; gbkey Gene; gene_biotype snRNA; locus_tag snR7-L;	NC_001139.9	939494	939672	-	snR7-S	gene_id snR7-S; db_xref GeneID:9164900; gbkey Gene; gene_biotype snRNA; locus_tag snR7-S;
NC_001142.9:472741-474102	30_sample3	NC_001137.3	4477	5032	+	39	2 genes	NC_001137.3	4185	5114	-	YEL076C-A	gene_id YEL076C-A; db_xref GeneID:856632; gbkey Gene; gene_biotype protein_coding; locus_tag YEL076C-A; partial true;	NC_001137.3	4464	5114	-	YEL076C	gene_id YEL076C; db_xref GeneID:856633; gbkey Gene; gene_biotype protein_coding; locus_tag YEL076C; partial true;
NC_001144.5:460695-460911	30_sample3	NC_001142.9	349129	349192	+ and -	28	2 genes	NC_001142.9	349044	349178	-	YJL047C-A	gene_id YJL047C-A; db_xref GeneID:1466468; gbkey Gene; gene_biotype protein_coding; locus_tag YJL047C-A; partial true;	NC_001142.9	349130	349233	-	snR60	gene_id snR60; db_xref GeneID:9164911; gbkey Gene; gene_biotype snoRNA; locus_tag snR60;
NC_001133.9:142366-142477	21_sample1	NC_001135.5	50831	50956	+ and -	20	2 genes	NC_001135.5	50584	50943	+	YCL042W	gene_id YCL042W; db_xref GeneID:850315; gbkey Gene; gene_biotype protein_coding; locus_tag YCL042W; partial true;	NC_001135.5	50838	52340	+	YCL040W	gene_id YCL040W; db_xref GeneID:850317; gbkey Gene; gene GLK1; gene_biotype protein_coding; gene_synonym HOR3; locus_tag YCL040W; partial true;
NC_001142.9:349128-349197	25_sample2	NC_001137.3	4456	5084	+	19	2 genes	NC_001137.3	4185	5114	-	YEL076C-A	gene_id YEL076C-A; db_xref GeneID:856632; gbkey Gene; gene_biotype protein_coding; locus_tag YEL076C-A; partial true;	NC_001137.3	4464	5114	-	YEL076C	gene_id YEL076C; db_xref GeneID:856633; gbkey Gene; gene_biotype protein_coding; locus_tag YEL076C; partial true;
NC_001224.1:61044-61739	21_sample1	NC_001134.8	2566	2677	+	18	2 genes	NC_001134.8	280	2658	-	YBL113C	gene_id YBL113C; db_xref GeneID:852159; gbkey Gene; gene_biotype protein_coding; locus_tag YBL113C; partial true;	NC_001134.8	2582	2899	-	YBL112C	gene_id YBL112C; db_xref GeneID:852160; gbkey Gene; gene_biotype protein_coding; locus_tag YBL112C; partial true;
NC_001148.4:854958-856277	21_sample1	NC_001224.1	24144	24913	+ and -	16	2 genes	NC_001224.1	13818	26701	+	Q0045	gene_id Q0045; db_xref GeneID:854598; db_xref SGD:S000007260; gbkey Gene; gene COX1; gene_biotype protein_coding; gene_synonym OXI3; locus_tag Q0045;	NC_001224.1	24156	25255	+	Q0075	gene_id Q0075; db_xref GeneID:854599; db_xref SGD:S000007266; gbkey Gene; gene AI5_BETA; gene_biotype protein_coding; locus_tag Q0075;
NC_001145.3:361487-362644	21_sample1	NC_001138.5	3303	3359	+	14	2 genes	NC_001138.5	3030	3338	-	YFL065C	gene_id YFL065C; db_xref GeneID:850479; gbkey Gene; gene_biotype protein_coding; locus_tag YFL065C; partial true;	NC_001138.5	3322	3846	-	YFL064C	gene_id YFL064C; db_xref GeneID:850480; gbkey Gene; gene_biotype protein_coding; locus_tag YFL064C; partial true;
NC_001224.1:61041-61480	25_sample2	NC_001139.9	939584	939668	+ and -	13	2 genes	NC_001139.9	939459	939672	-	snR7-L	gene_id snR7-L; db_xref GeneID:9164899; gbkey Gene; gene_biotype snRNA; locus_tag snR7-L;	NC_001139.9	939494	939672	-	snR7-S	gene_id snR7-S; db_xref GeneID:9164900; gbkey Gene; gene_biotype snRNA; locus_tag snR7-S;
NC_001135.5:85154-85721	25_sample2	NC_001142.9	704186	704255	+ and -	12	2 genes	NC_001142.9	703885	704238	+	YJR146W	gene_id YJR146W; db_xref GeneID:853611; gbkey Gene; gene_biotype protein_coding; locus_tag YJR146W; partial true;	NC_001142.9	704196	705272	+	YJR147W	gene_id YJR147W; db_xref GeneID:853612; gbkey Gene; gene HMS2; gene_biotype protein_coding; locus_tag YJR147W; partial true;
NC_001148.4:665809-665946	30_sample3	NC_001224.1	22106	23077	+ and -	9	2 genes	NC_001224.1	13818	26701	+	Q0045	gene_id Q0045; db_xref GeneID:854598; db_xref SGD:S000007260; gbkey Gene; gene COX1; gene_biotype protein_coding; gene_synonym OXI3; locus_tag Q0045;	NC_001224.1	13818	23167	+	Q0070	gene_id Q0070; db_xref GeneID:854597; db_xref SGD:S000007265; gbkey Gene; gene AI5_ALPHA; gene_biotype protein_coding; locus_tag Q0070;
NC_001146.8:547133-547153	21_sample1	NC_001144.5	856705	856898	+ and -	5	2 genes	NC_001144.5	856442	857317	+	YLR367W	gene_id YLR367W; db_xref GeneID:851082; gbkey Gene; gene RPS22B; gene_biotype protein_coding; locus_tag YLR367W; partial true;	NC_001144.5	856710	856920	+	snR44	gene_id snR44; db_xref GeneID:9164950; gbkey Gene; gene_biotype snoRNA; locus_tag snR44;
NC_001145.3:499982-500073	30_sample3	NC_001138.5	3311	3359	+	5	2 genes	NC_001138.5	3030	3338	-	YFL065C	gene_id YFL065C; db_xref GeneID:850479; gbkey Gene; gene_biotype protein_coding; locus_tag YFL065C; partial true;	NC_001138.5	3322	3846	-	YFL064C	gene_id YFL064C; db_xref GeneID:850480; gbkey Gene; gene_biotype protein_coding; locus_tag YFL064C; partial true;
NC_001139.9:707604-708497	21_sample1	NC_001147.6	518299	518467	-	4	2 genes	NC_001147.6	517642	518490	+	YOR104W	gene_id YOR104W; db_xref GeneID:854271; gbkey Gene; gene PIN2; gene_biotype protein_coding; locus_tag YOR104W; partial true;	NC_001147.6	518195	518521	+	YOR105W	gene_id YOR105W; db_xref GeneID:854272; gbkey Gene; gene_biotype protein_coding; locus_tag YOR105W; partial true;
NC_001147.6:117981-119332	30_sample3	NC_001139.9	346047	346125	+ and -	4	2 genes	NC_001139.9	345836	346201	+	YGL088W	gene_id YGL088W; db_xref GeneID:852792; gbkey Gene; gene_biotype protein_coding; locus_tag YGL088W; partial true;	NC_001139.9	345986	346230	+	snR10	gene_id snR10; db_xref GeneID:9164894; gbkey Gene; gene_biotype snoRNA; locus_tag snR10;
NC_001145.3:376987-378344	25_sample2	NC_001138.5	3303	3356	+	4	2 genes	NC_001138.5	3030	3338	-	YFL065C	gene_id YFL065C; db_xref GeneID:850479; gbkey Gene; gene_biotype protein_coding; locus_tag YFL065C; partial true;	NC_001138.5	3322	3846	-	YFL064C	gene_id YFL064C; db_xref GeneID:850480; gbkey Gene; gene_biotype protein_coding; locus_tag YFL064C; partial true;
NC_001145.3:376987-378338	21_sample1	NC_001148.4	665838	665918	+ and -	3	2 genes	NC_001148.4	665693	665974	-	YPR052C	gene_id YPR052C; db_xref GeneID:856165; gbkey Gene; gene NHP6A; gene_biotype protein_coding; locus_tag YPR052C; partial true;	NC_001148.4	665788	666243	-	YPR053C	gene_id YPR053C; db_xref GeneID:856166; gbkey Gene; gene_biotype protein_coding; locus_tag YPR053C; partial true;
NC_001144.5:457733-458451	25_sample2	NC_001134.8	2578	2666	+	3	2 genes	NC_001134.8	280	2658	-	YBL113C	gene_id YBL113C; db_xref GeneID:852159; gbkey Gene; gene_biotype protein_coding; locus_tag YBL113C; partial true;	NC_001134.8	2582	2899	-	YBL112C	gene_id YBL112C; db_xref GeneID:852160; gbkey Gene; gene_biotype protein_coding; locus_tag YBL112C; partial true;
NC_001136.10:991010-992366	30_sample3	NC_001136.10	769914	769936	-	2	2 genes	NC_001136.10	769525	769938	+	YDR156W	gene_id YDR156W; db_xref GeneID:851734; gbkey Gene; gene RPA14; gene_biotype protein_coding; locus_tag YDR156W; partial true;	NC_001136.10	769931	770332	+	YDR157W	gene_id YDR157W; db_xref GeneID:851735; gbkey Gene; gene_biotype protein_coding; locus_tag YDR157W; partial true;
NC_001136.10:882733-883940	21_sample1	NC_001144.5	35944	35965	+	2	2 genes	NC_001144.5	35503	35961	-	YLL053C	gene_id YLL053C; db_xref GeneID:850673; gbkey Gene; gene_biotype protein_coding; locus_tag YLL053C; partial true;	NC_001144.5	35912	36361	-	YLL052C	gene_id YLL052C; db_xref GeneID:850674; gbkey Gene; gene AQY2; gene_biotype protein_coding; locus_tag YLL052C; partial true;
NC_001147.6:721924-722630	21_sample1	NC_001147.6	721924	722630	+ and -	48487	1 gene	NC_001147.6	721946	722608	+	YOR202W	gene_id YOR202W; db_xref GeneID:854377; gbkey Gene; gene HIS3; gene_biotype protein_coding; gene_synonym HIS10; gene_synonym HIS8; locus_tag YOR202W; partial true;
NC_001144.5:459655-459807	30_sample3	NC_001144.5	459655	459807	+ and -	30617	1 gene	NC_001144.5	459676	459796	+	RDN5-1	gene_id RDN5-1; db_xref GeneID:9164945; gbkey Gene; gene_biotype rRNA; locus_tag RDN5-1;
NC_001144.5:489346-489471	30_sample3	NC_001144.5	489346	489471	+ and -	30075	1 gene	NC_001144.5	489349	489469	+	RDN5-6	gene_id RDN5-6; db_xref GeneID:9164918; gbkey Gene; gene_biotype rRNA; locus_tag RDN5-6;
NC_001133.9:164526-165879	21_sample1	NC_001133.9	164526	165879	+	10571	1 gene	NC_001133.9	164544	165866	-	YAR010C	gene_id YAR010C; db_xref GeneID:851269; gbkey Gene; gene_biotype protein_coding; locus_tag YAR010C; partial true;
NC_001134.8:307868-308858	30_sample3	NC_001134.8	307868	308858	+ and -	7430	1 gene	NC_001134.8	307587	308887	+	TLC1	gene_id TLC1; db_xref GeneID:9164870; gbkey Gene; gene_biotype telomerase_RNA; locus_tag TLC1;
NC_001133.9:164567-165879	30_sample3	NC_001133.9	164567	165879	+	6411	1 gene	NC_001133.9	164544	165866	-	YAR010C	gene_id YAR010C; db_xref GeneID:851269; gbkey Gene; gene_biotype protein_coding; locus_tag YAR010C; partial true;
NC_001144.5:459655-459809	21_sample1	NC_001144.5	459655	459809	+ and -	4660	1 gene	NC_001144.5	459676	459796	+	RDN5-1	gene_id RDN5-1; db_xref GeneID:9164945; gbkey Gene; gene_biotype rRNA; locus_tag RDN5-1;
NC_001147.6:721935-722630	30_sample3	NC_001147.6	721935	722630	+ and -	4480	1 gene	NC_001147.6	721946	722608	+	YOR202W	gene_id YOR202W; db_xref GeneID:854377; gbkey Gene; gene HIS3; gene_biotype protein_coding; gene_synonym HIS10; gene_synonym HIS8; locus_tag YOR202W; partial true;
NC_001142.9:526327-526686	21_sample1	NC_001142.9	526327	526686	+ and -	3691	1 gene	NC_001142.9	526335	526664	+	YJR048W	gene_id YJR048W; db_xref GeneID:853507; gbkey Gene; gene CYC1; gene_biotype protein_coding; locus_tag YJR048W; partial true;
NC_001147.6:721927-722629	25_sample2	NC_001147.6	721927	722629	+ and -	3659	1 gene	NC_001147.6	721946	722608	+	YOR202W	gene_id YOR202W; db_xref GeneID:854377; gbkey Gene; gene HIS3; gene_biotype protein_coding; gene_synonym HIS10; gene_synonym HIS8; locus_tag YOR202W; partial true;
NC_001144.5:489752-489951	30_sample3	NC_001144.5	489752	489951	+ and -	3605	1 gene	NC_001144.5	489573	489929	+	YLR162W	gene_id YLR162W; db_xref GeneID:850859; gbkey Gene; gene_biotype protein_coding; locus_tag YLR162W; partial true;
NC_001144.5:489346-489471	21_sample1	NC_001144.5	489346	489471	+ and -	3378	1 gene	NC_001144.5	489349	489469	+	RDN5-6	gene_id RDN5-6; db_xref GeneID:9164918; gbkey Gene; gene_biotype rRNA; locus_tag RDN5-6;
NC_001147.6:28681-31623	21_sample1	NC_001147.6	28681	31623	+ and -	2811	1 gene	NC_001147.6	28703	31606	-	YOL155C	gene_id YOL155C; db_xref GeneID:854010; gbkey Gene; gene HPF1; gene_biotype protein_coding; locus_tag YOL155C; partial true;
NC_001136.10:1526300-1531732	21_sample1	NC_001136.10	1526300	1531732	+ and -	2768	1 gene	NC_001136.10	1526321	1531711	+	YDR545W	gene_id YDR545W; db_xref GeneID:852158; gbkey Gene; gene YRF1-1; gene_biotype protein_coding; gene_synonym YRF1; locus_tag YDR545W; partial true;
NC_001147.6:1085454-1090882	21_sample1	NC_001147.6	1085454	1090882	+ and -	2729	1 gene	NC_001147.6	1085473	1090863	+	YOR396W	gene_id YOR396W; db_xref GeneID:854577; gbkey Gene; gene YRF1-8; gene_biotype protein_coding; locus_tag YOR396W; partial true;
NC_001144.5:1072508-1077920	21_sample1	NC_001144.5	1072508	1077920	+ and -	2664	1 gene	NC_001144.5	1072508	1077898	+	YLR467W	gene_id YLR467W; db_xref GeneID:851189; gbkey Gene; gene YRF1-5; gene_biotype protein_coding; gene_synonym YRF1; locus_tag YLR467W; partial true;
NC_001134.8:307609-308844	21_sample1	NC_001134.8	307609	308844	+ and -	2373	1 gene	NC_001134.8	307587	308887	+	TLC1	gene_id TLC1; db_xref GeneID:9164870; gbkey Gene; gene_biotype telomerase_RNA; locus_tag TLC1;
NC_001137.3:571558-576546	21_sample1	NC_001137.3	571558	576546	+ and -	2299	1 gene	NC_001137.3	571480	576525	+	YER190W	gene_id YER190W; db_xref GeneID:856940; gbkey Gene; gene YRF1-2; gene_biotype protein_coding; gene_synonym YRF1; locus_tag YER190W; partial true;
NC_001144.5:1067506-1071252	21_sample1	NC_001144.5	1067506	1071252	+ and -	2289	1 gene	NC_001144.5	1067087	1071235	+	YLR466W	gene_id YLR466W; db_xref GeneID:851187; gbkey Gene; gene YRF1-4; gene_biotype protein_coding; gene_synonym YRF1; locus_tag YLR466W; partial true;
NC_001224.1:58007-62445	30_sample3	NC_001224.1	58007	62445	+ and -	1990	1 gene	NC_001224.1	58009	62447	+	Q0158	gene_id Q0158; db_xref GeneID:9164988; db_xref SGD:S000007288; gbkey Gene; gene 21S_RRNA; gene_biotype rRNA; locus_tag Q0158;
NC_001144.5:459654-459808	25_sample2	NC_001144.5	459654	459808	+ and -	1928	1 gene	NC_001144.5	459676	459796	+	RDN5-1	gene_id RDN5-1; db_xref GeneID:9164945; gbkey Gene; gene_biotype rRNA; locus_tag RDN5-1;
NC_001224.1:58006-62468	21_sample1	NC_001224.1	58006	62468	+ and -	1918	1 gene	NC_001224.1	58009	62447	+	Q0158	gene_id Q0158; db_xref GeneID:9164988; db_xref SGD:S000007288; gbkey Gene; gene 21S_RRNA; gene_biotype rRNA; locus_tag Q0158;
NC_001133.9:164634-165879	25_sample2	NC_001133.9	164634	165879	+	1863	1 gene	NC_001133.9	164544	165866	-	YAR010C	gene_id YAR010C; db_xref GeneID:851269; gbkey Gene; gene_biotype protein_coding; locus_tag YAR010C; partial true;
NC_001148.4:296-6027	21_sample1	NC_001148.4	296	6027	+	1786	1 gene	NC_001148.4	280	6007	-	YPL283C	gene_id YPL283C; db_xref GeneID:855846; gbkey Gene; gene YRF1-7; gene_biotype protein_coding; gene_synonym YRF1; locus_tag YPL283C; partial true;
NC_001146.8:387-6118	21_sample1	NC_001146.8	387	6118	+	1708	1 gene	NC_001146.8	371	6098	-	YNL339C	gene_id YNL339C; db_xref GeneID:855377; gbkey Gene; gene YRF1-6; gene_biotype protein_coding; gene_synonym YRF1; locus_tag YNL339C; partial true;
NC_001141.2:205617-210150	21_sample1	NC_001141.2	205617	210150	+ and -	1592	1 gene	NC_001141.2	205635	210132	+	YIL082W-A	gene_id YIL082W-A; db_xref GeneID:854728; gbkey Gene; gene_biotype protein_coding; locus_tag YIL082W-A; partial true;
NC_001144.5:489346-489470	25_sample2	NC_001144.5	489346	489470	+ and -	1570	1 gene	NC_001144.5	489349	489469	+	RDN5-6	gene_id RDN5-6; db_xref GeneID:9164918; gbkey Gene; gene_biotype rRNA; locus_tag RDN5-6;
NC_001142.9:511-6123	21_sample1	NC_001142.9	511	6123	+ and -	1530	1 gene	NC_001142.9	466	6130	-	YJL225C	gene_id YJL225C; db_xref GeneID:853231; gbkey Gene; gene_biotype protein_coding; locus_tag YJL225C; partial true;
NC_001141.2:469-6159	21_sample1	NC_001141.2	469	6159	+ and -	1511	1 gene	NC_001141.2	483	6147	-	YIL177C	gene_id YIL177C; db_xref GeneID:854630; gbkey Gene; gene_biotype protein_coding; locus_tag YIL177C; partial true;
NC_001145.3:447-4647	21_sample1	NC_001145.3	447	4647	+ and -	1267	1 gene	NC_001145.3	461	4684	-	YML133C	gene_id YML133C; db_xref GeneID:854906; gbkey Gene; gene_biotype protein_coding; locus_tag YML133C; partial true;
NC_001137.3:167423-167574	30_sample3	NC_001137.3	167423	167574	+ and -	1162	1 gene	NC_001137.3	167427	167586	-	snR14	gene_id snR14; db_xref GeneID:9164888; gbkey Gene; gene_biotype snRNA; locus_tag snR14;
NC_001137.3:281-4118	21_sample1	NC_001137.3	281	4118	+ and -	1147	1 gene	NC_001137.3	264	4097	-	YEL077C	gene_id YEL077C; db_xref GeneID:856630; gbkey Gene; gene_biotype protein_coding; locus_tag YEL077C; partial true;
NC_001142.9:291319-293992	21_sample1	NC_001142.9	291319	293992	+ and -	1132	1 gene	NC_001142.9	291336	293981	-	YJL078C	gene_id YJL078C; db_xref GeneID:853367; gbkey Gene; gene PRY3; gene_biotype protein_coding; locus_tag YJL078C; partial true;
NC_001144.5:6136-9857	21_sample1	NC_001144.5	6136	9857	+ and -	1131	1 gene	NC_001144.5	6120	9836	-	YLL066C	gene_id YLL066C; db_xref GeneID:850660; gbkey Gene; gene_biotype protein_coding; locus_tag YLL066C; partial true;
NC_001147.6:720520-721728	21_sample1	NC_001147.6	720520	721728	+ and -	1113	1 gene	NC_001147.6	720470	721708	-	YOR201C	gene_id YOR201C; db_xref GeneID:854376; gbkey Gene; gene MRM1; gene_biotype protein_coding; gene_synonym PET56; locus_tag YOR201C; partial true;
NC_001144.5:568-4322	21_sample1	NC_001144.5	568	4322	+	1109	1 gene	NC_001144.5	585	4301	-	YLL067C	gene_id YLL067C; db_xref GeneID:850659; gbkey Gene; gene_biotype protein_coding; locus_tag YLL067C; partial true;
NC_001145.3:170382-171308	21_sample1	NC_001145.3	170382	171308	+ and -	997	1 gene	NC_001145.3	170402	171310	+	YML052W	gene_id YML052W; db_xref GeneID:854953; gbkey Gene; gene SUR7; gene_biotype protein_coding; locus_tag YML052W; partial true;
NC_001142.9:704239-705288	21_sample1	NC_001142.9	704239	705288	+ and -	983	1 gene	NC_001142.9	704196	705272	+	YJR147W	gene_id YJR147W; db_xref GeneID:853612; gbkey Gene; gene HMS2; gene_biotype protein_coding; locus_tag YJR147W; partial true;
NC_001144.5:468792-468826	21_sample1	NC_001144.5	468792	468826	+ and -	957	1 gene	NC_001144.5	468813	468931	+	RDN5-2	gene_id RDN5-2; db_xref GeneID:9164928; gbkey Gene; gene_biotype rRNA; locus_tag RDN5-2;
NC_001134.8:275-2572	21_sample1	NC_001134.8	275	2572	+ and -	901	1 gene	NC_001134.8	280	2658	-	YBL113C	gene_id YBL113C; db_xref GeneID:852159; gbkey Gene; gene_biotype protein_coding; locus_tag YBL113C; partial true;
NC_001136.10:531338-534572	21_sample1	NC_001136.10	531338	534572	+ and -	899	1 gene	NC_001136.10	531307	534582	-	YDR039C	gene_id YDR039C; db_xref GeneID:851609; gbkey Gene; gene ENA2; gene_biotype protein_coding; locus_tag YDR039C; partial true;
NC_001144.5:468792-468826	30_sample3	NC_001144.5	468792	468826	+ and -	840	1 gene	NC_001144.5	468813	468931	+	RDN5-2	gene_id RDN5-2; db_xref GeneID:9164928; gbkey Gene; gene_biotype rRNA; locus_tag RDN5-2;
NC_001136.10:535207-538405	21_sample1	NC_001136.10	535207	538405	+ and -	839	1 gene	NC_001136.10	535192	538467	-	YDR040C	gene_id YDR040C; db_xref GeneID:851610; gbkey Gene; gene ENA1; gene_biotype protein_coding; gene_synonym HOR6; gene_synonym PMR2; locus_tag YDR040C; partial true;
NC_001140.6:488-3323	21_sample1	NC_001140.6	488	3323	+ and -	813	1 gene	NC_001140.6	445	3311	-	YHL050C	gene_id YHL050C; db_xref GeneID:856335; gbkey Gene; gene_biotype protein_coding; locus_tag YHL050C; partial true;
NC_001136.10:527531-530685	21_sample1	NC_001136.10	527531	530685	+ and -	719	1 gene	NC_001136.10	527422	530697	-	YDR038C	gene_id YDR038C; db_xref GeneID:851608; gbkey Gene; gene ENA5; gene_biotype protein_coding; locus_tag YDR038C; partial true;
NC_001147.6:28688-31609	30_sample3	NC_001147.6	28688	31609	+ and -	698	1 gene	NC_001147.6	28703	31606	-	YOL155C	gene_id YOL155C; db_xref GeneID:854010; gbkey Gene; gene HPF1; gene_biotype protein_coding; locus_tag YOL155C; partial true;
NC_001133.9:203468-208007	21_sample1	NC_001133.9	203468	208007	+ and -	655	1 gene	NC_001133.9	203403	208016	+	YAR050W	gene_id YAR050W; db_xref GeneID:851289; gbkey Gene; gene FLO1; gene_biotype protein_coding; gene_synonym FLO2; gene_synonym FLO4; locus_tag YAR050W; partial true;
NC_001139.9:210458-213542	30_sample3	NC_001139.9	210458	213542	+ and -	652	1 gene	NC_001139.9	210416	213667	+	YGL156W	gene_id YGL156W; db_xref GeneID:852721; gbkey Gene; gene AMS1; gene_biotype protein_coding; locus_tag YGL156W; partial true;
NC_001147.6:407940-408134	30_sample3	NC_001147.6	407940	408134	+ and -	636	1 gene	NC_001147.6	407948	408134	-	snR9	gene_id snR9; db_xref GeneID:9164974; gbkey Gene; gene_biotype snoRNA; locus_tag snR9;
NC_001144.5:489753-489949	21_sample1	NC_001144.5	489753	489949	-	610	1 gene	NC_001144.5	489573	489929	+	YLR162W	gene_id YLR162W; db_xref GeneID:850859; gbkey Gene; gene_biotype protein_coding; locus_tag YLR162W; partial true;
NC_001140.6:212388-213137	21_sample1	NC_001140.6	212388	213137	+ and -	604	1 gene	NC_001140.6	212409	213118	+	RUF5-1	gene_id RUF5-1; db_xref GeneID:9164903; gbkey Gene; gene_biotype ncRNA; locus_tag RUF5-1;
NC_001140.6:175541-176831	21_sample1	NC_001140.6	175541	176831	+ and -	584	1 gene	NC_001140.6	175548	176819	+	YHR033W	gene_id YHR033W; db_xref GeneID:856428; gbkey Gene; gene_biotype protein_coding; locus_tag YHR033W; partial true;
NC_001144.5:628382-628497	30_sample3	NC_001144.5	628382	628497	+ and -	568	1 gene	NC_001144.5	628383	628497	+	tL(CAA)L	gene_id tL(CAA)L; db_xref GeneID:850948; gbkey Gene; gene_biotype tRNA; locus_tag tL(CAA)L;
NC_001147.6:407936-408134	21_sample1	NC_001147.6	407936	408134	+ and -	561	1 gene	NC_001147.6	407948	408134	-	snR9	gene_id snR9; db_xref GeneID:9164974; gbkey Gene; gene_biotype snoRNA; locus_tag snR9;
NC_001139.9:708484-712217	21_sample1	NC_001139.9	708484	712217	+ and -	537	1 gene	NC_001139.9	707610	712254	+	YGR109W-B	gene_id YGR109W-B; db_xref GeneID:853006; gbkey Gene; gene_biotype protein_coding; locus_tag YGR109W-B; partial true;
NC_001134.8:2900-5013	21_sample1	NC_001134.8	2900	5013	+	534	1 gene	NC_001134.8	2907	5009	-	YBL111C	gene_id YBL111C; db_xref GeneID:852161; gbkey Gene; gene_biotype protein_coding; locus_tag YBL111C; partial true;
NC_001140.6:214386-215135	21_sample1	NC_001140.6	214386	215135	+ and -	528	1 gene	NC_001140.6	214407	215116	+	RUF5-2	gene_id RUF5-2; db_xref GeneID:9164904; gbkey Gene; gene_biotype ncRNA; locus_tag RUF5-2;
NC_001133.9:23985-27821	21_sample1	NC_001133.9	23985	27821	+ and -	522	1 gene	NC_001133.9	24000	27968	-	YAL063C	gene_id YAL063C; db_xref GeneID:851236; gbkey Gene; gene FLO9; gene_biotype protein_coding; locus_tag YAL063C; partial true;
NC_001141.2:23099-26098	21_sample1	NC_001141.2	23099	26098	+ and -	501	1 gene	NC_001141.2	23119	26106	-	YIL169C	gene_id YIL169C; db_xref GeneID:854637; gbkey Gene; gene CSS1; gene_biotype protein_coding; locus_tag YIL169C; partial true;
NC_001136.10:1212418-1212620	30_sample3	NC_001136.10	1212418	1212620	+ and -	483	1 gene	NC_001136.10	1212438	1212836	-	YDR366C	gene_id YDR366C; db_xref GeneID:851972; gbkey Gene; gene_biotype protein_coding; locus_tag YDR366C; partial true;
NC_001142.9:123829-126330	21_sample1	NC_001142.9	123829	126330	+ and -	482	1 gene	NC_001142.9	123836	126328	-	YJL157C	gene_id YJL157C; db_xref GeneID:853283; gbkey Gene; gene FAR1; gene_biotype protein_coding; locus_tag YJL157C; partial true;
NC_001136.10:135157-135450	21_sample1	NC_001136.10	135157	135450	+ and -	479	1 gene	NC_001136.10	135179	135436	+	YDL181W	gene_id YDL181W; db_xref GeneID:851347; gbkey Gene; gene INH1; gene_biotype protein_coding; locus_tag YDL181W; partial true;
NC_001142.9:526863-528480	30_sample3	NC_001142.9	526863	528480	+ and -	475	1 gene	NC_001142.9	526884	528476	-	YJR049C	gene_id YJR049C; db_xref GeneID:853508; gbkey Gene; gene UTR1; gene_biotype protein_coding; locus_tag YJR049C; partial true;
NC_001147.6:409743-409865	30_sample3	NC_001147.6	409743	409865	+ and -	473	1 gene	NC_001147.6	409765	409864	-	snR62	gene_id snR62; db_xref GeneID:9164978; gbkey Gene; gene_biotype snoRNA; locus_tag snR62;
NC_001141.2:53961-55039	21_sample1	NC_001141.2	53961	55039	+ and -	465	1 gene	NC_001141.2	53981	55021	-	YIL154C	gene_id YIL154C; db_xref GeneID:854652; gbkey Gene; gene IMP2'; gene_biotype protein_coding; gene_synonym IMP2; locus_tag YIL154C; partial true;
NC_001142.9:663752-663944	21_sample1	NC_001142.9	663752	663944	+ and -	461	1 gene	NC_001142.9	663749	663942	+	snR3	gene_id snR3; db_xref GeneID:9164912; gbkey Gene; gene_biotype snoRNA; locus_tag snR3;
NC_001142.9:526326-526685	30_sample3	NC_001142.9	526326	526685	+ and -	453	1 gene	NC_001142.9	526335	526664	+	YJR048W	gene_id YJR048W; db_xref GeneID:853507; gbkey Gene; gene CYC1; gene_biotype protein_coding; locus_tag YJR048W; partial true;
NC_001140.6:175527-176840	30_sample3	NC_001140.6	175527	176840	+ and -	449	1 gene	NC_001140.6	175548	176819	+	YHR033W	gene_id YHR033W; db_xref GeneID:856428; gbkey Gene; gene_biotype protein_coding; locus_tag YHR033W; partial true;
NC_001137.3:545600-546384	21_sample1	NC_001137.3	545600	546384	+ and -	445	1 gene	NC_001137.3	545611	546414	+	YER177W	gene_id YER177W; db_xref GeneID:856924; gbkey Gene; gene BMH1; gene_biotype protein_coding; gene_synonym APR6; locus_tag YER177W; partial true;
NC_001142.9:126951-128949	21_sample1	NC_001142.9	126951	128949	+ and -	443	1 gene	NC_001142.9	126853	128952	-	YJL156C	gene_id YJL156C; db_xref GeneID:853285; gbkey Gene; gene SSY5; gene_biotype protein_coding; gene_synonym RAA3; locus_tag YJL156C; partial true;
NC_001144.5:646415-650942	21_sample1	NC_001144.5	646415	650942	+ and -	431	1 gene	NC_001144.5	646415	650923	+	YLR256W	gene_id YLR256W; db_xref GeneID:850958; gbkey Gene; gene HAP1; gene_biotype protein_coding; gene_synonym CYP1; locus_tag YLR256W; partial true;
NC_001136.10:907413-909413	21_sample1	NC_001136.10	907413	909413	+ and -	410	1 gene	NC_001136.10	907330	909438	+	YDR221W	gene_id YDR221W; db_xref GeneID:851807; gbkey Gene; gene GTB1; gene_biotype protein_coding; locus_tag YDR221W; partial true;
NC_001139.9:837128-840393	21_sample1	NC_001139.9	837128	840393	+ and -	407	1 gene	NC_001139.9	837142	840558	+	YGR170W	gene_id YGR170W; db_xref GeneID:853080; gbkey Gene; gene PSD2; gene_biotype protein_coding; locus_tag YGR170W; partial true;
NC_001145.3:170384-171329	30_sample3	NC_001145.3	170384	171329	+ and -	404	1 gene	NC_001145.3	170402	171310	+	YML052W	gene_id YML052W; db_xref GeneID:854953; gbkey Gene; gene SUR7; gene_biotype protein_coding; locus_tag YML052W; partial true;
NC_001147.6:780252-780608	21_sample1	NC_001147.6	780252	780608	+ and -	403	1 gene	NC_001147.6	780107	780596	+	snR17a	gene_id snR17a; db_xref GeneID:9164981; gbkey Gene; gene_biotype snoRNA; locus_tag snR17a;
NC_001139.9:609583-609715	21_sample1	NC_001139.9	609583	609715	+ and -	395	1 gene	NC_001139.9	609584	609696	+	snR48	gene_id snR48; db_xref GeneID:9164898; gbkey Gene; gene_biotype snoRNA; locus_tag snR48;
NC_001144.5:468791-468825	25_sample2	NC_001144.5	468791	468825	+ and -	388	1 gene	NC_001144.5	468813	468931	+	RDN5-2	gene_id RDN5-2; db_xref GeneID:9164928; gbkey Gene; gene_biotype rRNA; locus_tag RDN5-2;
NC_001136.10:531300-534540	30_sample3	NC_001136.10	531300	534540	+ and -	372	1 gene	NC_001136.10	531307	534582	-	YDR039C	gene_id YDR039C; db_xref GeneID:851609; gbkey Gene; gene ENA2; gene_biotype protein_coding; locus_tag YDR039C; partial true;
NC_001224.1:6527-8194	21_sample1	NC_001224.1	6527	8194	+ and -	370	1 gene	NC_001224.1	6546	8194	+	Q0020	gene_id Q0020; db_xref GeneID:9164990; db_xref SGD:S000007287; gbkey Gene; gene 15S_RRNA; gene_biotype rRNA; locus_tag Q0020;
NC_001147.6:909352-911459	21_sample1	NC_001147.6	909352	911459	+ and -	363	1 gene	NC_001147.6	909343	911445	+	YOR317W	gene_id YOR317W; db_xref GeneID:854495; gbkey Gene; gene FAA1; gene_biotype protein_coding; locus_tag YOR317W; partial true;
NC_001138.5:1421-2626	21_sample1	NC_001138.5	1421	2626	+ and -	362	1 gene	NC_001138.5	1437	2615	-	YFL066C	gene_id YFL066C; db_xref GeneID:850478; gbkey Gene; gene_biotype protein_coding; locus_tag YFL066C; partial true;
NC_001142.9:150955-151648	21_sample1	NC_001142.9	150955	151648	+ and -	360	1 gene	NC_001142.9	150961	151626	+	YJL140W	gene_id YJL140W; db_xref GeneID:853301; gbkey Gene; gene RPB4; gene_biotype protein_coding; gene_synonym CTF15; locus_tag YJL140W; partial true;
NC_001136.10:535185-538378	30_sample3	NC_001136.10	535185	538378	+ and -	358	1 gene	NC_001136.10	535192	538467	-	YDR040C	gene_id YDR040C; db_xref GeneID:851610; gbkey Gene; gene ENA1; gene_biotype protein_coding; gene_synonym HOR6; gene_synonym PMR2; locus_tag YDR040C; partial true;
NC_001136.10:527569-530692	30_sample3	NC_001136.10	527569	530692	+ and -	354	1 gene	NC_001136.10	527422	530697	-	YDR038C	gene_id YDR038C; db_xref GeneID:851608; gbkey Gene; gene ENA5; gene_biotype protein_coding; locus_tag YDR038C; partial true;
NC_001146.8:520792-524723	21_sample1	NC_001146.8	520792	524723	+ and -	353	1 gene	NC_001146.8	519456	524706	+	YNL054W-B	gene_id YNL054W-B; db_xref GeneID:855672; gbkey Gene; gene_biotype protein_coding; locus_tag YNL054W-B; partial true;
NC_001143.9:259245-259546	30_sample3	NC_001143.9	259245	259546	+ and -	346	1 gene	NC_001143.9	259253	259531	+	YKL096W-A	gene_id YKL096W-A; db_xref GeneID:853765; gbkey Gene; gene CWP2; gene_biotype protein_coding; gene_synonym LPR1; gene_synonym YKL097W-A; locus_tag YKL096W-A; partial true;
NC_001139.9:419528-420549	30_sample3	NC_001139.9	419528	420549	+ and -	344	1 gene	NC_001139.9	419527	420555	-	YGL040C	gene_id YGL040C; db_xref GeneID:852842; gbkey Gene; gene HEM2; gene_biotype protein_coding; gene_synonym OLE4; gene_synonym SLU1; locus_tag YGL040C; partial true;
NC_001147.6:28723-31621	25_sample2	NC_001147.6	28723	31621	+ and -	344	1 gene	NC_001147.6	28703	31606	-	YOL155C	gene_id YOL155C; db_xref GeneID:854010; gbkey Gene; gene HPF1; gene_biotype protein_coding; locus_tag YOL155C; partial true;
NC_001136.10:1183285-1184270	21_sample1	NC_001136.10	1183285	1184270	+ and -	337	1 gene	NC_001136.10	1183299	1184258	+	YDR353W	gene_id YDR353W; db_xref GeneID:851955; gbkey Gene; gene TRR1; gene_biotype protein_coding; locus_tag YDR353W; partial true;
NC_001148.4:718877-719050	30_sample3	NC_001148.4	718877	719050	+ and -	331	1 gene	NC_001148.4	718887	719050	-	snR70	gene_id snR70; db_xref GeneID:9164984; gbkey Gene; gene_biotype snoRNA; locus_tag snR70;
NC_001140.6:206443-207206	21_sample1	NC_001140.6	206443	207206	+ and -	325	1 gene	NC_001140.6	206462	207193	+	YHR049W	gene_id YHR049W; db_xref GeneID:856445; gbkey Gene; gene FSH1; gene_biotype protein_coding; locus_tag YHR049W; partial true;
NC_001142.9:526427-526681	25_sample2	NC_001142.9	526427	526681	+ and -	316	1 gene	NC_001142.9	526335	526664	+	YJR048W	gene_id YJR048W; db_xref GeneID:853507; gbkey Gene; gene CYC1; gene_biotype protein_coding; locus_tag YJR048W; partial true;
NC_001147.6:438624-438760	30_sample3	NC_001147.6	438624	438760	+ and -	310	1 gene	NC_001147.6	438643	438738	+	tK(UUU)O	gene_id tK(UUU)O; db_xref GeneID:854224; gbkey Gene; gene_biotype tRNA; locus_tag tK(UUU)O;
NC_001141.2:205629-210150	30_sample3	NC_001141.2	205629	210150	+ and -	304	1 gene	NC_001141.2	205635	210132	+	YIL082W-A	gene_id YIL082W-A; db_xref GeneID:854728; gbkey Gene; gene_biotype protein_coding; locus_tag YIL082W-A; partial true;
NC_001137.3:85662-86144	21_sample1	NC_001137.3	85662	86144	+ and -	303	1 gene	NC_001137.3	85676	86149	+	YEL034W	gene_id YEL034W; db_xref GeneID:856677; gbkey Gene; gene HYP2; gene_biotype protein_coding; gene_synonym TIF51A; locus_tag YEL034W; partial true;
NC_001139.9:122680-123310	21_sample1	NC_001139.9	122680	123310	+ and -	292	1 gene	NC_001139.9	122694	123305	-	YGL200C	gene_id YGL200C; db_xref GeneID:852675; gbkey Gene; gene EMP24; gene_biotype protein_coding; gene_synonym BST2; locus_tag YGL200C; partial true;
NC_001143.9:524215-525083	21_sample1	NC_001143.9	524215	525083	+ and -	291	1 gene	NC_001143.9	524223	525074	-	YKR046C	gene_id YKR046C; db_xref GeneID:853920; gbkey Gene; gene PLN1; gene_biotype protein_coding; gene_synonym PET10; locus_tag YKR046C; partial true;
NC_001139.9:115472-115592	30_sample3	NC_001139.9	115472	115592	+ and -	290	1 gene	NC_001139.9	115488	115583	+	tK(UUU)G1	gene_id tK(UUU)G1; db_xref GeneID:852671; gbkey Gene; gene_biotype tRNA; locus_tag tK(UUU)G1;
NC_001141.2:53963-55018	30_sample3	NC_001141.2	53963	55018	+ and -	275	1 gene	NC_001141.2	53981	55021	-	YIL154C	gene_id YIL154C; db_xref GeneID:854652; gbkey Gene; gene IMP2'; gene_biotype protein_coding; gene_synonym IMP2; locus_tag YIL154C; partial true;
NC_001136.10:39291-42218	21_sample1	NC_001136.10	39291	42218	+ and -	275	1 gene	NC_001136.10	38867	42244	-	YDL231C	gene_id YDL231C; db_xref GeneID:851367; gbkey Gene; gene BRE4; gene_biotype protein_coding; locus_tag YDL231C; partial true;
NC_001140.6:212389-213138	30_sample3	NC_001140.6	212389	213138	+ and -	272	1 gene	NC_001140.6	212409	213118	+	RUF5-1	gene_id RUF5-1; db_xref GeneID:9164903; gbkey Gene; gene_biotype ncRNA; locus_tag RUF5-1;
NC_001147.6:854180-854278	30_sample3	NC_001147.6	854180	854278	+ and -	271	1 gene	NC_001147.6	854187	854259	-	tA(UGC)O	gene_id tA(UGC)O; db_xref GeneID:854464; gbkey Gene; gene_biotype tRNA; locus_tag tA(UGC)O;
NC_001139.9:817736-821680	21_sample1	NC_001139.9	817736	821680	+	270	1 gene	NC_001139.9	817747	823015	-	YGR161C-D	gene_id YGR161C-D; db_xref GeneID:853068; gbkey Gene; gene_biotype protein_coding; locus_tag YGR161C-D; partial true;
NC_001134.8:281434-283352	21_sample1	NC_001134.8	281434	283352	+ and -	269	1 gene	NC_001134.8	281443	283344	+	YBR021W	gene_id YBR021W; db_xref GeneID:852309; gbkey Gene; gene FUR4; gene_biotype protein_coding; locus_tag YBR021W; partial true;
NC_001148.4:850978-854926	21_sample1	NC_001148.4	850978	854926	+ and -	265	1 gene	NC_001148.4	850989	856257	-	YPR158C-D	gene_id YPR158C-D; db_xref GeneID:856284; gbkey Gene; gene_biotype protein_coding; locus_tag YPR158C-D; partial true;
NC_001147.6:1085487-1090819	30_sample3	NC_001147.6	1085487	1090819	+ and -	262	1 gene	NC_001147.6	1085473	1090863	+	YOR396W	gene_id YOR396W; db_xref GeneID:854577; gbkey Gene; gene YRF1-8; gene_biotype protein_coding; locus_tag YOR396W; partial true;
NC_001224.1:78068-78177	30_sample3	NC_001224.1	78068	78177	+ and -	262	1 gene	NC_001224.1	78089	78162	-	tT(UAG)Q2	gene_id tT(UAG)Q2; db_xref GeneID:854625; db_xref SGD:S000007335; gbkey Gene; gene_biotype tRNA; locus_tag tT(UAG)Q2;
NC_001143.9:364775-364893	21_sample1	NC_001143.9	364775	364893	+ and -	260	1 gene	NC_001143.9	364776	364876	+	snR69	gene_id snR69; db_xref GeneID:9164914; gbkey Gene; gene_biotype snoRNA; locus_tag snR69;
NC_001136.10:1212417-1212614	21_sample1	NC_001136.10	1212417	1212614	+	259	1 gene	NC_001136.10	1212438	1212836	-	YDR366C	gene_id YDR366C; db_xref GeneID:851972; gbkey Gene; gene_biotype protein_coding; locus_tag YDR366C; partial true;
NC_001144.5:1072516-1077911	30_sample3	NC_001144.5	1072516	1077911	+ and -	258	1 gene	NC_001144.5	1072508	1077898	+	YLR467W	gene_id YLR467W; db_xref GeneID:851189; gbkey Gene; gene YRF1-5; gene_biotype protein_coding; gene_synonym YRF1; locus_tag YLR467W; partial true;
NC_001139.9:210411-213546	21_sample1	NC_001139.9	210411	213546	+ and -	258	1 gene	NC_001139.9	210416	213667	+	YGL156W	gene_id YGL156W; db_xref GeneID:852721; gbkey Gene; gene AMS1; gene_biotype protein_coding; locus_tag YGL156W; partial true;
NC_001144.5:700004-703972	21_sample1	NC_001144.5	700004	703972	+ and -	255	1 gene	NC_001144.5	699999	704024	-	YLR278C	gene_id YLR278C; db_xref GeneID:850984; gbkey Gene; gene_biotype protein_coding; locus_tag YLR278C; partial true;
NC_001136.10:1526329-1531615	30_sample3	NC_001136.10	1526329	1531615	+ and -	254	1 gene	NC_001136.10	1526321	1531711	+	YDR545W	gene_id YDR545W; db_xref GeneID:852158; gbkey Gene; gene YRF1-1; gene_biotype protein_coding; gene_synonym YRF1; locus_tag YDR545W; partial true;
NC_001142.9:663755-663942	30_sample3	NC_001142.9	663755	663942	+ and -	254	1 gene	NC_001142.9	663749	663942	+	snR3	gene_id snR3; db_xref GeneID:9164912; gbkey Gene; gene_biotype snoRNA; locus_tag snR3;
NC_001140.6:214387-215136	30_sample3	NC_001140.6	214387	215136	+ and -	254	1 gene	NC_001140.6	214407	215116	+	RUF5-2	gene_id RUF5-2; db_xref GeneID:9164904; gbkey Gene; gene_biotype ncRNA; locus_tag RUF5-2;
NC_001137.3:86158-86542	30_sample3	NC_001137.3	86158	86542	+ and -	254	1 gene	NC_001137.3	86179	86598	+	YEL033W	gene_id YEL033W; db_xref GeneID:856678; gbkey Gene; gene MTC7; gene_biotype protein_coding; locus_tag YEL033W; partial true;
NC_001136.10:323216-323472	30_sample3	NC_001136.10	323216	323472	+ and -	253	1 gene	NC_001136.10	323217	323471	-	snR63	gene_id snR63; db_xref GeneID:9164876; gbkey Gene; gene_biotype snoRNA; locus_tag snR63;
NC_001145.3:298305-298422	30_sample3	NC_001145.3	298305	298422	+ and -	253	1 gene	NC_001145.3	298307	298412	+	snR73	gene_id snR73; db_xref GeneID:9164963; gbkey Gene; gene_biotype snoRNA; locus_tag snR73;
NC_001144.5:259838-260561	21_sample1	NC_001144.5	259838	260561	+ and -	252	1 gene	NC_001144.5	259738	260547	-	YLR059C	gene_id YLR059C; db_xref GeneID:850748; gbkey Gene; gene REX2; gene_biotype protein_coding; gene_synonym YNT20; locus_tag YLR059C; partial true;
NC_001143.9:521997-523365	21_sample1	NC_001143.9	521997	523365	+ and -	248	1 gene	NC_001143.9	522015	523346	+	YKR044W	gene_id YKR044W; db_xref GeneID:853918; gbkey Gene; gene UIP5; gene_biotype protein_coding; locus_tag YKR044W; partial true;
NC_001134.8:276255-278361	21_sample1	NC_001134.8	276255	278361	+ and -	245	1 gene	NC_001134.8	276253	278352	-	YBR019C	gene_id YBR019C; db_xref GeneID:852307; gbkey Gene; gene GAL10; gene_biotype protein_coding; locus_tag YBR019C; partial true;
NC_001142.9:291477-293926	30_sample3	NC_001142.9	291477	293926	+ and -	242	1 gene	NC_001142.9	291336	293981	-	YJL078C	gene_id YJL078C; db_xref GeneID:853367; gbkey Gene; gene PRY3; gene_biotype protein_coding; locus_tag YJL078C; partial true;
NC_001135.5:103620-104349	21_sample1	NC_001135.5	103620	104349	+ and -	242	1 gene	NC_001135.5	103571	104350	-	YCL010C	gene_id YCL010C; db_xref GeneID:850347; gbkey Gene; gene SGF29; gene_biotype protein_coding; locus_tag YCL010C; partial true;
NC_001134.8:241723-242555	21_sample1	NC_001134.8	241723	242555	+ and -	238	1 gene	NC_001134.8	241708	242568	-	YBR002C	gene_id YBR002C; db_xref GeneID:852287; gbkey Gene; gene RER2; gene_biotype protein_coding; locus_tag YBR002C; partial true;
NC_001143.9:364775-364885	30_sample3	NC_001143.9	364775	364885	+ and -	237	1 gene	NC_001143.9	364776	364876	+	snR69	gene_id snR69; db_xref GeneID:9164914; gbkey Gene; gene_biotype snoRNA; locus_tag snR69;
NC_001139.9:258821-261497	21_sample1	NC_001139.9	258821	261497	+ and -	237	1 gene	NC_001139.9	257707	261501	+	YGL133W	gene_id YGL133W; db_xref GeneID:852744; gbkey Gene; gene ITC1; gene_biotype protein_coding; locus_tag YGL133W; partial true;
NC_001135.5:225614-227459	21_sample1	NC_001135.5	225614	227459	+ and -	234	1 gene	NC_001135.5	225563	227458	+	YCR061W	gene_id YCR061W; db_xref GeneID:850425; gbkey Gene; gene_biotype protein_coding; gene_synonym YCR062W; locus_tag YCR061W; partial true;
NC_001140.6:213171-214259	21_sample1	NC_001140.6	213171	214259	+ and -	234	1 gene	NC_001140.6	213185	214249	-	YHR054C	gene_id YHR054C; db_xref GeneID:856451; gbkey Gene; gene_biotype protein_coding; locus_tag YHR054C; partial true;
NC_001136.10:645847-649781	21_sample1	NC_001136.10	645847	649781	+	231	1 gene	NC_001136.10	645858	651126	-	YDR098C-B	gene_id YDR098C-B; db_xref GeneID:851674; gbkey Gene; gene_biotype protein_coding; locus_tag YDR098C-B; partial true;
NC_001142.9:526863-528281	21_sample1	NC_001142.9	526863	528281	+ and -	230	1 gene	NC_001142.9	526884	528476	-	YJR049C	gene_id YJR049C; db_xref GeneID:853508; gbkey Gene; gene UTR1; gene_biotype protein_coding; locus_tag YJR049C; partial true;
NC_001146.8:336529-337612	21_sample1	NC_001146.8	336529	337612	+ and -	230	1 gene	NC_001146.8	336545	337609	+	YNL160W	gene_id YNL160W; db_xref GeneID:855562; gbkey Gene; gene YGP1; gene_biotype protein_coding; locus_tag YNL160W; partial true;
NC_001140.6:543952-547897	21_sample1	NC_001140.6	543952	547897	+ and -	225	1 gene	NC_001140.6	543964	549346	-	YHR214C-B	gene_id YHR214C-B; db_xref GeneID:856623; gbkey Gene; gene_biotype protein_coding; locus_tag YHR214C-B; partial true;
NC_001143.9:526843-527237	21_sample1	NC_001143.9	526843	527237	+ and -	224	1 gene	NC_001143.9	526830	527231	-	YKR049C	gene_id YKR049C; db_xref GeneID:853923; gbkey Gene; gene FMP46; gene_biotype protein_coding; locus_tag YKR049C; partial true;
NC_001137.3:443738-447697	21_sample1	NC_001137.3	443738	447697	+	224	1 gene	NC_001137.3	443756	449024	-	YER138C	gene_id YER138C; db_xref GeneID:856879; gbkey Gene; gene_biotype protein_coding; locus_tag YER138C; partial true;
NC_001146.8:96951-100883	21_sample1	NC_001146.8	96951	100883	+ and -	223	1 gene	NC_001146.8	96964	102232	-	YNL284C-B	gene_id YNL284C-B; db_xref GeneID:855433; gbkey Gene; gene_biotype protein_coding; locus_tag YNL284C-B; partial true;
NC_001145.3:357349-361300	21_sample1	NC_001145.3	357349	361300	+ and -	221	1 gene	NC_001145.3	357359	362627	-	YMR045C	gene_id YMR045C; db_xref GeneID:855062; gbkey Gene; gene_biotype protein_coding; locus_tag YMR045C; partial true;
NC_001224.1:77419-77520	30_sample3	NC_001224.1	77419	77520	+ and -	220	1 gene	NC_001224.1	77431	77505	+	tF(GAA)Q	gene_id tF(GAA)Q; db_xref GeneID:854624; db_xref SGD:S000007319; gbkey Gene; gene_biotype tRNA; locus_tag tF(GAA)Q;
NC_001136.10:600777-601806	21_sample1	NC_001136.10	600777	601806	+ and -	218	1 gene	NC_001136.10	600793	601809	+	YDR077W	gene_id YDR077W; db_xref GeneID:851649; gbkey Gene; gene SED1; gene_biotype protein_coding; locus_tag YDR077W; partial true;
NC_001133.9:31557-32911	21_sample1	NC_001133.9	31557	32911	+ and -	218	1 gene	NC_001133.9	31567	32940	+	YAL062W	gene_id YAL062W; db_xref GeneID:851237; gbkey Gene; gene GDH3; gene_biotype protein_coding; gene_synonym FUN51; locus_tag YAL062W; partial true;
NC_001147.6:409764-409866	21_sample1	NC_001147.6	409764	409866	+ and -	217	1 gene	NC_001147.6	409765	409864	-	snR62	gene_id snR62; db_xref GeneID:9164978; gbkey Gene; gene_biotype snoRNA; locus_tag snR62;
NC_001137.3:492846-496797	21_sample1	NC_001137.3	492846	496797	+ and -	216	1 gene	NC_001137.3	492856	498124	-	YER160C	gene_id YER160C; db_xref GeneID:856906; gbkey Gene; gene_biotype protein_coding; locus_tag YER160C; partial true;
NC_001136.10:803183-804522	21_sample1	NC_001136.10	803183	804522	+ and -	215	1 gene	NC_001136.10	803195	804517	+	YDR170W-A	gene_id YDR170W-A; db_xref GeneID:851750; gbkey Gene; gene_biotype protein_coding; locus_tag YDR170W-A; partial true;
NC_001136.10:987549-990982	21_sample1	NC_001136.10	987549	990982	+ and -	214	1 gene	NC_001136.10	987534	992349	-	YDR261C-D	gene_id YDR261C-D; db_xref GeneID:851852; gbkey Gene; gene_biotype protein_coding; locus_tag YDR261C-D; partial true;
NC_001144.5:476321-480228	21_sample1	NC_001144.5	476321	480228	+	213	1 gene	NC_001144.5	476333	481601	-	YLR157C-B	gene_id YLR157C-B; db_xref GeneID:850853; gbkey Gene; gene_biotype protein_coding; locus_tag YLR157C-B; partial true;
NC_001145.3:373041-376962	21_sample1	NC_001145.3	373041	376962	+ and -	212	1 gene	NC_001145.3	373057	378325	-	YMR050C	gene_id YMR050C; db_xref GeneID:855070; gbkey Gene; gene_biotype protein_coding; locus_tag YMR050C; partial true;
NC_001147.6:932126-936379	21_sample1	NC_001147.6	932126	936379	+ and -	209	1 gene	NC_001147.6	931803	936497	+	YOR328W	gene_id YOR328W; db_xref GeneID:854506; gbkey Gene; gene PDR10; gene_biotype protein_coding; locus_tag YOR328W; partial true;
NC_001140.6:189176-189848	21_sample1	NC_001140.6	189176	189848	+ and -	208	1 gene	NC_001140.6	189131	189864	-	YHR041C	gene_id YHR041C; db_xref GeneID:856437; gbkey Gene; gene SRB2; gene_biotype protein_coding; gene_synonym HRS2; gene_synonym MED20; locus_tag YHR041C; partial true;
NC_001136.10:135157-135448	30_sample3	NC_001136.10	135157	135448	+ and -	208	1 gene	NC_001136.10	135179	135436	+	YDL181W	gene_id YDL181W; db_xref GeneID:851347; gbkey Gene; gene INH1; gene_biotype protein_coding; locus_tag YDL181W; partial true;
NC_001137.3:285222-286899	21_sample1	NC_001137.3	285222	286899	+ and -	207	1 gene	NC_001137.3	285241	286914	-	YER065C	gene_id YER065C; db_xref GeneID:856794; gbkey Gene; gene ICL1; gene_biotype protein_coding; locus_tag YER065C; partial true;
NC_001143.9:259249-259545	21_sample1	NC_001143.9	259249	259545	+ and -	207	1 gene	NC_001143.9	259253	259531	+	YKL096W-A	gene_id YKL096W-A; db_xref GeneID:853765; gbkey Gene; gene CWP2; gene_biotype protein_coding; gene_synonym LPR1; gene_synonym YKL097W-A; locus_tag YKL096W-A; partial true;
NC_001146.8:464-6118	30_sample3	NC_001146.8	464	6118	+	207	1 gene	NC_001146.8	371	6098	-	YNL339C	gene_id YNL339C; db_xref GeneID:855377; gbkey Gene; gene YRF1-6; gene_biotype protein_coding; gene_synonym YRF1; locus_tag YNL339C; partial true;
NC_001140.6:525463-528623	21_sample1	NC_001140.6	525463	528623	+ and -	206	1 gene	NC_001140.6	525392	528619	+	YHR211W	gene_id YHR211W; db_xref GeneID:856618; gbkey Gene; gene FLO5; gene_biotype protein_coding; locus_tag YHR211W; partial true;
NC_001148.4:583068-584045	21_sample1	NC_001148.4	583068	584045	+ and -	205	1 gene	NC_001148.4	583062	584042	-	YPR011C	gene_id YPR011C; db_xref GeneID:856121; gbkey Gene; gene_biotype protein_coding; locus_tag YPR011C; partial true;
NC_001140.6:215191-217496	21_sample1	NC_001140.6	215191	217496	+ and -	204	1 gene	NC_001140.6	215183	217834	-	YHR056C	gene_id YHR056C; db_xref GeneID:856453; gbkey Gene; gene RSC30; gene_biotype protein_coding; locus_tag YHR056C; partial true;
NC_001143.9:141780-142780	21_sample1	NC_001143.9	141780	142780	+ and -	204	1 gene	NC_001143.9	141794	142819	-	YKL164C	gene_id YKL164C; db_xref GeneID:853692; gbkey Gene; gene PIR1; gene_biotype protein_coding; gene_synonym CCW6; locus_tag YKL164C; partial true;
NC_001148.4:804985-808893	21_sample1	NC_001148.4	804985	808893	+	202	1 gene	NC_001148.4	805001	810269	-	YPR137C-B	gene_id YPR137C-B; db_xref GeneID:856257; gbkey Gene; gene_biotype protein_coding; locus_tag YPR137C-B; partial true;
NC_001148.4:943011-943877	21_sample1	NC_001148.4	943011	943877	+ and -	199	1 gene	NC_001148.4	943032	943896	+	YPR202W	gene_id YPR202W; db_xref GeneID:856332; gbkey Gene; gene_biotype protein_coding; locus_tag YPR202W; partial true;
NC_001144.5:501323-502156	21_sample1	NC_001144.5	501323	502156	+ and -	199	1 gene	NC_001144.5	501260	502162	-	YLR172C	gene_id YLR172C; db_xref GeneID:850869; gbkey Gene; gene DPH5; gene_biotype protein_coding; locus_tag YLR172C; partial true;
NC_001139.9:562186-566091	21_sample1	NC_001139.9	562186	566091	+	196	1 gene	NC_001139.9	562199	567467	-	YGR038C-B	gene_id YGR038C-B; db_xref GeneID:852928; gbkey Gene; gene_biotype protein_coding; locus_tag YGR038C-B; partial true;
NC_001133.9:33429-34460	21_sample1	NC_001133.9	33429	34460	+ and -	195	1 gene	NC_001133.9	33448	34701	+	YAL061W	gene_id YAL061W; db_xref GeneID:851238; gbkey Gene; gene BDH2; gene_biotype protein_coding; locus_tag YAL061W; partial true;
NC_001147.6:1085481-1090784	25_sample2	NC_001147.6	1085481	1090784	+ and -	194	1 gene	NC_001147.6	1085473	1090863	+	YOR396W	gene_id YOR396W; db_xref GeneID:854577; gbkey Gene; gene YRF1-8; gene_biotype protein_coding; locus_tag YOR396W; partial true;
NC_001136.10:878648-882584	21_sample1	NC_001136.10	878648	882584	+	193	1 gene	NC_001136.10	878659	883927	-	YDR210C-D	gene_id YDR210C-D; db_xref GeneID:851794; gbkey Gene; gene_biotype protein_coding; gene_synonym YDR210W-D; locus_tag YDR210C-D; partial true;
NC_001140.6:213163-214264	30_sample3	NC_001140.6	213163	214264	+ and -	193	1 gene	NC_001140.6	213185	214249	-	YHR054C	gene_id YHR054C; db_xref GeneID:856451; gbkey Gene; gene_biotype protein_coding; locus_tag YHR054C; partial true;
NC_001141.2:702-6106	30_sample3	NC_001141.2	702	6106	+ and -	191	1 gene	NC_001141.2	483	6147	-	YIL177C	gene_id YIL177C; db_xref GeneID:854630; gbkey Gene; gene_biotype protein_coding; locus_tag YIL177C; partial true;
NC_001146.8:89209-89307	21_sample1	NC_001146.8	89209	89307	+ and -	190	1 gene	NC_001146.8	89210	89306	+	snR40	gene_id snR40; db_xref GeneID:9164969; gbkey Gene; gene_biotype snoRNA; locus_tag snR40;
NC_001133.9:160581-164188	21_sample1	NC_001133.9	160581	164188	+ and -	189	1 gene	NC_001133.9	160597	164187	-	YAR009C	gene_id YAR009C; db_xref GeneID:851268; gbkey Gene; gene_biotype protein_coding; locus_tag YAR009C; partial true;
NC_001143.9:381473-381866	21_sample1	NC_001143.9	381473	381866	+ and -	188	1 gene	NC_001143.9	380065	381858	-	YKL032C	gene_id YKL032C; db_xref GeneID:853836; gbkey Gene; gene IXR1; gene_biotype protein_coding; gene_synonym ORD1; locus_tag YKL032C; partial true;
NC_001136.10:1526497-1531658	25_sample2	NC_001136.10	1526497	1531658	+ and -	186	1 gene	NC_001136.10	1526321	1531711	+	YDR545W	gene_id YDR545W; db_xref GeneID:852158; gbkey Gene; gene YRF1-1; gene_biotype protein_coding; gene_synonym YRF1; locus_tag YDR545W; partial true;
NC_001147.6:721640-721728	30_sample3	NC_001147.6	721640	721728	+ and -	186	1 gene	NC_001147.6	720470	721708	-	YOR201C	gene_id YOR201C; db_xref GeneID:854376; gbkey Gene; gene MRM1; gene_biotype protein_coding; gene_synonym PET56; locus_tag YOR201C; partial true;
NC_001144.5:232415-234078	21_sample1	NC_001144.5	232415	234078	+ and -	184	1 gene	NC_001144.5	232390	234081	-	YLR044C	gene_id YLR044C; db_xref GeneID:850733; gbkey Gene; gene PDC1; gene_biotype protein_coding; locus_tag YLR044C; partial true;
NC_001142.9:806-6096	30_sample3	NC_001142.9	806	6096	+ and -	184	1 gene	NC_001142.9	466	6130	-	YJL225C	gene_id YJL225C; db_xref GeneID:853231; gbkey Gene; gene_biotype protein_coding; locus_tag YJL225C; partial true;
NC_001143.9:305095-305904	21_sample1	NC_001143.9	305095	305904	+ and -	183	1 gene	NC_001143.9	305114	305884	+	YKL071W	gene_id YKL071W; db_xref GeneID:853792; gbkey Gene; gene_biotype protein_coding; locus_tag YKL071W; partial true;
NC_001139.9:22296-23211	21_sample1	NC_001139.9	22296	23211	+ and -	183	1 gene	NC_001139.9	22304	23203	+	YGL254W	gene_id YGL254W; db_xref GeneID:852638; gbkey Gene; gene FZF1; gene_biotype protein_coding; gene_synonym NRC299; gene_synonym RSU1; gene_synonym SUL1; locus_tag YGL254W; partial true;
NC_001136.10:371247-371781	21_sample1	NC_001136.10	371247	371781	+ and -	182	1 gene	NC_001136.10	371240	371761	+	YDL046W	gene_id YDL046W; db_xref GeneID:851514; gbkey Gene; gene NPC2; gene_biotype protein_coding; locus_tag YDL046W; partial true;
NC_001224.1:73754-74456	30_sample3	NC_001224.1	73754	74456	+ and -	182	1 gene	NC_001224.1	73758	74513	+	Q0250	gene_id Q0250; db_xref GeneID:854622; db_xref SGD:S000007281; gbkey Gene; gene COX2; gene_biotype protein_coding; gene_synonym OXI1; gene_synonym OXII; locus_tag Q0250;
NC_001145.3:347492-348271	21_sample1	NC_001145.3	347492	348271	+ and -	181	1 gene	NC_001145.3	347511	348260	-	YMR038C	gene_id YMR038C; db_xref GeneID:855054; gbkey Gene; gene CCS1; gene_biotype protein_coding; gene_synonym LYS7; locus_tag YMR038C; partial true;
NC_001148.4:810996-812447	21_sample1	NC_001148.4	810996	812447	+ and -	180	1 gene	NC_001148.4	810984	812453	-	YPR138C	gene_id YPR138C; db_xref GeneID:856260; gbkey Gene; gene MEP3; gene_biotype protein_coding; locus_tag YPR138C; partial true;
NC_001144.5:1072561-1077911	25_sample2	NC_001144.5	1072561	1077911	+ and -	179	1 gene	NC_001144.5	1072508	1077898	+	YLR467W	gene_id YLR467W; db_xref GeneID:851189; gbkey Gene; gene YRF1-5; gene_biotype protein_coding; gene_synonym YRF1; locus_tag YLR467W; partial true;
NC_001142.9:442904-444863	21_sample1	NC_001142.9	442904	444863	+ and -	177	1 gene	NC_001142.9	442909	444861	-	YJR004C	gene_id YJR004C; db_xref GeneID:853460; gbkey Gene; gene SAG1; gene_biotype protein_coding; gene_synonym AG(ALPHA)1; locus_tag YJR004C; partial true;
NC_001138.5:225567-225975	21_sample1	NC_001138.5	225567	225975	+ and -	177	1 gene	NC_001138.5	225020	225958	-	YFR034C	gene_id YFR034C; db_xref GeneID:850594; gbkey Gene; gene PHO4; gene_biotype protein_coding; locus_tag YFR034C; partial true;
NC_001140.6:411228-411323	30_sample3	NC_001140.6	411228	411323	+ and -	176	1 gene	NC_001140.6	411228	411317	+	snR71	gene_id snR71; db_xref GeneID:9164902; gbkey Gene; gene_biotype snoRNA; locus_tag snR71;
NC_001140.6:3710-4554	21_sample1	NC_001140.6	3710	4554	+	176	1 gene	NC_001140.6	3726	4541	-	YHL049C	gene_id YHL049C; db_xref GeneID:856336; gbkey Gene; gene_biotype protein_coding; locus_tag YHL049C; partial true;
NC_001135.5:242580-246584	21_sample1	NC_001135.5	242580	246584	+ and -	175	1 gene	NC_001135.5	242588	246583	-	YCR073C	gene_id YCR073C; db_xref GeneID:850436; gbkey Gene; gene SSK22; gene_biotype protein_coding; locus_tag YCR073C; partial true;
NC_001137.3:192417-192643	21_sample1	NC_001137.3	192417	192643	+ and -	175	1 gene	NC_001137.3	191959	192624	-	YER018C	gene_id YER018C; db_xref GeneID:856738; gbkey Gene; gene SPC25; gene_biotype protein_coding; locus_tag YER018C; partial true;
NC_001142.9:620801-622478	30_sample3	NC_001142.9	620801	622478	+ and -	174	1 gene	NC_001142.9	620754	622490	+	YJR103W	gene_id YJR103W; db_xref GeneID:853567; gbkey Gene; gene URA8; gene_biotype protein_coding; locus_tag YJR103W; partial true;
NC_001139.9:731478-732945	21_sample1	NC_001139.9	731478	732945	+ and -	173	1 gene	NC_001139.9	731449	732927	-	YGR121C	gene_id YGR121C; db_xref GeneID:853019; gbkey Gene; gene MEP1; gene_biotype protein_coding; gene_synonym AMT1; locus_tag YGR121C; partial true;
NC_001139.9:531594-531691	30_sample3	NC_001139.9	531594	531691	+ and -	173	1 gene	NC_001139.9	531610	531681	+	tD(GUC)G1	gene_id tD(GUC)G1; db_xref GeneID:852907; gbkey Gene; gene_biotype tRNA; locus_tag tD(GUC)G1;
NC_001144.5:489753-489948	25_sample2	NC_001144.5	489753	489948	-	173	1 gene	NC_001144.5	489573	489929	+	YLR162W	gene_id YLR162W; db_xref GeneID:850859; gbkey Gene; gene_biotype protein_coding; locus_tag YLR162W; partial true;
NC_001140.6:54842-55813	21_sample1	NC_001140.6	54842	55813	+ and -	173	1 gene	NC_001140.6	54851	55849	+	YHL025W	gene_id YHL025W; db_xref GeneID:856360; gbkey Gene; gene SNF6; gene_biotype protein_coding; locus_tag YHL025W; partial true;
NC_001140.6:56691-58763	21_sample1	NC_001140.6	56691	58763	+ and -	172	1 gene	NC_001140.6	56649	58790	+	YHL024W	gene_id YHL024W; db_xref GeneID:856361; gbkey Gene; gene RIM4; gene_biotype protein_coding; locus_tag YHL024W; partial true;
NC_001139.9:560672-561368	21_sample1	NC_001139.9	560672	561368	+ and -	171	1 gene	NC_001139.9	560682	561350	+	YGR038W	gene_id YGR038W; db_xref GeneID:852926; gbkey Gene; gene ORM1; gene_biotype protein_coding; locus_tag YGR038W; partial true;
NC_001145.3:413133-413487	21_sample1	NC_001145.3	413133	413487	+ and -	171	1 gene	NC_001145.3	413036	413473	-	YMR074C	gene_id YMR074C; db_xref GeneID:855096; gbkey Gene; gene SDD2; gene_biotype protein_coding; locus_tag YMR074C; partial true;
NC_001135.5:104608-105468	21_sample1	NC_001135.5	104608	105468	+ and -	170	1 gene	NC_001135.5	104619	105548	-	YCL009C	gene_id YCL009C; db_xref GeneID:850348; gbkey Gene; gene ILV6; gene_biotype protein_coding; locus_tag YCL009C; partial true;
NC_001143.9:526836-527239	30_sample3	NC_001143.9	526836	527239	+ and -	169	1 gene	NC_001143.9	526830	527231	-	YKR049C	gene_id YKR049C; db_xref GeneID:853923; gbkey Gene; gene FMP46; gene_biotype protein_coding; locus_tag YKR049C; partial true;
NC_001145.3:220128-220712	21_sample1	NC_001145.3	220128	220712	+ and -	169	1 gene	NC_001145.3	220138	220728	+	YML028W	gene_id YML028W; db_xref GeneID:854980; gbkey Gene; gene TSA1; gene_biotype protein_coding; gene_synonym TPX1; gene_synonym ZRG14; locus_tag YML028W; partial true;
NC_001142.9:704266-705272	30_sample3	NC_001142.9	704266	705272	+ and -	167	1 gene	NC_001142.9	704196	705272	+	YJR147W	gene_id YJR147W; db_xref GeneID:853612; gbkey Gene; gene HMS2; gene_biotype protein_coding; locus_tag YJR147W; partial true;
NC_001143.9:68278-70224	21_sample1	NC_001143.9	68278	70224	+ and -	167	1 gene	NC_001143.9	68232	70220	-	YKL198C	gene_id YKL198C; db_xref GeneID:853635; gbkey Gene; gene PTK1; gene_biotype protein_coding; gene_synonym KKT8; gene_synonym POT1; gene_synonym STK1; gene_synonym YKL199C; gene_synonym YKT9; locus_tag YKL198C; partial true;
NC_001137.3:545601-546434	30_sample3	NC_001137.3	545601	546434	+ and -	166	1 gene	NC_001137.3	545611	546414	+	YER177W	gene_id YER177W; db_xref GeneID:856924; gbkey Gene; gene BMH1; gene_biotype protein_coding; gene_synonym APR6; locus_tag YER177W; partial true;
NC_001137.3:279916-280695	21_sample1	NC_001137.3	279916	280695	+ and -	166	1 gene	NC_001137.3	279930	280682	-	YER062C	gene_id YER062C; db_xref GeneID:856791; gbkey Gene; gene GPP2; gene_biotype protein_coding; gene_synonym HOR2; locus_tag YER062C; partial true;
NC_001141.2:97090-97251	21_sample1	NC_001141.2	97090	97251	+ and -	166	1 gene	NC_001141.2	97111	97246	+	snR68	gene_id snR68; db_xref GeneID:9164907; gbkey Gene; gene_biotype snoRNA; locus_tag snR68;
NC_001138.5:87989-90359	21_sample1	NC_001138.5	87989	90359	+ and -	166	1 gene	NC_001138.5	87847	90345	-	YFL024C	gene_id YFL024C; db_xref GeneID:850520; gbkey Gene; gene EPL1; gene_biotype protein_coding; locus_tag YFL024C; partial true;
NC_001140.6:215167-216251	30_sample3	NC_001140.6	215167	216251	+ and -	164	1 gene	NC_001140.6	215183	217834	-	YHR056C	gene_id YHR056C; db_xref GeneID:856453; gbkey Gene; gene RSC30; gene_biotype protein_coding; locus_tag YHR056C; partial true;
NC_001148.4:353-6027	30_sample3	NC_001148.4	353	6027	+	163	1 gene	NC_001148.4	280	6007	-	YPL283C	gene_id YPL283C; db_xref GeneID:855846; gbkey Gene; gene YRF1-7; gene_biotype protein_coding; gene_synonym YRF1; locus_tag YPL283C; partial true;
NC_001143.9:64486-67467	21_sample1	NC_001143.9	64486	67467	+ and -	162	1 gene	NC_001143.9	63930	67466	-	YKL201C	gene_id YKL201C; db_xref GeneID:853634; gbkey Gene; gene MNN4; gene_biotype protein_coding; gene_synonym YKL200C; locus_tag YKL201C; partial true;
NC_001144.5:187728-193269	21_sample1	NC_001144.5	187728	193269	+ and -	159	1 gene	NC_001144.5	187663	193281	-	YLR024C	gene_id YLR024C; db_xref GeneID:850711; gbkey Gene; gene UBR2; gene_biotype protein_coding; locus_tag YLR024C; partial true;
NC_001145.3:911042-912142	21_sample1	NC_001145.3	911042	912142	+ and -	158	1 gene	NC_001145.3	911061	912143	-	YMR318C	gene_id YMR318C; db_xref GeneID:855368; gbkey Gene; gene ADH6; gene_biotype protein_coding; gene_synonym ADHVI; locus_tag YMR318C; partial true;
NC_001136.10:907372-909392	30_sample3	NC_001136.10	907372	909392	+ and -	158	1 gene	NC_001136.10	907330	909438	+	YDR221W	gene_id YDR221W; db_xref GeneID:851807; gbkey Gene; gene GTB1; gene_biotype protein_coding; locus_tag YDR221W; partial true;
NC_001140.6:334576-335672	21_sample1	NC_001140.6	334576	335672	+ and -	158	1 gene	NC_001140.6	334527	335663	-	YHR112C	gene_id YHR112C; db_xref GeneID:856512; gbkey Gene; gene_biotype protein_coding; locus_tag YHR112C; partial true;
NC_001145.3:297505-297590	21_sample1	NC_001145.3	297505	297590	+ and -	158	1 gene	NC_001145.3	297506	297593	+	snR77	gene_id snR77; db_xref GeneID:9164954; gbkey Gene; gene_biotype snoRNA; locus_tag snR77;
NC_001133.9:203393-208007	30_sample3	NC_001133.9	203393	208007	+ and -	158	1 gene	NC_001133.9	203403	208016	+	YAR050W	gene_id YAR050W; db_xref GeneID:851289; gbkey Gene; gene FLO1; gene_biotype protein_coding; gene_synonym FLO2; gene_synonym FLO4; locus_tag YAR050W; partial true;
NC_001142.9:291544-293927	25_sample2	NC_001142.9	291544	293927	+ and -	157	1 gene	NC_001142.9	291336	293981	-	YJL078C	gene_id YJL078C; db_xref GeneID:853367; gbkey Gene; gene PRY3; gene_biotype protein_coding; locus_tag YJL078C; partial true;
NC_001137.3:167424-167562	21_sample1	NC_001137.3	167424	167562	+ and -	156	1 gene	NC_001137.3	167427	167586	-	snR14	gene_id snR14; db_xref GeneID:9164888; gbkey Gene; gene_biotype snRNA; locus_tag snR14;
NC_001141.2:23101-25712	30_sample3	NC_001141.2	23101	25712	+ and -	156	1 gene	NC_001141.2	23119	26106	-	YIL169C	gene_id YIL169C; db_xref GeneID:854637; gbkey Gene; gene CSS1; gene_biotype protein_coding; locus_tag YIL169C; partial true;
NC_001136.10:723040-727327	21_sample1	NC_001136.10	723040	727327	+ and -	155	1 gene	NC_001136.10	723004	727551	-	YDR135C	gene_id YDR135C; db_xref GeneID:851713; gbkey Gene; gene YCF1; gene_biotype protein_coding; locus_tag YDR135C; partial true;
NC_001136.10:892867-893769	21_sample1	NC_001136.10	892867	893769	+ and -	154	1 gene	NC_001136.10	892875	893927	+	YDR214W	gene_id YDR214W; db_xref GeneID:851800; gbkey Gene; gene AHA1; gene_biotype protein_coding; locus_tag YDR214W; partial true;
NC_001139.9:272502-273976	21_sample1	NC_001139.9	272502	273976	+ and -	153	1 gene	NC_001139.9	272520	274322	+	YGL125W	gene_id YGL125W; db_xref GeneID:852752; gbkey Gene; gene MET13; gene_biotype protein_coding; gene_synonym MET11; gene_synonym MRPL45; locus_tag YGL125W; partial true;
NC_001138.5:3339-3812	21_sample1	NC_001138.5	3339	3812	+	153	1 gene	NC_001138.5	3322	3846	-	YFL064C	gene_id YFL064C; db_xref GeneID:850480; gbkey Gene; gene_biotype protein_coding; locus_tag YFL064C; partial true;
NC_001136.10:1415189-1416734	21_sample1	NC_001136.10	1415189	1416734	+ and -	152	1 gene	NC_001136.10	1415210	1416874	-	YDR479C	gene_id YDR479C; db_xref GeneID:852090; gbkey Gene; gene PEX29; gene_biotype protein_coding; locus_tag YDR479C; partial true;
NC_001145.3:170380-171272	25_sample2	NC_001145.3	170380	171272	+ and -	152	1 gene	NC_001145.3	170402	171310	+	YML052W	gene_id YML052W; db_xref GeneID:854953; gbkey Gene; gene SUR7; gene_biotype protein_coding; locus_tag YML052W; partial true;
NC_001138.5:819-1381	21_sample1	NC_001138.5	819	1381	+ and -	151	1 gene	NC_001138.5	836	1363	+	YFL067W	gene_id YFL067W; db_xref GeneID:850477; gbkey Gene; gene_biotype protein_coding; locus_tag YFL067W; partial true;
NC_001144.5:215430-218896	21_sample1	NC_001144.5	215430	218896	+ and -	150	1 gene	NC_001144.5	215440	218907	-	YLR035C-A	gene_id YLR035C-A; db_xref GeneID:850724; gbkey Gene; gene_biotype protein_coding; locus_tag YLR035C-A; partial true;
NC_001137.3:116148-116891	21_sample1	NC_001137.3	116148	116891	+ and -	149	1 gene	NC_001137.3	116167	116970	+	YEL021W	gene_id YEL021W; db_xref GeneID:856692; gbkey Gene; gene URA3; gene_biotype protein_coding; locus_tag YEL021W; partial true;
NC_001145.3:873278-874338	21_sample1	NC_001145.3	873278	874338	+ and -	148	1 gene	NC_001145.3	873291	874337	-	YMR303C	gene_id YMR303C; db_xref GeneID:855349; gbkey Gene; gene ADH2; gene_biotype protein_coding; gene_synonym ADR2; locus_tag YMR303C; partial true;
NC_001224.1:78068-78162	21_sample1	NC_001224.1	78068	78162	+ and -	148	1 gene	NC_001224.1	78089	78162	-	tT(UAG)Q2	gene_id tT(UAG)Q2; db_xref GeneID:854625; db_xref SGD:S000007335; gbkey Gene; gene_biotype tRNA; locus_tag tT(UAG)Q2;
NC_001148.4:753289-754258	21_sample1	NC_001148.4	753289	754258	+ and -	147	1 gene	NC_001148.4	753301	754248	+	YPR114W	gene_id YPR114W; db_xref GeneID:856230; gbkey Gene; gene_biotype protein_coding; locus_tag YPR114W; partial true;
NC_001136.10:38899-42198	30_sample3	NC_001136.10	38899	42198	+ and -	146	1 gene	NC_001136.10	38867	42244	-	YDL231C	gene_id YDL231C; db_xref GeneID:851367; gbkey Gene; gene BRE4; gene_biotype protein_coding; locus_tag YDL231C; partial true;
NC_001148.4:829920-830453	21_sample1	NC_001148.4	829920	830453	+ and -	144	1 gene	NC_001148.4	829918	830439	+	YPR149W	gene_id YPR149W; db_xref GeneID:856272; gbkey Gene; gene NCE102; gene_biotype protein_coding; gene_synonym NCE2; locus_tag YPR149W; partial true;
NC_001136.10:535468-538156	25_sample2	NC_001136.10	535468	538156	+ and -	144	1 gene	NC_001136.10	535192	538467	-	YDR040C	gene_id YDR040C; db_xref GeneID:851610; gbkey Gene; gene ENA1; gene_biotype protein_coding; gene_synonym HOR6; gene_synonym PMR2; locus_tag YDR040C; partial true;
NC_001135.5:252833-254119	21_sample1	NC_001135.5	252833	254119	+ and -	144	1 gene	NC_001135.5	252845	254173	+	YCR079W	gene_id YCR079W; db_xref GeneID:850441; gbkey Gene; gene PTC6; gene_biotype protein_coding; gene_synonym AUP1; gene_synonym PPP2; locus_tag YCR079W; partial true;
NC_001135.5:214063-214747	21_sample1	NC_001135.5	214063	214747	+ and -	144	1 gene	NC_001135.5	214071	214739	+	YCR051W	gene_id YCR051W; db_xref GeneID:850418; gbkey Gene; gene_biotype protein_coding; locus_tag YCR051W; partial true;
NC_001146.8:595605-597178	21_sample1	NC_001146.8	595605	597178	+ and -	139	1 gene	NC_001146.8	595623	597539	-	YNL020C	gene_id YNL020C; db_xref GeneID:855711; gbkey Gene; gene ARK1; gene_biotype protein_coding; locus_tag YNL020C; partial true;
NC_001134.8:300174-301269	21_sample1	NC_001134.8	300174	301269	+ and -	139	1 gene	NC_001134.8	300166	301254	+	YBR031W	gene_id YBR031W; db_xref GeneID:852319; gbkey Gene; gene RPL4A; gene_biotype protein_coding; locus_tag YBR031W; partial true;
NC_001147.6:759325-759506	30_sample3	NC_001147.6	759325	759506	+ and -	138	1 gene	NC_001147.6	759326	759529	-	snR35	gene_id snR35; db_xref GeneID:9164977; gbkey Gene; gene_biotype snoRNA; locus_tag snR35;
NC_001139.9:115471-115592	21_sample1	NC_001139.9	115471	115592	+ and -	138	1 gene	NC_001139.9	115488	115583	+	tK(UUU)G1	gene_id tK(UUU)G1; db_xref GeneID:852671; gbkey Gene; gene_biotype tRNA; locus_tag tK(UUU)G1;
NC_001144.5:1065962-1066533	21_sample1	NC_001144.5	1065962	1066533	+ and -	137	1 gene	NC_001144.5	1065956	1066564	+	YLR462W	gene_id YLR462W; db_xref GeneID:851184; gbkey Gene; gene_biotype protein_coding; locus_tag YLR462W; partial true;
NC_001139.9:708486-712257	30_sample3	NC_001139.9	708486	712257	+ and -	137	1 gene	NC_001139.9	707610	712254	+	YGR109W-B	gene_id YGR109W-B; db_xref GeneID:853006; gbkey Gene; gene_biotype protein_coding; locus_tag YGR109W-B; partial true;
NC_001148.4:323-5905	25_sample2	NC_001148.4	323	5905	+	137	1 gene	NC_001148.4	280	6007	-	YPL283C	gene_id YPL283C; db_xref GeneID:855846; gbkey Gene; gene YRF1-7; gene_biotype protein_coding; gene_synonym YRF1; locus_tag YPL283C; partial true;
NC_001147.6:1036953-1039392	21_sample1	NC_001147.6	1036953	1039392	+ and -	136	1 gene	NC_001147.6	1036834	1039389	+	YOR373W	gene_id YOR373W; db_xref GeneID:854555; gbkey Gene; gene NUD1; gene_biotype protein_coding; locus_tag YOR373W; partial true;
NC_001143.9:578946-579069	21_sample1	NC_001143.9	578946	579069	+ and -	136	1 gene	NC_001143.9	578965	579060	+	tK(UUU)K	gene_id tK(UUU)K; db_xref GeneID:853948; gbkey Gene; gene_biotype tRNA; locus_tag tK(UUU)K;
NC_001144.5:187667-193056	30_sample3	NC_001144.5	187667	193056	+ and -	136	1 gene	NC_001144.5	187663	193281	-	YLR024C	gene_id YLR024C; db_xref GeneID:850711; gbkey Gene; gene UBR2; gene_biotype protein_coding; locus_tag YLR024C; partial true;
NC_001145.3:902800-903871	21_sample1	NC_001145.3	902800	903871	+ and -	135	1 gene	NC_001145.3	902800	903849	+	YMR315W	gene_id YMR315W; db_xref GeneID:855363; gbkey Gene; gene_biotype protein_coding; locus_tag YMR315W; partial true;
NC_001141.2:389649-393625	21_sample1	NC_001141.2	389649	393625	+ and -	135	1 gene	NC_001141.2	389572	393675	-	YIR019C	gene_id YIR019C; db_xref GeneID:854836; gbkey Gene; gene FLO11; gene_biotype protein_coding; gene_synonym MUC1; gene_synonym STA4; locus_tag YIR019C; partial true;
NC_001134.8:300158-301263	30_sample3	NC_001134.8	300158	301263	+ and -	135	1 gene	NC_001134.8	300166	301254	+	YBR031W	gene_id YBR031W; db_xref GeneID:852319; gbkey Gene; gene RPL4A; gene_biotype protein_coding; locus_tag YBR031W; partial true;
NC_001147.6:889975-891442	21_sample1	NC_001147.6	889975	891442	+ and -	133	1 gene	NC_001147.6	889867	891432	-	YOR306C	gene_id YOR306C; db_xref GeneID:854483; gbkey Gene; gene MCH5; gene_biotype protein_coding; locus_tag YOR306C; partial true;
NC_001136.10:520960-521053	21_sample1	NC_001136.10	520960	521053	+ and -	133	1 gene	NC_001136.10	520972	521043	+	tQ(UUG)D1	gene_id tQ(UUG)D1; db_xref GeneID:851603; gbkey Gene; gene_biotype tRNA; locus_tag tQ(UUG)D1;
NC_001141.2:205630-210153	25_sample2	NC_001141.2	205630	210153	+ and -	133	1 gene	NC_001141.2	205635	210132	+	YIL082W-A	gene_id YIL082W-A; db_xref GeneID:854728; gbkey Gene; gene_biotype protein_coding; locus_tag YIL082W-A; partial true;
NC_001137.3:48467-51556	21_sample1	NC_001137.3	48467	51556	+ and -	133	1 gene	NC_001137.3	48471	51539	-	YEL055C	gene_id YEL055C; db_xref GeneID:856655; gbkey Gene; gene POL5; gene_biotype protein_coding; locus_tag YEL055C; partial true;
NC_001136.10:520520-520693	21_sample1	NC_001136.10	520520	520693	+	132	1 gene	NC_001136.10	520516	520692	-	YDR034C-A	gene_id YDR034C-A; db_xref GeneID:851602; gbkey Gene; gene_biotype protein_coding; locus_tag YDR034C-A; partial true;
NC_001144.5:626531-626929	21_sample1	NC_001144.5	626531	626929	+ and -	131	1 gene	NC_001144.5	626502	626930	-	YLR245C	gene_id YLR245C; db_xref GeneID:850946; gbkey Gene; gene CDD1; gene_biotype protein_coding; locus_tag YLR245C; partial true;
NC_001136.10:531322-534381	25_sample2	NC_001136.10	531322	534381	+ and -	131	1 gene	NC_001136.10	531307	534582	-	YDR039C	gene_id YDR039C; db_xref GeneID:851609; gbkey Gene; gene ENA2; gene_biotype protein_coding; locus_tag YDR039C; partial true;
NC_001143.9:524214-525083	30_sample3	NC_001143.9	524214	525083	+ and -	131	1 gene	NC_001143.9	524223	525074	-	YKR046C	gene_id YKR046C; db_xref GeneID:853920; gbkey Gene; gene PLN1; gene_biotype protein_coding; gene_synonym PET10; locus_tag YKR046C; partial true;
NC_001142.9:139563-139692	21_sample1	NC_001142.9	139563	139692	+ and -	131	1 gene	NC_001142.9	139566	139691	-	snR128	gene_id snR128; db_xref GeneID:9164909; gbkey Gene; gene_biotype snoRNA; locus_tag snR128;
NC_001147.6:981816-984785	21_sample1	NC_001147.6	981816	984785	+ and -	130	1 gene	NC_001147.6	981828	984785	+	YOR346W	gene_id YOR346W; db_xref GeneID:854527; gbkey Gene; gene REV1; gene_biotype protein_coding; locus_tag YOR346W; partial true;
NC_001136.10:527457-530612	25_sample2	NC_001136.10	527457	530612	+ and -	129	1 gene	NC_001136.10	527422	530697	-	YDR038C	gene_id YDR038C; db_xref GeneID:851608; gbkey Gene; gene ENA5; gene_biotype protein_coding; locus_tag YDR038C; partial true;
NC_001136.10:1095358-1095442	30_sample3	NC_001136.10	1095358	1095442	+ and -	128	1 gene	NC_001136.10	1095370	1095461	-	tF(GAA)D	gene_id tF(GAA)D; db_xref GeneID:851912; gbkey Gene; gene_biotype tRNA; locus_tag tF(GAA)D;
NC_001136.10:965133-966504	21_sample1	NC_001136.10	965133	966504	+ and -	128	1 gene	NC_001136.10	965113	966489	+	YDR254W	gene_id YDR254W; db_xref GeneID:851841; gbkey Gene; gene CHL4; gene_biotype protein_coding; gene_synonym CTF17; gene_synonym MCM17; locus_tag YDR254W; partial true;
NC_001139.9:751396-753860	21_sample1	NC_001139.9	751396	753860	+ and -	128	1 gene	NC_001139.9	751394	753844	-	YGR130C	gene_id YGR130C; db_xref GeneID:853031; gbkey Gene; gene_biotype protein_coding; locus_tag YGR130C; partial true;
NC_001144.5:369685-370105	21_sample1	NC_001144.5	369685	370105	+ and -	128	1 gene	NC_001144.5	369697	370098	-	YLR110C	gene_id YLR110C; db_xref GeneID:850800; gbkey Gene; gene CCW12; gene_biotype protein_coding; locus_tag YLR110C; partial true;
NC_001144.5:646512-650940	30_sample3	NC_001144.5	646512	650940	+ and -	126	1 gene	NC_001144.5	646415	650923	+	YLR256W	gene_id YLR256W; db_xref GeneID:850958; gbkey Gene; gene HAP1; gene_biotype protein_coding; gene_synonym CYP1; locus_tag YLR256W; partial true;
NC_001144.5:490388-490542	30_sample3	NC_001144.5	490388	490542	+ and -	126	1 gene	NC_001144.5	490406	490594	+	YLR162W-A	gene_id YLR162W-A; db_xref GeneID:1466416; gbkey Gene; gene RRT15; gene_biotype protein_coding; locus_tag YLR162W-A; partial true;
NC_001145.3:439240-442098	21_sample1	NC_001145.3	439240	442098	+ and -	126	1 gene	NC_001145.3	439208	442090	+	YMR086W	gene_id YMR086W; db_xref GeneID:855110; gbkey Gene; gene SEG1; gene_biotype protein_coding; locus_tag YMR086W; partial true;
NC_001134.8:372116-372750	21_sample1	NC_001134.8	372116	372750	+ and -	126	1 gene	NC_001134.8	372103	372735	-	YBR067C	gene_id YBR067C; db_xref GeneID:852359; gbkey Gene; gene TIP1; gene_biotype protein_coding; locus_tag YBR067C; partial true;
NC_001136.10:323216-323472	21_sample1	NC_001136.10	323216	323472	+ and -	126	1 gene	NC_001136.10	323217	323471	-	snR63	gene_id snR63; db_xref GeneID:9164876; gbkey Gene; gene_biotype snoRNA; locus_tag snR63;
NC_001135.5:225558-227228	30_sample3	NC_001135.5	225558	227228	+ and -	125	1 gene	NC_001135.5	225563	227458	+	YCR061W	gene_id YCR061W; db_xref GeneID:850425; gbkey Gene; gene_biotype protein_coding; gene_synonym YCR062W; locus_tag YCR061W; partial true;
NC_001140.6:258235-261475	21_sample1	NC_001140.6	258235	261475	+ and -	124	1 gene	NC_001140.6	258244	261591	-	YHR079C	gene_id YHR079C; db_xref GeneID:856478; gbkey Gene; gene IRE1; gene_biotype protein_coding; gene_synonym ERN1; locus_tag YHR079C; partial true;
NC_001148.4:79789-82268	21_sample1	NC_001148.4	79789	82268	+ and -	124	1 gene	NC_001148.4	79711	82356	-	YPL248C	gene_id YPL248C; db_xref GeneID:855828; gbkey Gene; gene GAL4; gene_biotype protein_coding; gene_synonym GAL81; locus_tag YPL248C; partial true;
NC_001137.3:69748-70188	21_sample1	NC_001137.3	69748	70188	+ and -	124	1 gene	NC_001137.3	69757	70257	+	YEL044W	gene_id YEL044W; db_xref GeneID:856667; gbkey Gene; gene IES6; gene_biotype protein_coding; locus_tag YEL044W; partial true;
NC_001139.9:368895-371231	21_sample1	NC_001139.9	368895	371231	+ and -	123	1 gene	NC_001139.9	368753	371254	+	YGL073W	gene_id YGL073W; db_xref GeneID:852806; gbkey Gene; gene HSF1; gene_biotype protein_coding; gene_synonym EXA3; gene_synonym MAS3; locus_tag YGL073W; partial true;
NC_001137.3:192837-194179	21_sample1	NC_001137.3	192837	194179	+ and -	123	1 gene	NC_001137.3	192797	194230	+	YER019W	gene_id YER019W; db_xref GeneID:856739; gbkey Gene; gene ISC1; gene_biotype protein_coding; locus_tag YER019W; partial true;
NC_001141.2:132239-133865	21_sample1	NC_001141.2	132239	133865	+ and -	122	1 gene	NC_001141.2	132244	133872	+	YIL121W	gene_id YIL121W; db_xref GeneID:854685; gbkey Gene; gene QDR2; gene_biotype protein_coding; locus_tag YIL121W; partial true;
NC_001136.10:1183289-1184268	30_sample3	NC_001136.10	1183289	1184268	+ and -	121	1 gene	NC_001136.10	1183299	1184258	+	YDR353W	gene_id YDR353W; db_xref GeneID:851955; gbkey Gene; gene TRR1; gene_biotype protein_coding; locus_tag YDR353W; partial true;
NC_001136.10:213405-215633	21_sample1	NC_001136.10	213405	215633	+ and -	121	1 gene	NC_001136.10	213351	215642	+	YDL138W	gene_id YDL138W; db_xref GeneID:851417; gbkey Gene; gene RGT2; gene_biotype protein_coding; locus_tag YDL138W; partial true;
NC_001135.5:162582-162886	21_sample1	NC_001135.5	162582	162886	+ and -	121	1 gene	NC_001135.5	162599	162865	-	YCR024C-B	gene_id YCR024C-B; db_xref GeneID:1466398; gbkey Gene; gene_biotype protein_coding; locus_tag YCR024C-B; partial true;
NC_001133.9:68702-69542	21_sample1	NC_001133.9	68702	69542	+ and -	121	1 gene	NC_001133.9	68716	69525	-	YAL039C	gene_id YAL039C; db_xref GeneID:851192; gbkey Gene; gene CYC3; gene_biotype protein_coding; locus_tag YAL039C; partial true;
NC_001142.9:704249-705210	25_sample2	NC_001142.9	704249	705210	+ and -	120	1 gene	NC_001142.9	704196	705272	+	YJR147W	gene_id YJR147W; db_xref GeneID:853612; gbkey Gene; gene HMS2; gene_biotype protein_coding; locus_tag YJR147W; partial true;
NC_001145.3:297914-298003	30_sample3	NC_001145.3	297914	298003	+ and -	120	1 gene	NC_001145.3	297918	298006	+	snR75	gene_id snR75; db_xref GeneID:9164956; gbkey Gene; gene_biotype snoRNA; locus_tag snR75;
NC_001146.8:185533-186337	21_sample1	NC_001146.8	185533	186337	+ and -	120	1 gene	NC_001146.8	185460	186349	+	YNL246W	gene_id YNL246W; db_xref GeneID:855475; gbkey Gene; gene VPS75; gene_biotype protein_coding; locus_tag YNL246W; partial true;
NC_001147.6:6181-7912	21_sample1	NC_001147.6	6181	7912	+ and -	120	1 gene	NC_001147.6	6175	8115	+	YOL164W	gene_id YOL164W; db_xref GeneID:854000; gbkey Gene; gene BDS1; gene_biotype protein_coding; locus_tag YOL164W; partial true;
NC_001144.5:910279-912301	21_sample1	NC_001144.5	910279	912301	+ and -	118	1 gene	NC_001144.5	910235	912310	-	YLR396C	gene_id YLR396C; db_xref GeneID:851112; gbkey Gene; gene VPS33; gene_biotype protein_coding; gene_synonym CLS14; gene_synonym MET27; gene_synonym PEP14; gene_synonym SLP1; gene_synonym VAM5; gene_synonym VPL25; gene_synonym VPT33; locus_tag YLR396C; partial true;
NC_001145.3:227064-228686	21_sample1	NC_001145.3	227064	228686	+ and -	118	1 gene	NC_001145.3	226994	228664	-	YML023C	gene_id YML023C; db_xref GeneID:854985; gbkey Gene; gene NSE5; gene_biotype protein_coding; locus_tag YML023C; partial true;
NC_001140.6:54872-55821	30_sample3	NC_001140.6	54872	55821	+ and -	118	1 gene	NC_001140.6	54851	55849	+	YHL025W	gene_id YHL025W; db_xref GeneID:856360; gbkey Gene; gene SNF6; gene_biotype protein_coding; locus_tag YHL025W; partial true;
NC_001136.10:1410478-1411142	21_sample1	NC_001136.10	1410478	1411142	+ and -	117	1 gene	NC_001136.10	1410453	1411127	-	YDR476C	gene_id YDR476C; db_xref GeneID:852087; gbkey Gene; gene_biotype protein_coding; locus_tag YDR476C; partial true;
NC_001146.8:520901-524725	30_sample3	NC_001146.8	520901	524725	+ and -	117	1 gene	NC_001146.8	519456	524706	+	YNL054W-B	gene_id YNL054W-B; db_xref GeneID:855672; gbkey Gene; gene_biotype protein_coding; locus_tag YNL054W-B; partial true;
NC_001141.2:555-6073	25_sample2	NC_001141.2	555	6073	+ and -	117	1 gene	NC_001141.2	483	6147	-	YIL177C	gene_id YIL177C; db_xref GeneID:854630; gbkey Gene; gene_biotype protein_coding; locus_tag YIL177C; partial true;
NC_001142.9:620813-622510	21_sample1	NC_001142.9	620813	622510	+ and -	115	1 gene	NC_001142.9	620754	622490	+	YJR103W	gene_id YJR103W; db_xref GeneID:853567; gbkey Gene; gene URA8; gene_biotype protein_coding; locus_tag YJR103W; partial true;
NC_001147.6:407953-408134	25_sample2	NC_001147.6	407953	408134	+ and -	115	1 gene	NC_001147.6	407948	408134	-	snR9	gene_id snR9; db_xref GeneID:9164974; gbkey Gene; gene_biotype snoRNA; locus_tag snR9;
NC_001142.9:289869-290715	21_sample1	NC_001142.9	289869	290715	+ and -	115	1 gene	NC_001142.9	289875	290774	-	YJL079C	gene_id YJL079C; db_xref GeneID:853366; gbkey Gene; gene PRY1; gene_biotype protein_coding; locus_tag YJL079C; partial true;
NC_001142.9:664028-665036	21_sample1	NC_001142.9	664028	665036	+ and -	114	1 gene	NC_001142.9	664000	665019	-	YJR129C	gene_id YJR129C; db_xref GeneID:853593; gbkey Gene; gene EFM3; gene_biotype protein_coding; locus_tag YJR129C; partial true;
NC_001146.8:623010-624640	21_sample1	NC_001146.8	623010	624640	+ and -	114	1 gene	NC_001146.8	622915	624621	+	YNL004W	gene_id YNL004W; db_xref GeneID:855728; gbkey Gene; gene HRB1; gene_biotype protein_coding; gene_synonym TOM34; locus_tag YNL004W; partial true;
NC_001137.3:335933-337337	21_sample1	NC_001137.3	335933	337337	+ and -	114	1 gene	NC_001137.3	335946	337340	-	YER089C	gene_id YER089C; db_xref GeneID:856823; gbkey Gene; gene PTC2; gene_biotype protein_coding; locus_tag YER089C; partial true;
NC_001145.3:298136-298243	30_sample3	NC_001145.3	298136	298243	+ and -	113	1 gene	NC_001145.3	298138	298225	+	snR74	gene_id snR74; db_xref GeneID:9164964; gbkey Gene; gene_biotype snoRNA; locus_tag snR74;
NC_001146.8:89209-89312	30_sample3	NC_001146.8	89209	89312	+ and -	113	1 gene	NC_001146.8	89210	89306	+	snR40	gene_id snR40; db_xref GeneID:9164969; gbkey Gene; gene_biotype snoRNA; locus_tag snR40;
NC_001142.9:468550-469431	21_sample1	NC_001142.9	468550	469431	+ and -	112	1 gene	NC_001142.9	468555	469579	-	YJR021C	gene_id YJR021C; db_xref GeneID:853478; gbkey Gene; gene REC107; gene_biotype protein_coding; gene_synonym MER2; locus_tag YJR021C; partial true;
NC_001147.6:294581-294688	30_sample3	NC_001147.6	294581	294688	+ and -	112	1 gene	NC_001147.6	292529	294673	+	YOL017W	gene_id YOL017W; db_xref GeneID:854143; gbkey Gene; gene ESC8; gene_biotype protein_coding; locus_tag YOL017W; partial true;
NC_001142.9:627338-628347	21_sample1	NC_001142.9	627338	628347	+ and -	111	1 gene	NC_001142.9	627340	628326	+	YJR107W	gene_id YJR107W; db_xref GeneID:853571; gbkey Gene; gene LIH1; gene_biotype protein_coding; locus_tag YJR107W; partial true;
NC_001148.4:243231-244028	21_sample1	NC_001148.4	243231	244028	+ and -	111	1 gene	NC_001148.4	243206	244027	-	YPL162C	gene_id YPL162C; db_xref GeneID:855941; gbkey Gene; gene_biotype protein_coding; locus_tag YPL162C; partial true;
NC_001147.6:1046258-1047774	21_sample1	NC_001147.6	1046258	1047774	+ and -	110	1 gene	NC_001147.6	1046226	1047803	+	YOR377W	gene_id YOR377W; db_xref GeneID:854559; gbkey Gene; gene ATF1; gene_biotype protein_coding; locus_tag YOR377W; partial true;
NC_001147.6:849625-850040	21_sample1	NC_001147.6	849625	850040	+ and -	110	1 gene	NC_001147.6	849635	850054	+	YOR285W	gene_id YOR285W; db_xref GeneID:854459; gbkey Gene; gene RDL1; gene_biotype protein_coding; locus_tag YOR285W; partial true;
NC_001145.3:827042-831349	21_sample1	NC_001145.3	827042	831349	+ and -	110	1 gene	NC_001145.3	827028	831329	-	YMR280C	gene_id YMR280C; db_xref GeneID:855323; gbkey Gene; gene CAT8; gene_biotype protein_coding; gene_synonym DIL1; gene_synonym MSP8; locus_tag YMR280C; partial true;
NC_001143.9:314807-315291	21_sample1	NC_001143.9	314807	315291	+ and -	110	1 gene	NC_001143.9	314812	315273	+	YKL067W	gene_id YKL067W; db_xref GeneID:853798; gbkey Gene; gene YNK1; gene_biotype protein_coding; gene_synonym NDK1; locus_tag YKL067W; partial true;
NC_001145.3:667532-668222	21_sample1	NC_001145.3	667532	668222	+ and -	109	1 gene	NC_001145.3	667537	668205	+	YMR202W	gene_id YMR202W; db_xref GeneID:855242; gbkey Gene; gene ERG2; gene_biotype protein_coding; gene_synonym END11; locus_tag YMR202W; partial true;
NC_001146.8:632994-633874	21_sample1	NC_001146.8	632994	633874	+ and -	109	1 gene	NC_001146.8	633008	633856	-	YNR002C	gene_id YNR002C; db_xref GeneID:855736; gbkey Gene; gene ATO2; gene_biotype protein_coding; gene_synonym FUN34; locus_tag YNR002C; partial true;
NC_001139.9:366369-366409	30_sample3	NC_001139.9	366369	366409	+ and -	109	1 gene	NC_001139.9	366374	366469	-	snR39B	gene_id snR39B; db_xref GeneID:9164896; gbkey Gene; gene_biotype snoRNA; locus_tag snR39B;
NC_001134.8:113757-115173	21_sample1	NC_001134.8	113757	115173	+ and -	109	1 gene	NC_001134.8	113762	115168	+	YBL056W	gene_id YBL056W; db_xref GeneID:852224; gbkey Gene; gene PTC3; gene_biotype protein_coding; locus_tag YBL056W; partial true;
NC_001143.9:381133-381856	30_sample3	NC_001143.9	381133	381856	+ and -	108	1 gene	NC_001143.9	380065	381858	-	YKL032C	gene_id YKL032C; db_xref GeneID:853836; gbkey Gene; gene IXR1; gene_biotype protein_coding; gene_synonym ORD1; locus_tag YKL032C; partial true;
NC_001139.9:625809-627090	21_sample1	NC_001139.9	625809	627090	+ and -	107	1 gene	NC_001139.9	625324	627084	-	YGR068C	gene_id YGR068C; db_xref GeneID:852960; gbkey Gene; gene ART5; gene_biotype protein_coding; locus_tag YGR068C; partial true;
NC_001148.4:76723-79362	21_sample1	NC_001148.4	76723	79362	+ and -	107	1 gene	NC_001148.4	76669	79353	-	YPL249C	gene_id YPL249C; db_xref GeneID:855827; gbkey Gene; gene GYP5; gene_biotype protein_coding; locus_tag YPL249C; partial true;
NC_001136.10:1508059-1509731	21_sample1	NC_001136.10	1508059	1509731	+ and -	106	1 gene	NC_001136.10	1508005	1509714	+	YDR536W	gene_id YDR536W; db_xref GeneID:852149; gbkey Gene; gene STL1; gene_biotype protein_coding; locus_tag YDR536W; partial true;
NC_001146.8:633121-633860	30_sample3	NC_001146.8	633121	633860	+ and -	106	1 gene	NC_001146.8	633008	633856	-	YNR002C	gene_id YNR002C; db_xref GeneID:855736; gbkey Gene; gene ATO2; gene_biotype protein_coding; gene_synonym FUN34; locus_tag YNR002C; partial true;
NC_001143.9:559015-559314	30_sample3	NC_001143.9	559015	559314	+ and -	106	1 gene	NC_001143.9	559016	559366	-	snR42	gene_id snR42; db_xref GeneID:9164915; gbkey Gene; gene_biotype snoRNA; locus_tag snR42;
NC_001139.9:366373-366468	21_sample1	NC_001139.9	366373	366468	+ and -	106	1 gene	NC_001139.9	366374	366469	-	snR39B	gene_id snR39B; db_xref GeneID:9164896; gbkey Gene; gene_biotype snoRNA; locus_tag snR39B;
NC_001144.5:287995-289261	21_sample1	NC_001144.5	287995	289261	+ and -	106	1 gene	NC_001144.5	287916	289250	+	YLR080W	gene_id YLR080W; db_xref GeneID:850769; gbkey Gene; gene EMP46; gene_biotype protein_coding; locus_tag YLR080W; partial true;
NC_001139.9:882839-883829	21_sample1	NC_001139.9	882839	883829	+ and -	105	1 gene	NC_001139.9	882812	883810	-	YGR192C	gene_id YGR192C; db_xref GeneID:853106; gbkey Gene; gene TDH3; gene_biotype protein_coding; gene_synonym GLD1; gene_synonym HSP35; gene_synonym HSP36; gene_synonym SSS2; locus_tag YGR192C; partial true;
NC_001144.5:306862-315198	21_sample1	NC_001144.5	306862	315198	+ and -	105	1 gene	NC_001144.5	306855	315731	-	YLR087C	gene_id YLR087C; db_xref GeneID:850776; gbkey Gene; gene CSF1; gene_biotype protein_coding; locus_tag YLR087C; partial true;
NC_001142.9:123836-126107	30_sample3	NC_001142.9	123836	126107	+ and -	104	1 gene	NC_001142.9	123836	126328	-	YJL157C	gene_id YJL157C; db_xref GeneID:853283; gbkey Gene; gene FAR1; gene_biotype protein_coding; locus_tag YJL157C; partial true;
NC_001142.9:550589-553336	21_sample1	NC_001142.9	550589	553336	+ and -	103	1 gene	NC_001142.9	550511	553318	+	YJR061W	gene_id YJR061W; db_xref GeneID:853524; gbkey Gene; gene MNN14; gene_biotype protein_coding; locus_tag YJR061W; partial true;
NC_001146.8:529956-531422	21_sample1	NC_001146.8	529956	531422	+ and -	103	1 gene	NC_001146.8	529942	531411	+	YNL053W	gene_id YNL053W; db_xref GeneID:855674; gbkey Gene; gene MSG5; gene_biotype protein_coding; locus_tag YNL053W; partial true;
NC_001144.5:514111-514714	21_sample1	NC_001144.5	514111	514714	+ and -	103	1 gene	NC_001144.5	514108	514713	-	YLR179C	gene_id YLR179C; db_xref GeneID:850876; gbkey Gene; gene_biotype protein_coding; locus_tag YLR179C; partial true;
NC_001135.5:110795-111688	21_sample1	NC_001135.5	110795	111688	+ and -	103	1 gene	NC_001135.5	110808	111675	-	YCL002C	gene_id YCL002C; db_xref GeneID:850353; gbkey Gene; gene_biotype protein_coding; locus_tag YCL002C; partial true;
NC_001142.9:592-6088	25_sample2	NC_001142.9	592	6088	+ and -	103	1 gene	NC_001142.9	466	6130	-	YJL225C	gene_id YJL225C; db_xref GeneID:853231; gbkey Gene; gene_biotype protein_coding; locus_tag YJL225C; partial true;
NC_001141.2:328212-331343	21_sample1	NC_001141.2	328212	331343	+ and -	101	1 gene	NC_001141.2	328207	332442	-	YIL013C	gene_id YIL013C; db_xref GeneID:854802; gbkey Gene; gene PDR11; gene_biotype protein_coding; locus_tag YIL013C; partial true;
NC_001145.3:220125-220716	30_sample3	NC_001145.3	220125	220716	+ and -	101	1 gene	NC_001145.3	220138	220728	+	YML028W	gene_id YML028W; db_xref GeneID:854980; gbkey Gene; gene TSA1; gene_biotype protein_coding; gene_synonym TPX1; gene_synonym ZRG14; locus_tag YML028W; partial true;
NC_001139.9:800544-801838	21_sample1	NC_001139.9	800544	801838	+ and -	100	1 gene	NC_001139.9	800546	801823	+	YGR156W	gene_id YGR156W; db_xref GeneID:853060; gbkey Gene; gene PTI1; gene_biotype protein_coding; locus_tag YGR156W; partial true;
NC_001147.6:721640-721726	25_sample2	NC_001147.6	721640	721726	+ and -	100	1 gene	NC_001147.6	720470	721708	-	YOR201C	gene_id YOR201C; db_xref GeneID:854376; gbkey Gene; gene MRM1; gene_biotype protein_coding; gene_synonym PET56; locus_tag YOR201C; partial true;
NC_001142.9:586478-587389	21_sample1	NC_001142.9	586478	587389	+ and -	100	1 gene	NC_001142.9	586495	587373	-	YJR088C	gene_id YJR088C; db_xref GeneID:853550; gbkey Gene; gene EMC2; gene_biotype protein_coding; locus_tag YJR088C; partial true;
NC_001140.6:411227-411322	21_sample1	NC_001140.6	411227	411322	+ and -	100	1 gene	NC_001140.6	411228	411317	+	snR71	gene_id snR71; db_xref GeneID:9164902; gbkey Gene; gene_biotype snoRNA; locus_tag snR71;
NC_001144.5:232437-234068	30_sample3	NC_001144.5	232437	234068	+ and -	100	1 gene	NC_001144.5	232390	234081	-	YLR044C	gene_id YLR044C; db_xref GeneID:850733; gbkey Gene; gene PDC1; gene_biotype protein_coding; locus_tag YLR044C; partial true;
NC_001143.9:92786-93298	21_sample1	NC_001143.9	92786	93298	+ and -	100	1 gene	NC_001143.9	92744	93298	-	YKL186C	gene_id YKL186C; db_xref GeneID:853649; gbkey Gene; gene MTR2; gene_biotype protein_coding; locus_tag YKL186C; partial true;
NC_001146.8:490-6118	25_sample2	NC_001146.8	490	6118	+	100	1 gene	NC_001146.8	371	6098	-	YNL339C	gene_id YNL339C; db_xref GeneID:855377; gbkey Gene; gene YRF1-6; gene_biotype protein_coding; gene_synonym YRF1; locus_tag YNL339C; partial true;
NC_001137.3:441983-442509	21_sample1	NC_001137.3	441983	442509	+ and -	98	1 gene	NC_001137.3	441987	442508	+	SCR1	gene_id SCR1; db_xref GeneID:9164887; gbkey Gene; gene_biotype SRP_RNA; locus_tag SCR1;
NC_001145.3:413152-413485	30_sample3	NC_001145.3	413152	413485	+ and -	98	1 gene	NC_001145.3	413036	413473	-	YMR074C	gene_id YMR074C; db_xref GeneID:855096; gbkey Gene; gene SDD2; gene_biotype protein_coding; locus_tag YMR074C; partial true;
NC_001144.5:388758-390262	21_sample1	NC_001144.5	388758	390262	+ and -	98	1 gene	NC_001144.5	388744	390270	-	YLR121C	gene_id YLR121C; db_xref GeneID:850812; gbkey Gene; gene YPS3; gene_biotype protein_coding; gene_synonym YPS4; locus_tag YLR121C; partial true;
NC_001142.9:559473-566835	21_sample1	NC_001142.9	559473	566835	+ and -	97	1 gene	NC_001142.9	559416	566828	+	YJR066W	gene_id YJR066W; db_xref GeneID:853529; gbkey Gene; gene TOR1; gene_biotype protein_coding; gene_synonym DRR1; locus_tag YJR066W; partial true;
NC_001140.6:484033-484606	21_sample1	NC_001140.6	484033	484606	+ and -	97	1 gene	NC_001140.6	484028	484600	+	YHR189W	gene_id YHR189W; db_xref GeneID:856596; gbkey Gene; gene PTH1; gene_biotype protein_coding; locus_tag YHR189W; partial true;
NC_001148.4:718877-719051	21_sample1	NC_001148.4	718877	719051	+ and -	96	1 gene	NC_001148.4	718887	719050	-	snR70	gene_id snR70; db_xref GeneID:9164984; gbkey Gene; gene_biotype snoRNA; locus_tag snR70;
NC_001144.5:873773-874804	21_sample1	NC_001144.5	873773	874804	+ and -	95	1 gene	NC_001144.5	873746	874792	-	YLR377C	gene_id YLR377C; db_xref GeneID:851092; gbkey Gene; gene FBP1; gene_biotype protein_coding; gene_synonym ACN8; locus_tag YLR377C; partial true;
NC_001148.4:719132-719242	21_sample1	NC_001148.4	719132	719242	+ and -	95	1 gene	NC_001148.4	719148	719242	-	snR41	gene_id snR41; db_xref GeneID:9164986; gbkey Gene; gene_biotype snoRNA; locus_tag snR41;
NC_001137.3:128371-128617	30_sample3	NC_001137.3	128371	128617	+	95	1 gene	NC_001137.3	128303	128608	-	YEL014C	gene_id YEL014C; db_xref GeneID:856701; gbkey Gene; gene_biotype protein_coding; locus_tag YEL014C; partial true;
NC_001136.10:946799-948466	21_sample1	NC_001136.10	946799	948466	+ and -	94	1 gene	NC_001136.10	946807	948456	+	YDR242W	gene_id YDR242W; db_xref GeneID:851829; gbkey Gene; gene AMD2; gene_biotype protein_coding; locus_tag YDR242W; partial true;
NC_001139.9:344775-345167	21_sample1	NC_001139.9	344775	345167	+ and -	94	1 gene	NC_001139.9	344791	345153	-	YGL089C	gene_id YGL089C; db_xref GeneID:852791; gbkey Gene; gene MF(ALPHA)2; gene_biotype protein_coding; locus_tag YGL089C; partial true;
NC_001137.3:542-4118	30_sample3	NC_001137.3	542	4118	+ and -	94	1 gene	NC_001137.3	264	4097	-	YEL077C	gene_id YEL077C; db_xref GeneID:856630; gbkey Gene; gene_biotype protein_coding; locus_tag YEL077C; partial true;
NC_001147.6:989947-992768	21_sample1	NC_001147.6	989947	992768	+ and -	93	1 gene	NC_001147.6	989789	992833	+	YOR349W	gene_id YOR349W; db_xref GeneID:854531; gbkey Gene; gene CIN1; gene_biotype protein_coding; locus_tag YOR349W; partial true;
NC_001140.6:214407-215129	25_sample2	NC_001140.6	214407	215129	+ and -	93	1 gene	NC_001140.6	214407	215116	+	RUF5-2	gene_id RUF5-2; db_xref GeneID:9164904; gbkey Gene; gene_biotype ncRNA; locus_tag RUF5-2;
NC_001140.6:212405-213130	25_sample2	NC_001140.6	212405	213130	+ and -	93	1 gene	NC_001140.6	212409	213118	+	RUF5-1	gene_id RUF5-1; db_xref GeneID:9164903; gbkey Gene; gene_biotype ncRNA; locus_tag RUF5-1;
NC_001136.10:88230-89778	21_sample1	NC_001136.10	88230	89778	+ and -	93	1 gene	NC_001136.10	88248	89864	+	YDL207W	gene_id YDL207W; db_xref GeneID:851320; gbkey Gene; gene GLE1; gene_biotype protein_coding; gene_synonym BRR3; gene_synonym NLE2; gene_synonym RSS1; locus_tag YDL207W; partial true;
NC_001224.1:77431-77518	21_sample1	NC_001224.1	77431	77518	+ and -	93	1 gene	NC_001224.1	77431	77505	+	tF(GAA)Q	gene_id tF(GAA)Q; db_xref GeneID:854624; db_xref SGD:S000007319; gbkey Gene; gene_biotype tRNA; locus_tag tF(GAA)Q;
NC_001148.4:719127-719243	30_sample3	NC_001148.4	719127	719243	+ and -	92	1 gene	NC_001148.4	719148	719242	-	snR41	gene_id snR41; db_xref GeneID:9164986; gbkey Gene; gene_biotype snoRNA; locus_tag snR41;
NC_001142.9:663741-663936	25_sample2	NC_001142.9	663741	663936	+ and -	92	1 gene	NC_001142.9	663749	663942	+	snR3	gene_id snR3; db_xref GeneID:9164912; gbkey Gene; gene_biotype snoRNA; locus_tag snR3;
NC_001136.10:520494-520692	30_sample3	NC_001136.10	520494	520692	+	92	1 gene	NC_001136.10	520516	520692	-	YDR034C-A	gene_id YDR034C-A; db_xref GeneID:851602; gbkey Gene; gene_biotype protein_coding; locus_tag YDR034C-A; partial true;
NC_001144.5:199345-199402	30_sample3	NC_001144.5	199345	199402	+ and -	92	1 gene	NC_001144.5	198784	199389	+	snR30	gene_id snR30; db_xref GeneID:9164925; gbkey Gene; gene_biotype snoRNA; locus_tag snR30;
NC_001140.6:175541-176831	25_sample2	NC_001140.6	175541	176831	+ and -	92	1 gene	NC_001140.6	175548	176819	+	YHR033W	gene_id YHR033W; db_xref GeneID:856428; gbkey Gene; gene_biotype protein_coding; locus_tag YHR033W; partial true;
NC_001145.3:94444-95338	21_sample1	NC_001145.3	94444	95338	+ and -	92	1 gene	NC_001145.3	94431	95369	-	YML087C	gene_id YML087C; db_xref GeneID:854887; gbkey Gene; gene AIM33; gene_biotype protein_coding; locus_tag YML087C; partial true;
NC_001224.1:74615-75916	30_sample3	NC_001224.1	74615	75916	+ and -	92	1 gene	NC_001224.1	74495	75984	+	Q0255	gene_id Q0255; db_xref GeneID:854623; db_xref SGD:S000007282; gbkey Gene; gene_biotype protein_coding; locus_tag Q0255; note ORF1;
NC_001137.3:192413-192637	30_sample3	NC_001137.3	192413	192637	+ and -	91	1 gene	NC_001137.3	191959	192624	-	YER018C	gene_id YER018C; db_xref GeneID:856738; gbkey Gene; gene SPC25; gene_biotype protein_coding; locus_tag YER018C; partial true;
NC_001138.5:107249-107603	21_sample1	NC_001138.5	107249	107603	+ and -	91	1 gene	NC_001138.5	107256	107585	+	YFL014W	gene_id YFL014W; db_xref GeneID:850532; gbkey Gene; gene HSP12; gene_biotype protein_coding; gene_synonym GLP1; gene_synonym HOR5; locus_tag YFL014W; partial true;
NC_001144.5:626517-626929	30_sample3	NC_001144.5	626517	626929	+ and -	90	1 gene	NC_001144.5	626502	626930	-	YLR245C	gene_id YLR245C; db_xref GeneID:850946; gbkey Gene; gene CDD1; gene_biotype protein_coding; locus_tag YLR245C; partial true;
NC_001136.10:471861-472905	21_sample1	NC_001136.10	471861	472905	+ and -	90	1 gene	NC_001136.10	471853	472941	+	YDR012W	gene_id YDR012W; db_xref GeneID:851575; gbkey Gene; gene RPL4B; gene_biotype protein_coding; locus_tag YDR012W; partial true;
NC_001141.2:257836-258282	21_sample1	NC_001141.2	257836	258282	+ and -	90	1 gene	NC_001141.2	257843	258280	-	YIL051C	gene_id YIL051C; db_xref GeneID:854760; gbkey Gene; gene MMF1; gene_biotype protein_coding; gene_synonym IBM1; locus_tag YIL051C; partial true;
NC_001141.2:53998-55028	25_sample2	NC_001141.2	53998	55028	+ and -	90	1 gene	NC_001141.2	53981	55021	-	YIL154C	gene_id YIL154C; db_xref GeneID:854652; gbkey Gene; gene IMP2'; gene_biotype protein_coding; gene_synonym IMP2; locus_tag YIL154C; partial true;
NC_001133.9:23984-27824	30_sample3	NC_001133.9	23984	27824	+ and -	90	1 gene	NC_001133.9	24000	27968	-	YAL063C	gene_id YAL063C; db_xref GeneID:851236; gbkey Gene; gene FLO9; gene_biotype protein_coding; locus_tag YAL063C; partial true;
NC_001148.4:729783-730210	21_sample1	NC_001148.4	729783	730210	+ and -	89	1 gene	NC_001148.4	729791	730213	+	YPR100W	gene_id YPR100W; db_xref GeneID:856214; gbkey Gene; gene MRPL51; gene_biotype protein_coding; gene_synonym mL43; locus_tag YPR100W; partial true;
NC_001137.3:474296-474794	21_sample1	NC_001137.3	474296	474794	+ and -	89	1 gene	NC_001137.3	474041	474805	-	YER153C	gene_id YER153C; db_xref GeneID:856897; gbkey Gene; gene PET122; gene_biotype protein_coding; locus_tag YER153C; partial true;
NC_001145.3:298305-298409	21_sample1	NC_001145.3	298305	298409	+ and -	89	1 gene	NC_001145.3	298307	298412	+	snR73	gene_id snR73; db_xref GeneID:9164963; gbkey Gene; gene_biotype snoRNA; locus_tag snR73;
NC_001137.3:146936-147898	21_sample1	NC_001137.3	146936	147898	+ and -	89	1 gene	NC_001137.3	146951	147979	+	YEL004W	gene_id YEL004W; db_xref GeneID:856714; gbkey Gene; gene YEA4; gene_biotype protein_coding; locus_tag YEL004W; partial true;
NC_001148.4:143854-147122	21_sample1	NC_001148.4	143854	147122	+ and -	89	1 gene	NC_001148.4	143821	147129	+	YPL216W	gene_id YPL216W; db_xref GeneID:855885; gbkey Gene; gene_biotype protein_coding; locus_tag YPL216W; partial true;
NC_001137.3:4171-4445	21_sample1	NC_001137.3	4171	4445	+	89	1 gene	NC_001137.3	4185	5114	-	YEL076C-A	gene_id YEL076C-A; db_xref GeneID:856632; gbkey Gene; gene_biotype protein_coding; locus_tag YEL076C-A; partial true;
NC_001148.4:565775-566668	21_sample1	NC_001148.4	565775	566668	+ and -	88	1 gene	NC_001148.4	565787	566671	-	YPR005C	gene_id YPR005C; db_xref GeneID:856113; gbkey Gene; gene HAL1; gene_biotype protein_coding; locus_tag YPR005C; partial true;
NC_001145.3:357341-361218	30_sample3	NC_001145.3	357341	361218	+	88	1 gene	NC_001145.3	357359	362627	-	YMR045C	gene_id YMR045C; db_xref GeneID:855062; gbkey Gene; gene_biotype protein_coding; locus_tag YMR045C; partial true;
NC_001143.9:246149-247611	21_sample1	NC_001143.9	246149	247611	+ and -	88	1 gene	NC_001143.9	246138	247682	-	YKL103C	gene_id YKL103C; db_xref GeneID:853758; gbkey Gene; gene APE1; gene_biotype protein_coding; gene_synonym API; gene_synonym LAP4; gene_synonym YSC1; locus_tag YKL103C; partial true;
NC_001147.6:36826-38568	21_sample1	NC_001147.6	36826	38568	+ and -	88	1 gene	NC_001147.6	36822	38567	-	YOL153C	gene_id YOL153C; db_xref GeneID:854012; gbkey Gene; gene_biotype pseudogene; locus_tag YOL153C; pseudo true;
NC_001146.8:22914-23286	21_sample1	NC_001146.8	22914	23286	+ and -	88	1 gene	NC_001146.8	22834	23274	-	YNL328C	gene_id YNL328C; db_xref GeneID:855388; gbkey Gene; gene MDJ2; gene_biotype protein_coding; locus_tag YNL328C; partial true;
NC_001147.6:546960-548567	21_sample1	NC_001147.6	546960	548567	+ and -	87	1 gene	NC_001147.6	546857	548560	+	YOR118W	gene_id YOR118W; db_xref GeneID:854285; gbkey Gene; gene RTC5; gene_biotype protein_coding; locus_tag YOR118W; partial true;
NC_001147.6:1071818-1072896	21_sample1	NC_001147.6	1071818	1072896	+ and -	86	1 gene	NC_001147.6	1071793	1072923	-	YOR388C	gene_id YOR388C; db_xref GeneID:854570; gbkey Gene; gene FDH1; gene_biotype protein_coding; locus_tag YOR388C; partial true;
NC_001145.3:383311-385988	21_sample1	NC_001145.3	383311	385988	+ and -	86	1 gene	NC_001145.3	383303	385975	+	YMR054W	gene_id YMR054W; db_xref GeneID:855076; gbkey Gene; gene STV1; gene_biotype protein_coding; locus_tag YMR054W; partial true;
NC_001134.8:372144-372711	30_sample3	NC_001134.8	372144	372711	+ and -	86	1 gene	NC_001134.8	372103	372735	-	YBR067C	gene_id YBR067C; db_xref GeneID:852359; gbkey Gene; gene TIP1; gene_biotype protein_coding; locus_tag YBR067C; partial true;
NC_001142.9:126861-128945	30_sample3	NC_001142.9	126861	128945	+ and -	85	1 gene	NC_001142.9	126853	128952	-	YJL156C	gene_id YJL156C; db_xref GeneID:853285; gbkey Gene; gene SSY5; gene_biotype protein_coding; gene_synonym RAA3; locus_tag YJL156C; partial true;
NC_001135.5:103601-104345	30_sample3	NC_001135.5	103601	104345	+ and -	85	1 gene	NC_001135.5	103571	104350	-	YCL010C	gene_id YCL010C; db_xref GeneID:850347; gbkey Gene; gene SGF29; gene_biotype protein_coding; locus_tag YCL010C; partial true;
NC_001224.1:69839-69922	30_sample3	NC_001224.1	69839	69922	+ and -	85	1 gene	NC_001224.1	69846	69921	+	tA(UGC)Q	gene_id tA(UGC)Q; db_xref GeneID:854617; db_xref SGD:S000007315; gbkey Gene; gene_biotype tRNA; locus_tag tA(UGC)Q;
NC_001147.6:780348-780596	25_sample2	NC_001147.6	780348	780596	+ and -	84	1 gene	NC_001147.6	780107	780596	+	snR17a	gene_id snR17a; db_xref GeneID:9164981; gbkey Gene; gene_biotype snoRNA; locus_tag snR17a;
NC_001142.9:738076-739769	21_sample1	NC_001142.9	738076	739769	+	84	1 gene	NC_001142.9	738008	739816	-	YJR160C	gene_id YJR160C; db_xref GeneID:853625; gbkey Gene; gene MPH3; gene_biotype protein_coding; locus_tag YJR160C; partial true;
NC_001146.8:13330-14182	21_sample1	NC_001146.8	13330	14182	+ and -	84	1 gene	NC_001146.8	13267	14163	+	YNL333W	gene_id YNL333W; db_xref GeneID:855383; gbkey Gene; gene SNZ2; gene_biotype protein_coding; locus_tag YNL333W; partial true;
NC_001145.3:911043-912162	30_sample3	NC_001145.3	911043	912162	+ and -	83	1 gene	NC_001145.3	911061	912143	-	YMR318C	gene_id YMR318C; db_xref GeneID:855368; gbkey Gene; gene ADH6; gene_biotype protein_coding; gene_synonym ADHVI; locus_tag YMR318C; partial true;
NC_001136.10:471880-472895	30_sample3	NC_001136.10	471880	472895	+ and -	83	1 gene	NC_001136.10	471853	472941	+	YDR012W	gene_id YDR012W; db_xref GeneID:851575; gbkey Gene; gene RPL4B; gene_biotype protein_coding; locus_tag YDR012W; partial true;
NC_001148.4:453997-454998	21_sample1	NC_001148.4	453997	454998	+ and -	83	1 gene	NC_001148.4	453992	454990	-	YPL055C	gene_id YPL055C; db_xref GeneID:856052; gbkey Gene; gene LGE1; gene_biotype protein_coding; locus_tag YPL055C; partial true;
NC_001137.3:117662-117955	30_sample3	NC_001137.3	117662	117955	+ and -	83	1 gene	NC_001137.3	117667	118035	-	RPR1	gene_id RPR1; db_xref GeneID:9164884; gbkey Gene; gene_biotype RNase_P_RNA; locus_tag RPR1;
NC_001141.2:289302-290109	21_sample1	NC_001141.2	289302	290109	+ and -	82	1 gene	NC_001141.2	289226	290089	-	YIL034C	gene_id YIL034C; db_xref GeneID:854777; gbkey Gene; gene CAP2; gene_biotype protein_coding; locus_tag YIL034C; partial true;
NC_001142.9:150967-151644	30_sample3	NC_001142.9	150967	151644	+ and -	82	1 gene	NC_001142.9	150961	151626	+	YJL140W	gene_id YJL140W; db_xref GeneID:853301; gbkey Gene; gene RPB4; gene_biotype protein_coding; gene_synonym CTF15; locus_tag YJL140W; partial true;
NC_001224.1:69840-69939	21_sample1	NC_001224.1	69840	69939	+ and -	82	1 gene	NC_001224.1	69846	69921	+	tA(UGC)Q	gene_id tA(UGC)Q; db_xref GeneID:854617; db_xref SGD:S000007315; gbkey Gene; gene_biotype tRNA; locus_tag tA(UGC)Q;
NC_001145.3:20770-21696	21_sample1	NC_001145.3	20770	21696	+ and -	82	1 gene	NC_001145.3	20761	21699	-	YML125C	gene_id YML125C; db_xref GeneID:854914; gbkey Gene; gene PGA3; gene_biotype protein_coding; gene_synonym NQR1; locus_tag YML125C; partial true;
NC_001136.10:1181843-1182762	21_sample1	NC_001136.10	1181843	1182762	+ and -	81	1 gene	NC_001136.10	1181801	1182754	+	YDR352W	gene_id YDR352W; db_xref GeneID:851954; gbkey Gene; gene YPQ2; gene_biotype protein_coding; locus_tag YDR352W; partial true;
NC_001144.5:501244-502175	30_sample3	NC_001144.5	501244	502175	+ and -	81	1 gene	NC_001144.5	501260	502162	-	YLR172C	gene_id YLR172C; db_xref GeneID:850869; gbkey Gene; gene DPH5; gene_biotype protein_coding; locus_tag YLR172C; partial true;
NC_001139.9:419557-420548	21_sample1	NC_001139.9	419557	420548	+ and -	81	1 gene	NC_001139.9	419527	420555	-	YGL040C	gene_id YGL040C; db_xref GeneID:852842; gbkey Gene; gene HEM2; gene_biotype protein_coding; gene_synonym OLE4; gene_synonym SLU1; locus_tag YGL040C; partial true;
NC_001137.3:333488-335194	21_sample1	NC_001137.3	333488	335194	+ and -	81	1 gene	NC_001137.3	333176	335188	-	YER088C	gene_id YER088C; db_xref GeneID:856822; gbkey Gene; gene DOT6; gene_biotype protein_coding; gene_synonym PBF2; locus_tag YER088C; partial true;
NC_001140.6:218214-218809	21_sample1	NC_001140.6	218214	218809	+ and -	81	1 gene	NC_001140.6	218226	218843	-	YHR057C	gene_id YHR057C; db_xref GeneID:856454; gbkey Gene; gene CPR2; gene_biotype protein_coding; gene_synonym CYP2; locus_tag YHR057C; partial true;
NC_001144.5:112871-115906	21_sample1	NC_001144.5	112871	115906	+ and -	81	1 gene	NC_001144.5	112847	115993	+	YLL016W	gene_id YLL016W; db_xref SGD:S000003939; db_xref GeneID:850644; experiment EXISTENCE:direct assay:GO:0005088 Ras guanyl-nucleotide exchange factor activity [PMID:2188363]; gbkey Gene; gene SDC25; gene_biotype pseudogene; locus_tag YLL016W; note Non-essential Ras guanine nucleotide exchange factor (GEF); localized to the membrane; expressed in poor nutrient conditions and on nonfermentable carbon …
NC_001143.9:68400-70226	30_sample3	NC_001143.9	68400	70226	+ and -	81	1 gene	NC_001143.9	68232	70220	-	YKL198C	gene_id YKL198C; db_xref GeneID:853635; gbkey Gene; gene PTK1; gene_biotype protein_coding; gene_synonym KKT8; gene_synonym POT1; gene_synonym STK1; gene_synonym YKL199C; gene_synonym YKT9; locus_tag YKL198C; partial true;
NC_001148.4:924285-926959	21_sample1	NC_001148.4	924285	926959	+ and -	80	1 gene	NC_001148.4	924304	926937	-	YPR194C	gene_id YPR194C; db_xref GeneID:856324; gbkey Gene; gene OPT2; gene_biotype protein_coding; locus_tag YPR194C; partial true;
NC_001147.6:407070-407926	21_sample1	NC_001147.6	407070	407926	+ and -	80	1 gene	NC_001147.6	407064	407921	+	YOR040W	gene_id YOR040W; db_xref GeneID:854205; gbkey Gene; gene GLO4; gene_biotype protein_coding; locus_tag YOR040W; partial true;
NC_001144.5:198989-199407	21_sample1	NC_001144.5	198989	199407	+ and -	80	1 gene	NC_001144.5	198784	199389	+	snR30	gene_id snR30; db_xref GeneID:9164925; gbkey Gene; gene_biotype snoRNA; locus_tag snR30;
NC_001133.9:160579-164119	30_sample3	NC_001133.9	160579	164119	+	80	1 gene	NC_001133.9	160597	164187	-	YAR009C	gene_id YAR009C; db_xref GeneID:851268; gbkey Gene; gene_biotype protein_coding; locus_tag YAR009C; partial true;
NC_001140.6:543946-547810	30_sample3	NC_001140.6	543946	547810	+	79	1 gene	NC_001140.6	543964	549346	-	YHR214C-B	gene_id YHR214C-B; db_xref GeneID:856623; gbkey Gene; gene_biotype protein_coding; locus_tag YHR214C-B; partial true;
NC_001145.3:442512-443246	21_sample1	NC_001145.3	442512	443246	+ and -	79	1 gene	NC_001145.3	442527	443381	+	YMR087W	gene_id YMR087W; db_xref GeneID:855112; gbkey Gene; gene PDL32; gene_biotype protein_coding; locus_tag YMR087W; partial true;
NC_001147.6:400336-401226	21_sample1	NC_001147.6	400336	401226	+ and -	79	1 gene	NC_001147.6	400348	401214	+	YOR036W	gene_id YOR036W; db_xref GeneID:854201; gbkey Gene; gene PEP12; gene_biotype protein_coding; gene_synonym VPL6; gene_synonym VPS6; gene_synonym VPT13; locus_tag YOR036W; partial true;
NC_001144.5:366234-366347	30_sample3	NC_001144.5	366234	366347	+ and -	79	1 gene	NC_001144.5	366235	366346	+	snR6	gene_id snR6; db_xref GeneID:9164922; gbkey Gene; gene_biotype snRNA; locus_tag snR6;
NC_001142.9:339820-342218	21_sample1	NC_001142.9	339820	342218	+ and -	79	1 gene	NC_001142.9	339787	342255	+	YJL051W	gene_id YJL051W; db_xref GeneID:853396; gbkey Gene; gene IRC8; gene_biotype protein_coding; locus_tag YJL051W; partial true;
NC_001145.3:297275-297362	30_sample3	NC_001145.3	297275	297362	+ and -	79	1 gene	NC_001145.3	297278	297364	+	snR78	gene_id snR78; db_xref GeneID:9164958; gbkey Gene; gene_biotype snoRNA; locus_tag snR78;
NC_001134.8:279059-280579	21_sample1	NC_001134.8	279059	280579	+ and -	79	1 gene	NC_001134.8	279021	280607	+	YBR020W	gene_id YBR020W; db_xref GeneID:852308; gbkey Gene; gene GAL1; gene_biotype protein_coding; locus_tag YBR020W; partial true;
NC_001136.10:465072-465380	21_sample1	NC_001136.10	465072	465380	+ and -	78	1 gene	NC_001136.10	465051	465383	-	YDR010C	gene_id YDR010C; db_xref GeneID:851573; gbkey Gene; gene_biotype protein_coding; locus_tag YDR010C; partial true;
NC_001144.5:765282-766371	21_sample1	NC_001144.5	765282	766371	+ and -	77	1 gene	NC_001144.5	765266	766358	-	YLR316C	gene_id YLR316C; db_xref GeneID:851027; gbkey Gene; gene TAD3; gene_biotype protein_coding; locus_tag YLR316C; partial true;
NC_001137.3:443740-447680	30_sample3	NC_001137.3	443740	447680	+	77	1 gene	NC_001137.3	443756	449024	-	YER138C	gene_id YER138C; db_xref GeneID:856879; gbkey Gene; gene_biotype protein_coding; locus_tag YER138C; partial true;
NC_001140.6:206460-207201	30_sample3	NC_001140.6	206460	207201	+ and -	77	1 gene	NC_001140.6	206462	207193	+	YHR049W	gene_id YHR049W; db_xref GeneID:856445; gbkey Gene; gene FSH1; gene_biotype protein_coding; locus_tag YHR049W; partial true;
NC_001135.5:202737-205401	21_sample1	NC_001135.5	202737	205401	+ and -	77	1 gene	NC_001135.5	201174	205397	-	YCR042C	gene_id YCR042C; db_xref GeneID:850409; gbkey Gene; gene TAF2; gene_biotype protein_coding; gene_synonym TAF150; gene_synonym TSM1; locus_tag YCR042C; partial true;
NC_001148.4:850979-854870	30_sample3	NC_001148.4	850979	854870	+	76	1 gene	NC_001148.4	850989	856257	-	YPR158C-D	gene_id YPR158C-D; db_xref GeneID:856284; gbkey Gene; gene_biotype protein_coding; locus_tag YPR158C-D; partial true;
NC_001148.4:804983-808892	30_sample3	NC_001148.4	804983	808892	+	76	1 gene	NC_001148.4	805001	810269	-	YPR137C-B	gene_id YPR137C-B; db_xref GeneID:856257; gbkey Gene; gene_biotype protein_coding; locus_tag YPR137C-B; partial true;
NC_001143.9:89299-91508	21_sample1	NC_001143.9	89299	91508	+ and -	76	1 gene	NC_001143.9	89284	91536	-	YKL187C	gene_id YKL187C; db_xref GeneID:853648; gbkey Gene; gene FAT3; gene_biotype protein_coding; locus_tag YKL187C; partial true;
NC_001224.1:79222-80039	30_sample3	NC_001224.1	79222	80039	+ and -	76	1 gene	NC_001224.1	79213	80022	+	Q0275	gene_id Q0275; db_xref GeneID:854627; db_xref SGD:S000007283; gbkey Gene; gene COX3; gene_biotype protein_coding; gene_synonym OXI2; locus_tag Q0275;
NC_001139.9:837125-840342	30_sample3	NC_001139.9	837125	840342	+ and -	75	1 gene	NC_001139.9	837142	840558	+	YGR170W	gene_id YGR170W; db_xref GeneID:853080; gbkey Gene; gene PSD2; gene_biotype protein_coding; locus_tag YGR170W; partial true;
NC_001224.1:70823-70903	30_sample3	NC_001224.1	70823	70903	+ and -	75	1 gene	NC_001224.1	70824	70907	+	tY(GUA)Q	gene_id tY(GUA)Q; db_xref GeneID:854619; db_xref SGD:S000007338; gbkey Gene; gene_biotype tRNA; locus_tag tY(GUA)Q;
NC_001136.10:1226863-1228213	21_sample1	NC_001136.10	1226863	1228213	+ and -	74	1 gene	NC_001136.10	1226822	1228303	+	YDR376W	gene_id YDR376W; db_xref GeneID:851982; gbkey Gene; gene ARH1; gene_biotype protein_coding; locus_tag YDR376W; partial true;
NC_001134.8:453773-454521	21_sample1	NC_001134.8	453773	454521	+ and -	74	1 gene	NC_001134.8	453793	454530	-	YBR107C	gene_id YBR107C; db_xref GeneID:852404; gbkey Gene; gene IML3; gene_biotype protein_coding; gene_synonym MCM19; locus_tag YBR107C; partial true;
NC_001144.5:245599-246071	21_sample1	NC_001144.5	245599	246071	+ and -	74	1 gene	NC_001144.5	245587	246072	-	YLR050C	gene_id YLR050C; db_xref GeneID:850739; gbkey Gene; gene EMA19; gene_biotype protein_coding; locus_tag YLR050C; partial true;
NC_001147.6:987188-988780	21_sample1	NC_001147.6	987188	988780	+ and -	73	1 gene	NC_001147.6	986899	988782	-	YOR348C	gene_id YOR348C; db_xref GeneID:854530; gbkey Gene; gene PUT4; gene_biotype protein_coding; locus_tag YOR348C; partial true;
NC_001144.5:782179-782909	21_sample1	NC_001144.5	782179	782909	+ and -	73	1 gene	NC_001144.5	782174	782896	+	YLR326W	gene_id YLR326W; db_xref GeneID:851036; gbkey Gene; gene_biotype protein_coding; locus_tag YLR326W; partial true;
NC_001144.5:646448-650941	25_sample2	NC_001144.5	646448	650941	+ and -	73	1 gene	NC_001144.5	646415	650923	+	YLR256W	gene_id YLR256W; db_xref GeneID:850958; gbkey Gene; gene HAP1; gene_biotype protein_coding; gene_synonym CYP1; locus_tag YLR256W; partial true;
NC_001142.9:622535-623000	30_sample3	NC_001142.9	622535	623000	+ and -	73	1 gene	NC_001142.9	622550	623014	-	YJR104C	gene_id YJR104C; db_xref GeneID:853568; gbkey Gene; gene SOD1; gene_biotype protein_coding; gene_synonym CRS4; locus_tag YJR104C; partial true;
NC_001145.3:684-4596	25_sample2	NC_001145.3	684	4596	+	73	1 gene	NC_001145.3	461	4684	-	YML133C	gene_id YML133C; db_xref GeneID:854906; gbkey Gene; gene_biotype protein_coding; locus_tag YML133C; partial true;
NC_001139.9:784246-784840	21_sample1	NC_001139.9	784246	784840	+ and -	72	1 gene	NC_001139.9	784223	784858	-	YGR146C	gene_id YGR146C; db_xref GeneID:853049; gbkey Gene; gene ECL1; gene_biotype protein_coding; locus_tag YGR146C; partial true;
NC_001134.8:686924-690269	21_sample1	NC_001134.8	686924	690269	+ and -	72	1 gene	NC_001134.8	686901	690263	+	YBR235W	gene_id YBR235W; db_xref GeneID:852537; gbkey Gene; gene VHC1; gene_biotype protein_coding; locus_tag YBR235W; partial true;
NC_001143.9:520899-521666	21_sample1	NC_001143.9	520899	521666	+ and -	72	1 gene	NC_001143.9	520897	521712	-	YKR043C	gene_id YKR043C; db_xref GeneID:853917; gbkey Gene; gene SHB17; gene_biotype protein_coding; locus_tag YKR043C; partial true;
NC_001144.5:514090-514707	30_sample3	NC_001144.5	514090	514707	+ and -	72	1 gene	NC_001144.5	514108	514713	-	YLR179C	gene_id YLR179C; db_xref GeneID:850876; gbkey Gene; gene_biotype protein_coding; locus_tag YLR179C; partial true;
NC_001144.5:284148-285601	30_sample3	NC_001144.5	284148	285601	+ and -	72	1 gene	NC_001144.5	283872	285623	+	YLR077W	gene_id YLR077W; db_xref GeneID:850766; gbkey Gene; gene FMP25; gene_biotype protein_coding; gene_synonym BCA1; locus_tag YLR077W; partial true;
NC_001144.5:65769-66526	30_sample3	NC_001144.5	65769	66526	+ and -	72	1 gene	NC_001144.5	65775	66518	-	YLL038C	gene_id YLL038C; db_xref GeneID:850621; gbkey Gene; gene ENT4; gene_biotype protein_coding; locus_tag YLL038C; partial true;
NC_001136.10:1496842-1497781	21_sample1	NC_001136.10	1496842	1497781	+ and -	71	1 gene	NC_001136.10	1496791	1497768	-	YDR530C	gene_id YDR530C; db_xref GeneID:852143; gbkey Gene; gene APA2; gene_biotype protein_coding; locus_tag YDR530C; partial true;
NC_001134.8:373884-375707	21_sample1	NC_001134.8	373884	375707	+ and -	71	1 gene	NC_001134.8	373861	375690	-	YBR068C	gene_id YBR068C; db_xref GeneID:852360; gbkey Gene; gene BAP2; gene_biotype protein_coding; locus_tag YBR068C; partial true;
NC_001134.8:276254-278287	30_sample3	NC_001134.8	276254	278287	+ and -	71	1 gene	NC_001134.8	276253	278352	-	YBR019C	gene_id YBR019C; db_xref GeneID:852307; gbkey Gene; gene GAL10; gene_biotype protein_coding; locus_tag YBR019C; partial true;
NC_001139.9:95890-97016	21_sample1	NC_001139.9	95890	97016	+ and -	71	1 gene	NC_001139.9	95858	97006	+	YGL209W	gene_id YGL209W; db_xref GeneID:852663; gbkey Gene; gene MIG2; gene_biotype protein_coding; gene_synonym MLZ1; locus_tag YGL209W; partial true;
NC_001136.10:1501463-1502130	21_sample1	NC_001136.10	1501463	1502130	+ and -	70	1 gene	NC_001136.10	1501447	1502160	-	YDR533C	gene_id YDR533C; db_xref GeneID:852146; gbkey Gene; gene HSP31; gene_biotype protein_coding; locus_tag YDR533C; partial true;
NC_001136.10:968147-969675	21_sample1	NC_001136.10	968147	969675	+ and -	70	1 gene	NC_001136.10	968133	969680	-	YDR256C	gene_id YDR256C; db_xref GeneID:851843; gbkey Gene; gene CTA1; gene_biotype protein_coding; locus_tag YDR256C; partial true;
NC_001144.5:871684-872688	21_sample1	NC_001144.5	871684	872688	+ and -	70	1 gene	NC_001144.5	871697	872728	+	YLR375W	gene_id YLR375W; db_xref GeneID:851089; gbkey Gene; gene STP3; gene_biotype protein_coding; locus_tag YLR375W; partial true;
NC_001144.5:782172-782917	30_sample3	NC_001144.5	782172	782917	+ and -	70	1 gene	NC_001144.5	782174	782896	+	YLR326W	gene_id YLR326W; db_xref GeneID:851036; gbkey Gene; gene_biotype protein_coding; locus_tag YLR326W; partial true;
NC_001138.5:225264-225974	30_sample3	NC_001138.5	225264	225974	+ and -	70	1 gene	NC_001138.5	225020	225958	-	YFR034C	gene_id YFR034C; db_xref GeneID:850594; gbkey Gene; gene PHO4; gene_biotype protein_coding; locus_tag YFR034C; partial true;
NC_001136.10:907564-909338	25_sample2	NC_001136.10	907564	909338	+ and -	69	1 gene	NC_001136.10	907330	909438	+	YDR221W	gene_id YDR221W; db_xref GeneID:851807; gbkey Gene; gene GTB1; gene_biotype protein_coding; locus_tag YDR221W; partial true;
NC_001139.9:817726-821604	30_sample3	NC_001139.9	817726	821604	+	69	1 gene	NC_001139.9	817747	823015	-	YGR161C-D	gene_id YGR161C-D; db_xref GeneID:853068; gbkey Gene; gene_biotype protein_coding; locus_tag YGR161C-D; partial true;
NC_001137.3:492869-496751	30_sample3	NC_001137.3	492869	496751	+	69	1 gene	NC_001137.3	492856	498124	-	YER160C	gene_id YER160C; db_xref GeneID:856906; gbkey Gene; gene_biotype protein_coding; locus_tag YER160C; partial true;
NC_001140.6:189176-189740	30_sample3	NC_001140.6	189176	189740	+ and -	69	1 gene	NC_001140.6	189131	189864	-	YHR041C	gene_id YHR041C; db_xref GeneID:856437; gbkey Gene; gene SRB2; gene_biotype protein_coding; gene_synonym HRS2; gene_synonym MED20; locus_tag YHR041C; partial true;
NC_001148.4:84507-85312	21_sample1	NC_001148.4	84507	85312	+ and -	69	1 gene	NC_001148.4	84509	85297	-	YPL246C	gene_id YPL246C; db_xref GeneID:855830; gbkey Gene; gene RBD2; gene_biotype protein_coding; locus_tag YPL246C; partial true;
NC_001136.10:62239-64996	21_sample1	NC_001136.10	62239	64996	+ and -	69	1 gene	NC_001136.10	62244	65018	-	YDL220C	gene_id YDL220C; db_xref GeneID:851306; gbkey Gene; gene CDC13; gene_biotype protein_coding; gene_synonym EST4; locus_tag YDL220C; partial true;
NC_001143.9:38809-38913	21_sample1	NC_001143.9	38809	38913	+ and -	69	1 gene	NC_001143.9	38811	38911	+	snR64	gene_id snR64; db_xref GeneID:9164917; gbkey Gene; gene_biotype snoRNA; locus_tag snR64;
NC_001136.10:514022-518002	21_sample1	NC_001136.10	514022	518002	+	68	1 gene	NC_001136.10	514043	519356	-	YDR034C-D	gene_id YDR034C-D; db_xref GeneID:851599; gbkey Gene; gene_biotype protein_coding; locus_tag YDR034C-D; partial true;
NC_001137.3:453489-454839	21_sample1	NC_001137.3	453489	454839	+ and -	68	1 gene	NC_001137.3	453459	454919	+	YER141W	gene_id YER141W; db_xref GeneID:856884; gbkey Gene; gene COX15; gene_biotype protein_coding; locus_tag YER141W; partial true;
NC_001144.5:339731-340947	21_sample1	NC_001144.5	339731	340947	+ and -	68	1 gene	NC_001144.5	339744	340928	-	YLR099C	gene_id YLR099C; db_xref GeneID:850788; gbkey Gene; gene ICT1; gene_biotype protein_coding; locus_tag YLR099C; partial true;
NC_001137.3:285264-286826	30_sample3	NC_001137.3	285264	286826	+ and -	68	1 gene	NC_001137.3	285241	286914	-	YER065C	gene_id YER065C; db_xref GeneID:856794; gbkey Gene; gene ICL1; gene_biotype protein_coding; locus_tag YER065C; partial true;
NC_001135.5:224409-224721	21_sample1	NC_001135.5	224409	224721	+ and -	68	1 gene	NC_001135.5	224399	224734	+	YCR060W	gene_id YCR060W; db_xref GeneID:850424; gbkey Gene; gene TAH1; gene_biotype protein_coding; locus_tag YCR060W; partial true;
NC_001136.10:146037-147598	21_sample1	NC_001136.10	146037	147598	+ and -	68	1 gene	NC_001136.10	145826	147589	-	YDL174C	gene_id YDL174C; db_xref GeneID:851380; gbkey Gene; gene DLD1; gene_biotype protein_coding; locus_tag YDL174C; partial true;
NC_001140.6:124160-125686	21_sample1	NC_001140.6	124160	125686	+ and -	68	1 gene	NC_001140.6	124109	125680	-	YHR009C	gene_id YHR009C; db_xref GeneID:856400; gbkey Gene; gene TDA3; gene_biotype protein_coding; gene_synonym BTN3; locus_tag YHR009C; partial true;
NC_001137.3:85661-86154	30_sample3	NC_001137.3	85661	86154	+ and -	68	1 gene	NC_001137.3	85676	86149	+	YEL034W	gene_id YEL034W; db_xref GeneID:856677; gbkey Gene; gene HYP2; gene_biotype protein_coding; gene_synonym TIF51A; locus_tag YEL034W; partial true;
NC_001144.5:1032886-1035648	21_sample1	NC_001144.5	1032886	1035648	+ and -	67	1 gene	NC_001144.5	1032627	1035764	+	YLR450W	gene_id YLR450W; db_xref GeneID:851171; gbkey Gene; gene HMG2; gene_biotype protein_coding; locus_tag YLR450W; partial true;
NC_001142.9:663978-665033	30_sample3	NC_001142.9	663978	665033	+ and -	67	1 gene	NC_001142.9	664000	665019	-	YJR129C	gene_id YJR129C; db_xref GeneID:853593; gbkey Gene; gene EFM3; gene_biotype protein_coding; locus_tag YJR129C; partial true;
NC_001143.9:534096-535278	21_sample1	NC_001143.9	534096	535278	+ and -	67	1 gene	NC_001143.9	534067	535281	-	YKR053C	gene_id YKR053C; db_xref GeneID:853927; gbkey Gene; gene YSR3; gene_biotype protein_coding; gene_synonym LBP2; locus_tag YKR053C; partial true;
NC_001144.5:476315-480257	30_sample3	NC_001144.5	476315	480257	+	67	1 gene	NC_001144.5	476333	481601	-	YLR157C-B	gene_id YLR157C-B; db_xref GeneID:850853; gbkey Gene; gene_biotype protein_coding; locus_tag YLR157C-B; partial true;
NC_001146.8:259569-260438	21_sample1	NC_001146.8	259569	260438	+ and -	67	1 gene	NC_001146.8	259578	260456	+	YNL202W	gene_id YNL202W; db_xref GeneID:855518; gbkey Gene; gene SPS19; gene_biotype protein_coding; gene_synonym SPX19; locus_tag YNL202W; partial true;
NC_001142.9:191808-192196	21_sample1	NC_001142.9	191808	192196	+ and -	67	1 gene	NC_001142.9	191639	192298	+	YJL118W	gene_id YJL118W; db_xref GeneID:853323; gbkey Gene; gene_biotype protein_coding; locus_tag YJL118W; partial true;
NC_001141.2:97376-98340	21_sample1	NC_001141.2	97376	98340	+ and -	67	1 gene	NC_001141.2	97395	98330	+	YIL134W	gene_id YIL134W; db_xref GeneID:854672; gbkey Gene; gene FLX1; gene_biotype protein_coding; locus_tag YIL134W; partial true;
NC_001144.5:81441-83665	21_sample1	NC_001144.5	81441	83665	+ and -	67	1 gene	NC_001144.5	81461	83710	+	YLL029W	gene_id YLL029W; db_xref GeneID:850630; gbkey Gene; gene FRA1; gene_biotype protein_coding; locus_tag YLL029W; partial true;
NC_001136.10:70814-73918	30_sample3	NC_001136.10	70814	73918	+ and -	67	1 gene	NC_001136.10	70640	73918	-	YDL215C	gene_id YDL215C; db_xref GeneID:851311; gbkey Gene; gene GDH2; gene_biotype protein_coding; locus_tag YDL215C; partial true;
NC_001141.2:55231-56308	21_sample1	NC_001141.2	55231	56308	+ and -	67	1 gene	NC_001141.2	55198	56379	+	YIL153W	gene_id YIL153W; db_xref GeneID:854653; gbkey Gene; gene RRD1; gene_biotype protein_coding; gene_synonym YPA1; locus_tag YIL153W; partial true;
NC_001136.10:1239483-1239827	21_sample1	NC_001136.10	1239483	1239827	+ and -	66	1 gene	NC_001136.10	1239492	1239824	+	YDR382W	gene_id YDR382W; db_xref GeneID:851990; gbkey Gene; gene RPP2B; gene_biotype protein_coding; gene_synonym RPL45; gene_synonym YPA1; locus_tag YDR382W; partial true;
NC_001136.10:966538-967824	21_sample1	NC_001136.10	966538	967824	+ and -	66	1 gene	NC_001136.10	966557	967822	-	YDR255C	gene_id YDR255C; db_xref GeneID:851842; gbkey Gene; gene RMD5; gene_biotype protein_coding; gene_synonym GID2; locus_tag YDR255C; partial true;
NC_001148.4:718692-718808	21_sample1	NC_001148.4	718692	718808	+ and -	66	1 gene	NC_001148.4	718700	718806	-	snR51	gene_id snR51; db_xref GeneID:9164983; gbkey Gene; gene_biotype snoRNA; locus_tag snR51;
NC_001133.9:222427-222898	21_sample1	NC_001133.9	222427	222898	+ and -	66	1 gene	NC_001133.9	222406	222891	+	YAR068W	gene_id YAR068W; db_xref GeneID:851296; gbkey Gene; gene_biotype protein_coding; locus_tag YAR068W; partial true;
NC_001136.10:926393-926902	21_sample1	NC_001136.10	926393	926902	+ and -	65	1 gene	NC_001136.10	926293	926910	-	YDR231C	gene_id YDR231C; db_xref GeneID:851817; gbkey Gene; gene COX20; gene_biotype protein_coding; locus_tag YDR231C; partial true;
NC_001145.3:624550-625168	21_sample1	NC_001145.3	624550	625168	+ and -	65	1 gene	NC_001145.3	624532	625167	-	YMR182C	gene_id YMR182C; db_xref GeneID:855220; gbkey Gene; gene RGM1; gene_biotype protein_coding; locus_tag YMR182C; partial true;
NC_001139.9:562180-566105	30_sample3	NC_001139.9	562180	566105	+	65	1 gene	NC_001139.9	562199	567467	-	YGR038C-B	gene_id YGR038C-B; db_xref GeneID:852928; gbkey Gene; gene_biotype protein_coding; locus_tag YGR038C-B; partial true;
NC_001135.5:103610-104347	25_sample2	NC_001135.5	103610	104347	+ and -	65	1 gene	NC_001135.5	103571	104350	-	YCL010C	gene_id YCL010C; db_xref GeneID:850347; gbkey Gene; gene SGF29; gene_biotype protein_coding; locus_tag YCL010C; partial true;
NC_001143.9:80138-80513	21_sample1	NC_001143.9	80138	80513	+ and -	65	1 gene	NC_001143.9	80160	80537	-	YKL192C	gene_id YKL192C; db_xref GeneID:853642; gbkey Gene; gene ACP1; gene_biotype protein_coding; locus_tag YKL192C; partial true;
NC_001144.5:700-4309	25_sample2	NC_001144.5	700	4309	+	65	1 gene	NC_001144.5	585	4301	-	YLL067C	gene_id YLL067C; db_xref GeneID:850659; gbkey Gene; gene_biotype protein_coding; locus_tag YLL067C; partial true;
NC_001147.6:1037088-1039344	30_sample3	NC_001147.6	1037088	1039344	+ and -	64	1 gene	NC_001147.6	1036834	1039389	+	YOR373W	gene_id YOR373W; db_xref GeneID:854555; gbkey Gene; gene NUD1; gene_biotype protein_coding; locus_tag YOR373W; partial true;
NC_001147.6:704398-708412	21_sample1	NC_001147.6	704398	708412	+ and -	64	1 gene	NC_001147.6	704419	709732	-	YOR192C-B	gene_id YOR192C-B; db_xref GeneID:854365; gbkey Gene; gene_biotype protein_coding; locus_tag YOR192C-B; partial true;
NC_001145.3:623601-624074	30_sample3	NC_001145.3	623601	624074	+ and -	64	1 gene	NC_001145.3	623616	624080	-	YMR181C	gene_id YMR181C; db_xref GeneID:855219; gbkey Gene; gene_biotype protein_coding; locus_tag YMR181C; partial true;
NC_001146.8:435080-437159	21_sample1	NC_001146.8	435080	437159	+ and -	64	1 gene	NC_001146.8	434999	437140	+	YNL101W	gene_id YNL101W; db_xref GeneID:855622; gbkey Gene; gene AVT4; gene_biotype protein_coding; locus_tag YNL101W; partial true;
NC_001134.8:281504-283351	30_sample3	NC_001134.8	281504	283351	+ and -	64	1 gene	NC_001134.8	281443	283344	+	YBR021W	gene_id YBR021W; db_xref GeneID:852309; gbkey Gene; gene FUR4; gene_biotype protein_coding; locus_tag YBR021W; partial true;
NC_001139.9:837130-840344	25_sample2	NC_001139.9	837130	840344	+ and -	63	1 gene	NC_001139.9	837142	840558	+	YGR170W	gene_id YGR170W; db_xref GeneID:853080; gbkey Gene; gene PSD2; gene_biotype protein_coding; locus_tag YGR170W; partial true;
NC_001140.6:385543-386440	21_sample1	NC_001140.6	385543	386440	+ and -	63	1 gene	NC_001140.6	385510	386487	+	YHR143W	gene_id YHR143W; db_xref GeneID:856546; gbkey Gene; gene DSE2; gene_biotype protein_coding; locus_tag YHR143W; partial true;
NC_001136.10:315339-316359	21_sample1	NC_001136.10	315339	316359	+ and -	63	1 gene	NC_001136.10	315357	316388	-	YDL078C	gene_id YDL078C; db_xref GeneID:851481; gbkey Gene; gene MDH3; gene_biotype protein_coding; locus_tag YDL078C; partial true;
NC_001140.6:122947-123600	21_sample1	NC_001140.6	122947	123600	+ and -	63	1 gene	NC_001140.6	122889	123590	-	YHR008C	gene_id YHR008C; db_xref GeneID:856399; gbkey Gene; gene SOD2; gene_biotype protein_coding; locus_tag YHR008C; partial true;
NC_001140.6:113531-114621	21_sample1	NC_001140.6	113531	114621	+ and -	63	1 gene	NC_001140.6	113499	114917	-	YHR005C	gene_id YHR005C; db_xref GeneID:856394; gbkey Gene; gene GPA1; gene_biotype protein_coding; gene_synonym CDC70; gene_synonym DAC1; gene_synonym SCG1; locus_tag YHR005C; partial true;
NC_001146.8:96952-100842	30_sample3	NC_001146.8	96952	100842	+	63	1 gene	NC_001146.8	96964	102232	-	YNL284C-B	gene_id YNL284C-B; db_xref GeneID:855433; gbkey Gene; gene_biotype protein_coding; locus_tag YNL284C-B; partial true;
NC_001224.1:69202-69276	30_sample3	NC_001224.1	69202	69276	+ and -	63	1 gene	NC_001224.1	69203	69288	+	tS(GCU)Q1	gene_id tS(GCU)Q1; db_xref GeneID:854615; db_xref SGD:S000007332; gbkey Gene; gene_biotype tRNA; locus_tag tS(GCU)Q1;
NC_001141.2:23102-25986	25_sample2	NC_001141.2	23102	25986	+ and -	63	1 gene	NC_001141.2	23119	26106	-	YIL169C	gene_id YIL169C; db_xref GeneID:854637; gbkey Gene; gene CSS1; gene_biotype protein_coding; locus_tag YIL169C; partial true;
NC_001134.8:615212-615860	21_sample1	NC_001134.8	615212	615860	+ and -	62	1 gene	NC_001134.8	615203	615856	-	YBR197C	gene_id YBR197C; db_xref GeneID:852496; gbkey Gene; gene_biotype protein_coding; locus_tag YBR197C; partial true;
NC_001144.5:322314-323191	21_sample1	NC_001144.5	322314	323191	+ and -	62	1 gene	NC_001144.5	322297	323178	+	YLR091W	gene_id YLR091W; db_xref GeneID:850780; gbkey Gene; gene GEP5; gene_biotype protein_coding; gene_synonym RRG5; locus_tag YLR091W; partial true;
NC_001138.5:123505-129861	21_sample1	NC_001138.5	123505	129861	+ and -	62	1 gene	NC_001138.5	123479	129910	+	YFL007W	gene_id YFL007W; db_xref GeneID:850541; gbkey Gene; gene BLM10; gene_biotype protein_coding; gene_synonym YFL006W; locus_tag YFL007W; partial true;
NC_001144.5:18054-19694	21_sample1	NC_001144.5	18054	19694	+ and -	62	1 gene	NC_001144.5	17956	19707	+	YLL061W	gene_id YLL061W; db_xref GeneID:850665; gbkey Gene; gene MMP1; gene_biotype protein_coding; locus_tag YLL061W; partial true;
NC_001134.8:2908-4993	30_sample3	NC_001134.8	2908	4993	+	62	1 gene	NC_001134.8	2907	5009	-	YBL111C	gene_id YBL111C; db_xref GeneID:852161; gbkey Gene; gene_biotype protein_coding; locus_tag YBL111C; partial true;
NC_001139.9:882824-883783	30_sample3	NC_001139.9	882824	883783	+ and -	61	1 gene	NC_001139.9	882812	883810	-	YGR192C	gene_id YGR192C; db_xref GeneID:853106; gbkey Gene; gene TDH3; gene_biotype protein_coding; gene_synonym GLD1; gene_synonym HSP35; gene_synonym HSP36; gene_synonym SSS2; locus_tag YGR192C; partial true;
NC_001134.8:645152-645246	30_sample3	NC_001134.8	645152	645246	+ and -	61	1 gene	NC_001134.8	645167	645238	+	tE(UUC)B	gene_id tE(UUC)B; db_xref GeneID:852510; gbkey Gene; gene_biotype tRNA; locus_tag tE(UUC)B;
NC_001146.8:260709-263215	21_sample1	NC_001146.8	260709	263215	+ and -	61	1 gene	NC_001146.8	260627	263203	-	YNL201C	gene_id YNL201C; db_xref GeneID:855520; gbkey Gene; gene PSY2; gene_biotype protein_coding; locus_tag YNL201C; partial true;
NC_001133.9:203442-207951	25_sample2	NC_001133.9	203442	207951	+ and -	61	1 gene	NC_001133.9	203403	208016	+	YAR050W	gene_id YAR050W; db_xref GeneID:851289; gbkey Gene; gene FLO1; gene_biotype protein_coding; gene_synonym FLO2; gene_synonym FLO4; locus_tag YAR050W; partial true;
NC_001137.3:192842-194183	30_sample3	NC_001137.3	192842	194183	+ and -	61	1 gene	NC_001137.3	192797	194230	+	YER019W	gene_id YER019W; db_xref GeneID:856739; gbkey Gene; gene ISC1; gene_biotype protein_coding; locus_tag YER019W; partial true;
NC_001145.3:159374-159718	21_sample1	NC_001145.3	159374	159718	+ and -	61	1 gene	NC_001145.3	159383	159697	+	YML058W	gene_id YML058W; db_xref GeneID:854945; gbkey Gene; gene SML1; gene_biotype protein_coding; locus_tag YML058W; partial true;
NC_001137.3:138997-139775	21_sample1	NC_001137.3	138997	139775	+ and -	61	1 gene	NC_001137.3	138918	139763	-	YEL009C	gene_id YEL009C; db_xref GeneID:856709; gbkey Gene; gene GCN4; gene_biotype protein_coding; gene_synonym AAS101; gene_synonym AAS3; gene_synonym ARG9; locus_tag YEL009C; partial true;
NC_001224.1:73758-74471	21_sample1	NC_001224.1	73758	74471	+ and -	61	1 gene	NC_001224.1	73758	74513	+	Q0250	gene_id Q0250; db_xref GeneID:854622; db_xref SGD:S000007281; gbkey Gene; gene COX2; gene_biotype protein_coding; gene_synonym OXI1; gene_synonym OXII; locus_tag Q0250;
NC_001136.10:60854-61817	21_sample1	NC_001136.10	60854	61817	+ and -	61	1 gene	NC_001136.10	60872	61801	-	YDL222C	gene_id YDL222C; db_xref GeneID:851304; gbkey Gene; gene FMP45; gene_biotype protein_coding; locus_tag YDL222C; partial true;
NC_001145.3:55380-56251	21_sample1	NC_001145.3	55380	56251	+ and -	61	1 gene	NC_001145.3	55265	56269	-	YML107C	gene_id YML107C; db_xref GeneID:854864; gbkey Gene; gene PML39; gene_biotype protein_coding; locus_tag YML107C; partial true;
NC_001145.3:823-4668	30_sample3	NC_001145.3	823	4668	+	61	1 gene	NC_001145.3	461	4684	-	YML133C	gene_id YML133C; db_xref GeneID:854906; gbkey Gene; gene_biotype protein_coding; locus_tag YML133C; partial true;
NC_001147.6:1061614-1063632	21_sample1	NC_001147.6	1061614	1063632	+ and -	60	1 gene	NC_001147.6	1061564	1063648	+	YOR384W	gene_id YOR384W; db_xref GeneID:854566; gbkey Gene; gene FRE5; gene_biotype protein_coding; locus_tag YOR384W; partial true;
NC_001144.5:1011617-1012035	21_sample1	NC_001144.5	1011617	1012035	+ and -	60	1 gene	NC_001144.5	1011622	1012023	-	YLR437C	gene_id YLR437C; db_xref GeneID:851157; gbkey Gene; gene DIF1; gene_biotype protein_coding; locus_tag YLR437C; partial true;
NC_001147.6:854180-854279	21_sample1	NC_001147.6	854180	854279	+ and -	60	1 gene	NC_001147.6	854187	854259	-	tA(UGC)O	gene_id tA(UGC)O; db_xref GeneID:854464; gbkey Gene; gene_biotype tRNA; locus_tag tA(UGC)O;
NC_001136.10:645848-649753	30_sample3	NC_001136.10	645848	649753	+	60	1 gene	NC_001136.10	645858	651126	-	YDR098C-B	gene_id YDR098C-B; db_xref GeneID:851674; gbkey Gene; gene_biotype protein_coding; locus_tag YDR098C-B; partial true;
NC_001139.9:507010-507950	30_sample3	NC_001139.9	507010	507950	+ and -	60	1 gene	NC_001139.9	506969	507940	+	YGR007W	gene_id YGR007W; db_xref GeneID:852890; gbkey Gene; gene ECT1; gene_biotype protein_coding; gene_synonym MUQ1; locus_tag YGR007W; partial true;
NC_001142.9:289933-290704	30_sample3	NC_001142.9	289933	290704	+ and -	60	1 gene	NC_001142.9	289875	290774	-	YJL079C	gene_id YJL079C; db_xref GeneID:853366; gbkey Gene; gene PRY1; gene_biotype protein_coding; locus_tag YJL079C; partial true;
NC_001147.6:159557-160562	21_sample1	NC_001147.6	159557	160562	+ and -	60	1 gene	NC_001147.6	159548	160594	-	YOL086C	gene_id YOL086C; db_xref GeneID:854068; gbkey Gene; gene ADH1; gene_biotype protein_coding; gene_synonym ADC1; locus_tag YOL086C; partial true;
NC_001147.6:159236-159446	30_sample3	NC_001147.6	159236	159446	-	60	1 gene	NC_001147.6	159173	159445	+	YOL086W-A	gene_id YOL086W-A; db_xref GeneID:854067; gbkey Gene; gene MHF1; gene_biotype protein_coding; locus_tag YOL086W-A; partial true;
NC_001140.6:56709-58731	30_sample3	NC_001140.6	56709	58731	+ and -	60	1 gene	NC_001140.6	56649	58790	+	YHL024W	gene_id YHL024W; db_xref GeneID:856361; gbkey Gene; gene RIM4; gene_biotype protein_coding; locus_tag YHL024W; partial true;
NC_001136.10:987716-991001	30_sample3	NC_001136.10	987716	991001	+	59	1 gene	NC_001136.10	987534	992349	-	YDR261C-D	gene_id YDR261C-D; db_xref GeneID:851852; gbkey Gene; gene_biotype protein_coding; locus_tag YDR261C-D; partial true;
NC_001139.9:937209-938725	21_sample1	NC_001139.9	937209	938725	+ and -	59	1 gene	NC_001139.9	937124	938992	-	YGR221C	gene_id YGR221C; db_xref GeneID:853136; gbkey Gene; gene TOS2; gene_biotype protein_coding; locus_tag YGR221C; partial true;
NC_001147.6:841938-842124	30_sample3	NC_001147.6	841938	842124	+ and -	59	1 gene	NC_001147.6	841958	842182	-	snR31	gene_id snR31; db_xref GeneID:9164979; gbkey Gene; gene_biotype snoRNA; locus_tag snR31;
NC_001145.3:597349-599094	21_sample1	NC_001145.3	597349	599094	+ and -	59	1 gene	NC_001145.3	597332	599158	-	YMR168C	gene_id YMR168C; db_xref GeneID:855204; gbkey Gene; gene CEP3; gene_biotype protein_coding; gene_synonym CBF3; gene_synonym CSL1; locus_tag YMR168C; partial true;
NC_001145.3:442511-443079	30_sample3	NC_001145.3	442511	443079	+ and -	59	1 gene	NC_001145.3	442527	443381	+	YMR087W	gene_id YMR087W; db_xref GeneID:855112; gbkey Gene; gene PDL32; gene_biotype protein_coding; locus_tag YMR087W; partial true;
NC_001145.3:373045-376981	30_sample3	NC_001145.3	373045	376981	+	59	1 gene	NC_001145.3	373057	378325	-	YMR050C	gene_id YMR050C; db_xref GeneID:855070; gbkey Gene; gene_biotype protein_coding; locus_tag YMR050C; partial true;
NC_001137.3:335969-337216	30_sample3	NC_001137.3	335969	337216	+ and -	59	1 gene	NC_001137.3	335946	337340	-	YER089C	gene_id YER089C; db_xref GeneID:856823; gbkey Gene; gene PTC2; gene_biotype protein_coding; locus_tag YER089C; partial true;
NC_001134.8:281431-283288	25_sample2	NC_001134.8	281431	283288	+ and -	59	1 gene	NC_001134.8	281443	283344	+	YBR021W	gene_id YBR021W; db_xref GeneID:852309; gbkey Gene; gene FUR4; gene_biotype protein_coding; locus_tag YBR021W; partial true;
NC_001139.9:252897-253852	21_sample1	NC_001139.9	252897	253852	+ and -	59	1 gene	NC_001139.9	252897	253859	-	YGL136C	gene_id YGL136C; db_xref GeneID:852741; gbkey Gene; gene MRM2; gene_biotype protein_coding; locus_tag YGL136C; partial true;
NC_001140.6:206443-207168	25_sample2	NC_001140.6	206443	207168	+ and -	59	1 gene	NC_001140.6	206462	207193	+	YHR049W	gene_id YHR049W; db_xref GeneID:856445; gbkey Gene; gene FSH1; gene_biotype protein_coding; locus_tag YHR049W; partial true;
NC_001146.8:198509-199982	21_sample1	NC_001146.8	198509	199982	+ and -	59	1 gene	NC_001146.8	198502	199977	-	YNL240C	gene_id YNL240C; db_xref GeneID:855481; gbkey Gene; gene NAR1; gene_biotype protein_coding; locus_tag YNL240C; partial true;
NC_001142.9:136386-136783	21_sample1	NC_001142.9	136386	136783	+ and -	59	1 gene	NC_001142.9	136372	136773	-	YJL151C	gene_id YJL151C; db_xref GeneID:853290; gbkey Gene; gene SNA3; gene_biotype protein_coding; locus_tag YJL151C; partial true;
NC_001140.6:122952-123591	30_sample3	NC_001140.6	122952	123591	+ and -	59	1 gene	NC_001140.6	122889	123590	-	YHR008C	gene_id YHR008C; db_xref GeneID:856399; gbkey Gene; gene SOD2; gene_biotype protein_coding; locus_tag YHR008C; partial true;
NC_001142.9:83429-83782	21_sample1	NC_001142.9	83429	83782	+ and -	59	1 gene	NC_001142.9	83448	83819	+	YJL184W	gene_id YJL184W; db_xref GeneID:853255; gbkey Gene; gene GON7; gene_biotype protein_coding; gene_synonym LDB6; gene_synonym PCC2; locus_tag YJL184W; partial true;
NC_001136.10:70815-73920	21_sample1	NC_001136.10	70815	73920	+ and -	59	1 gene	NC_001136.10	70640	73918	-	YDL215C	gene_id YDL215C; db_xref GeneID:851311; gbkey Gene; gene GDH2; gene_biotype protein_coding; locus_tag YDL215C; partial true;
NC_001146.8:545379-545887	21_sample1	NC_001146.8	545379	545887	+ and -	58	1 gene	NC_001146.8	545268	545877	+	YNL044W	gene_id YNL044W; db_xref GeneID:855683; gbkey Gene; gene YIP3; gene_biotype protein_coding; locus_tag YNL044W; partial true;
NC_001148.4:518770-520224	21_sample1	NC_001148.4	518770	520224	+ and -	58	1 gene	NC_001148.4	518734	520233	-	YPL017C	gene_id YPL017C; db_xref GeneID:856090; gbkey Gene; gene IRC15; gene_biotype protein_coding; locus_tag YPL017C; partial true;
NC_001141.2:381090-381809	21_sample1	NC_001141.2	381090	381809	+ and -	58	1 gene	NC_001141.2	381086	381814	+	YIR014W	gene_id YIR014W; db_xref GeneID:854831; gbkey Gene; gene VLD1; gene_biotype protein_coding; locus_tag YIR014W; partial true;
NC_001146.8:318023-318819	21_sample1	NC_001146.8	318023	318819	+ and -	58	1 gene	NC_001146.8	318030	318809	-	YNL168C	gene_id YNL168C; db_xref GeneID:855553; gbkey Gene; gene FMP41; gene_biotype protein_coding; locus_tag YNL168C; partial true;
NC_001139.9:257836-261489	30_sample3	NC_001139.9	257836	261489	+ and -	58	1 gene	NC_001139.9	257707	261501	+	YGL133W	gene_id YGL133W; db_xref GeneID:852744; gbkey Gene; gene ITC1; gene_biotype protein_coding; locus_tag YGL133W; partial true;
NC_001135.5:252852-254161	30_sample3	NC_001135.5	252852	254161	+ and -	58	1 gene	NC_001135.5	252845	254173	+	YCR079W	gene_id YCR079W; db_xref GeneID:850441; gbkey Gene; gene PTC6; gene_biotype protein_coding; gene_synonym AUP1; gene_synonym PPP2; locus_tag YCR079W; partial true;
NC_001144.5:215421-218908	30_sample3	NC_001144.5	215421	218908	+ and -	58	1 gene	NC_001144.5	215440	218907	-	YLR035C-A	gene_id YLR035C-A; db_xref GeneID:850724; gbkey Gene; gene_biotype protein_coding; locus_tag YLR035C-A; partial true;
NC_001137.3:75930-77443	21_sample1	NC_001137.3	75930	77443	+ and -	58	1 gene	NC_001137.3	75944	77431	+	YEL041W	gene_id YEL041W; db_xref GeneID:856670; gbkey Gene; gene YEF1; gene_biotype protein_coding; locus_tag YEL041W; partial true;
NC_001136.10:1402897-1403043	21_sample1	NC_001136.10	1402897	1403043	+ and -	57	1 gene	NC_001136.10	1402919	1403042	+	snR13	gene_id snR13; db_xref GeneID:9164878; gbkey Gene; gene_biotype snoRNA; locus_tag snR13;
NC_001144.5:797163-797250	30_sample3	NC_001144.5	797163	797250	+ and -	57	1 gene	NC_001144.5	797178	797249	+	tE(UUC)L	gene_id tE(UUC)L; db_xref GeneID:851047; gbkey Gene; gene_biotype tRNA; locus_tag tE(UUC)L;
NC_001146.8:501610-502774	21_sample1	NC_001146.8	501610	502774	+ and -	57	1 gene	NC_001146.8	501515	502777	+	YNL066W	gene_id YNL066W; db_xref GeneID:855659; gbkey Gene; gene SUN4; gene_biotype protein_coding; gene_synonym SCW3; locus_tag YNL066W; partial true;
NC_001143.9:339239-339450	21_sample1	NC_001143.9	339239	339450	+ and -	57	1 gene	NC_001143.9	339182	339442	-	YKL053C-A	gene_id YKL053C-A; db_xref GeneID:853812; gbkey Gene; gene MDM35; gene_biotype protein_coding; locus_tag YKL053C-A; partial true;
NC_001136.10:315341-316368	30_sample3	NC_001136.10	315341	316368	+ and -	57	1 gene	NC_001136.10	315357	316388	-	YDL078C	gene_id YDL078C; db_xref GeneID:851481; gbkey Gene; gene MDH3; gene_biotype protein_coding; locus_tag YDL078C; partial true;
NC_001136.10:216578-217077	21_sample1	NC_001136.10	216578	217077	+ and -	57	1 gene	NC_001136.10	216529	217074	+	YDL137W	gene_id YDL137W; db_xref GeneID:851418; gbkey Gene; gene ARF2; gene_biotype protein_coding; locus_tag YDL137W; partial true;
NC_001145.3:103973-104175	21_sample1	NC_001145.3	103973	104175	+ and -	57	1 gene	NC_001145.3	103983	104162	-	YML081C-A	gene_id YML081C-A; db_xref GeneID:854893; gbkey Gene; gene ATP18; gene_biotype protein_coding; locus_tag YML081C-A; partial true;
NC_001133.9:24004-27444	25_sample2	NC_001133.9	24004	27444	+	57	1 gene	NC_001133.9	24000	27968	-	YAL063C	gene_id YAL063C; db_xref GeneID:851236; gbkey Gene; gene FLO9; gene_biotype protein_coding; locus_tag YAL063C; partial true;
NC_001138.5:11426-12270	21_sample1	NC_001138.5	11426	12270	+ and -	57	1 gene	NC_001138.5	11363	12259	+	YFL059W	gene_id YFL059W; db_xref GeneID:850485; gbkey Gene; gene SNZ3; gene_biotype protein_coding; locus_tag YFL059W; partial true;
NC_001136.10:892904-893945	30_sample3	NC_001136.10	892904	893945	+ and -	56	1 gene	NC_001136.10	892875	893927	+	YDR214W	gene_id YDR214W; db_xref GeneID:851800; gbkey Gene; gene AHA1; gene_biotype protein_coding; locus_tag YDR214W; partial true;
NC_001134.8:680691-681860	30_sample3	NC_001134.8	680691	681860	+ and -	56	1 gene	NC_001134.8	680688	681862	-	LSR1	gene_id LSR1; db_xref GeneID:9164871; gbkey Gene; gene_biotype snRNA; locus_tag LSR1;
NC_001139.9:480166-482632	21_sample1	NC_001139.9	480166	482632	+ and -	56	1 gene	NC_001139.9	479910	482666	-	YGL008C	gene_id YGL008C; db_xref GeneID:852876; gbkey Gene; gene PMA1; gene_biotype protein_coding; gene_synonym KTI10; locus_tag YGL008C; partial true;
NC_001147.6:303588-303987	21_sample1	NC_001147.6	303588	303987	+ and -	56	1 gene	NC_001147.6	303579	303983	-	YOL012C	gene_id YOL012C; db_xref GeneID:854150; gbkey Gene; gene HTZ1; gene_biotype protein_coding; gene_synonym HTA3; locus_tag YOL012C; partial true;
NC_001139.9:210807-213631	25_sample2	NC_001139.9	210807	213631	+ and -	56	1 gene	NC_001139.9	210416	213667	+	YGL156W	gene_id YGL156W; db_xref GeneID:852721; gbkey Gene; gene AMS1; gene_biotype protein_coding; locus_tag YGL156W; partial true;
NC_001134.8:202045-203051	21_sample1	NC_001134.8	202045	203051	+ and -	56	1 gene	NC_001134.8	202056	203261	+	YBL013W	gene_id YBL013W; db_xref GeneID:852270; gbkey Gene; gene FMT1; gene_biotype protein_coding; locus_tag YBL013W; partial true;
NC_001142.9:182312-184218	21_sample1	NC_001142.9	182312	184218	+ and -	56	1 gene	NC_001142.9	182298	184220	-	YJL127C	gene_id YJL127C; db_xref GeneID:853315; gbkey Gene; gene SPT10; gene_biotype protein_coding; gene_synonym CRE1; gene_synonym SUD1; locus_tag YJL127C; partial true;
NC_001134.8:10841-13613	21_sample1	NC_001134.8	10841	13613	+ and -	56	1 gene	NC_001134.8	10847	13879	-	YBL106C	gene_id YBL106C; db_xref GeneID:852168; gbkey Gene; gene SRO77; gene_biotype protein_coding; gene_synonym SNI2; gene_synonym SOP2; locus_tag YBL106C; partial true;
NC_001137.3:339-4109	25_sample2	NC_001137.3	339	4109	+ and -	56	1 gene	NC_001137.3	264	4097	-	YEL077C	gene_id YEL077C; db_xref GeneID:856630; gbkey Gene; gene_biotype protein_coding; locus_tag YEL077C; partial true;
NC_001147.6:976420-976501	21_sample1	NC_001147.6	976420	976501	+ and -	55	1 gene	NC_001147.6	976421	976493	+	tM(CAU)O2	gene_id tM(CAU)O2; db_xref GeneID:854524; gbkey Gene; gene EMT2; gene_biotype tRNA; locus_tag tM(CAU)O2;
NC_001148.4:829905-830430	30_sample3	NC_001148.4	829905	830430	+ and -	55	1 gene	NC_001148.4	829918	830439	+	YPR149W	gene_id YPR149W; db_xref GeneID:856272; gbkey Gene; gene NCE102; gene_biotype protein_coding; gene_synonym NCE2; locus_tag YPR149W; partial true;
NC_001145.3:590406-592463	21_sample1	NC_001145.3	590406	592463	+ and -	55	1 gene	NC_001145.3	590040	592628	-	YMR165C	gene_id YMR165C; db_xref GeneID:855201; gbkey Gene; gene PAH1; gene_biotype protein_coding; gene_synonym SMP2; locus_tag YMR165C; partial true;
NC_001148.4:583148-584046	30_sample3	NC_001148.4	583148	584046	+ and -	55	1 gene	NC_001148.4	583062	584042	-	YPR011C	gene_id YPR011C; db_xref GeneID:856121; gbkey Gene; gene_biotype protein_coding; locus_tag YPR011C; partial true;
NC_001140.6:451311-452568	21_sample1	NC_001140.6	451311	452568	+ and -	55	1 gene	NC_001140.6	451327	452640	+	YHR174W	gene_id YHR174W; db_xref GeneID:856579; gbkey Gene; gene ENO2; gene_biotype protein_coding; locus_tag YHR174W; partial true;
NC_001145.3:383337-385971	30_sample3	NC_001145.3	383337	385971	+ and -	55	1 gene	NC_001145.3	383303	385975	+	YMR054W	gene_id YMR054W; db_xref GeneID:855076; gbkey Gene; gene STV1; gene_biotype protein_coding; locus_tag YMR054W; partial true;
NC_001140.6:372721-374191	21_sample1	NC_001140.6	372721	374191	+ and -	55	1 gene	NC_001140.6	372694	374310	-	YHR135C	gene_id YHR135C; db_xref GeneID:856537; gbkey Gene; gene YCK1; gene_biotype protein_coding; gene_synonym CKI2; locus_tag YHR135C; partial true;
NC_001135.5:162928-163037	21_sample1	NC_001135.5	162928	163037	+ and -	55	1 gene	NC_001135.5	162945	163067	-	YCR024C-A	gene_id YCR024C-A; db_xref GeneID:850389; gbkey Gene; gene PMP1; gene_biotype protein_coding; locus_tag YCR024C-A; partial true;
NC_001137.3:86163-86541	21_sample1	NC_001137.3	86163	86541	+ and -	55	1 gene	NC_001137.3	86179	86598	+	YEL033W	gene_id YEL033W; db_xref GeneID:856678; gbkey Gene; gene MTC7; gene_biotype protein_coding; locus_tag YEL033W; partial true;
NC_001133.9:33432-34717	30_sample3	NC_001133.9	33432	34717	+ and -	55	1 gene	NC_001133.9	33448	34701	+	YAL061W	gene_id YAL061W; db_xref GeneID:851238; gbkey Gene; gene BDH2; gene_biotype protein_coding; locus_tag YAL061W; partial true;
NC_001139.9:27989-30538	21_sample1	NC_001139.9	27989	30538	+ and -	55	1 gene	NC_001139.9	27921	31636	-	YGL251C	gene_id YGL251C; db_xref GeneID:852641; gbkey Gene; gene HFM1; gene_biotype protein_coding; gene_synonym MER3; locus_tag YGL251C; partial true;
NC_001136.10:1288262-1288880	21_sample1	NC_001136.10	1288262	1288880	+ and -	54	1 gene	NC_001136.10	1288215	1288859	-	YDR408C	gene_id YDR408C; db_xref GeneID:852017; gbkey Gene; gene ADE8; gene_biotype protein_coding; locus_tag YDR408C; partial true;
NC_001148.4:567315-568952	21_sample1	NC_001148.4	567315	568952	+ and -	54	1 gene	NC_001148.4	567269	568996	-	YPR006C	gene_id YPR006C; db_xref GeneID:856114; gbkey Gene; gene ICL2; gene_biotype protein_coding; locus_tag YPR006C; partial true;
NC_001142.9:452422-453448	21_sample1	NC_001142.9	452422	453448	+ and -	54	1 gene	NC_001142.9	452430	453446	+	YJR008W	gene_id YJR008W; db_xref GeneID:853464; gbkey Gene; gene MHO1; gene_biotype protein_coding; locus_tag YJR008W; partial true;
NC_001137.3:333209-335175	30_sample3	NC_001137.3	333209	335175	+ and -	54	1 gene	NC_001137.3	333176	335188	-	YER088C	gene_id YER088C; db_xref GeneID:856822; gbkey Gene; gene DOT6; gene_biotype protein_coding; gene_synonym PBF2; locus_tag YER088C; partial true;
NC_001136.10:287062-289531	21_sample1	NC_001136.10	287062	289531	+ and -	54	1 gene	NC_001136.10	287059	289512	+	YDL095W	gene_id YDL095W; db_xref GeneID:851462; gbkey Gene; gene PMT1; gene_biotype protein_coding; locus_tag YDL095W; partial true;
NC_001147.6:231222-231260	30_sample3	NC_001147.6	231222	231260	-	54	1 gene	NC_001147.6	230085	231272	+	YOL053W	gene_id YOL053W; db_xref GeneID:854103; gbkey Gene; gene AIM39; gene_biotype protein_coding; locus_tag YOL053W; partial true;
NC_001147.6:977282-978048	21_sample1	NC_001147.6	977282	978048	+ and -	53	1 gene	NC_001147.6	977194	978069	-	YOR344C	gene_id YOR344C; db_xref GeneID:854525; gbkey Gene; gene TYE7; gene_biotype protein_coding; gene_synonym SGC1; locus_tag YOR344C; partial true;
NC_001136.10:878638-882582	30_sample3	NC_001136.10	878638	882582	+	53	1 gene	NC_001136.10	878659	883927	-	YDR210C-D	gene_id YDR210C-D; db_xref GeneID:851794; gbkey Gene; gene_biotype protein_coding; gene_synonym YDR210W-D; locus_tag YDR210C-D; partial true;
NC_001147.6:770827-772085	21_sample1	NC_001147.6	770827	772085	+ and -	53	1 gene	NC_001147.6	770800	772113	+	YOR230W	gene_id YOR230W; db_xref GeneID:854405; gbkey Gene; gene WTM1; gene_biotype protein_coding; locus_tag YOR230W; partial true;
NC_001144.5:726080-728019	21_sample1	NC_001144.5	726080	728019	+ and -	53	1 gene	NC_001144.5	726069	728051	+	YLR299W	gene_id YLR299W; db_xref GeneID:851006; gbkey Gene; gene ECM38; gene_biotype protein_coding; gene_synonym CIS2; locus_tag YLR299W; partial true;
NC_001136.10:723014-727517	30_sample3	NC_001136.10	723014	727517	+ and -	53	1 gene	NC_001136.10	723004	727551	-	YDR135C	gene_id YDR135C; db_xref GeneID:851713; gbkey Gene; gene YCF1; gene_biotype protein_coding; locus_tag YDR135C; partial true;
NC_001144.5:700044-704017	30_sample3	NC_001144.5	700044	704017	+ and -	53	1 gene	NC_001144.5	699999	704024	-	YLR278C	gene_id YLR278C; db_xref GeneID:850984; gbkey Gene; gene_biotype protein_coding; locus_tag YLR278C; partial true;
NC_001145.3:652292-652532	21_sample1	NC_001145.3	652292	652532	+ and -	53	1 gene	NC_001145.3	652275	652532	+	snR11	gene_id snR11; db_xref GeneID:9164951; gbkey Gene; gene_biotype snoRNA; locus_tag snR11;
NC_001134.8:563190-564469	21_sample1	NC_001134.8	563190	564469	+ and -	53	1 gene	NC_001134.8	563203	564570	-	YBR162C	gene_id YBR162C; db_xref GeneID:852459; gbkey Gene; gene TOS1; gene_biotype protein_coding; locus_tag YBR162C; partial true;
NC_001137.3:491514-491974	21_sample1	NC_001137.3	491514	491974	+ and -	53	1 gene	NC_001137.3	491530	491958	-	YER159C	gene_id YER159C; db_xref GeneID:856904; gbkey Gene; gene BUR6; gene_biotype protein_coding; gene_synonym NCB1; locus_tag YER159C; partial true;
NC_001144.5:490385-490540	21_sample1	NC_001144.5	490385	490540	+ and -	53	1 gene	NC_001144.5	490406	490594	+	YLR162W-A	gene_id YLR162W-A; db_xref GeneID:1466416; gbkey Gene; gene RRT15; gene_biotype protein_coding; locus_tag YLR162W-A; partial true;
NC_001148.4:483000-485490	21_sample1	NC_001148.4	483000	485490	+ and -	53	1 gene	NC_001148.4	482843	485686	+	YPL036W	gene_id YPL036W; db_xref GeneID:856071; gbkey Gene; gene PMA2; gene_biotype protein_coding; locus_tag YPL036W; partial true;
NC_001134.8:429565-430966	21_sample1	NC_001134.8	429565	430966	+ and -	53	1 gene	NC_001134.8	429548	430951	-	YBR093C	gene_id YBR093C; db_xref GeneID:852390; gbkey Gene; gene PHO5; gene_biotype protein_coding; locus_tag YBR093C; partial true;
NC_001139.9:353423-355464	21_sample1	NC_001139.9	353423	355464	+ and -	53	1 gene	NC_001139.9	353058	355472	+	YGL083W	gene_id YGL083W; db_xref GeneID:852797; gbkey Gene; gene SCY1; gene_biotype protein_coding; locus_tag YGL083W; partial true;
NC_001142.9:278889-280616	21_sample1	NC_001142.9	278889	280616	+ and -	53	1 gene	NC_001142.9	278841	280655	+	YJL083W	gene_id YJL083W; db_xref GeneID:853362; gbkey Gene; gene TAX4; gene_biotype protein_coding; locus_tag YJL083W; partial true;
NC_001138.5:89624-90244	30_sample3	NC_001138.5	89624	90244	+ and -	53	1 gene	NC_001138.5	87847	90345	-	YFL024C	gene_id YFL024C; db_xref GeneID:850520; gbkey Gene; gene EPL1; gene_biotype protein_coding; locus_tag YFL024C; partial true;
NC_001224.1:70162-70243	30_sample3	NC_001224.1	70162	70243	+ and -	53	1 gene	NC_001224.1	70162	70237	+	tI(GAU)Q	gene_id tI(GAU)Q; db_xref GeneID:854618; db_xref SGD:S000007322; gbkey Gene; gene_biotype tRNA; locus_tag tI(GAU)Q;
NC_001136.10:1459765-1461437	21_sample1	NC_001136.10	1459765	1461437	+ and -	52	1 gene	NC_001136.10	1459728	1461554	-	YDR506C	gene_id YDR506C; db_xref GeneID:852117; gbkey Gene; gene GMC1; gene_biotype protein_coding; locus_tag YDR506C; partial true;
NC_001136.10:1431024-1431884	21_sample1	NC_001136.10	1431024	1431884	+ and -	52	1 gene	NC_001136.10	1431012	1431896	+	YDR489W	gene_id YDR489W; db_xref GeneID:852100; gbkey Gene; gene SLD5; gene_biotype protein_coding; gene_synonym CDC105; locus_tag YDR489W; partial true;
NC_001136.10:910042-911317	21_sample1	NC_001136.10	910042	911317	+ and -	52	1 gene	NC_001136.10	910054	911301	+	YDR222W	gene_id YDR222W; db_xref GeneID:851808; gbkey Gene; gene_biotype protein_coding; locus_tag YDR222W; partial true;
NC_001136.10:700362-701307	21_sample1	NC_001136.10	700362	701307	+ and -	52	1 gene	NC_001136.10	700315	701289	+	YDR124W	gene_id YDR124W; db_xref GeneID:851702; gbkey Gene; gene_biotype protein_coding; locus_tag YDR124W; partial true;
NC_001134.8:680691-681808	21_sample1	NC_001134.8	680691	681808	+ and -	52	1 gene	NC_001134.8	680688	681862	-	LSR1	gene_id LSR1; db_xref GeneID:9164871; gbkey Gene; gene_biotype snRNA; locus_tag LSR1;
NC_001144.5:641486-642058	21_sample1	NC_001144.5	641486	642058	+ and -	52	1 gene	NC_001144.5	641464	642057	+	YLR251W	gene_id YLR251W; db_xref GeneID:850953; gbkey Gene; gene SYM1; gene_biotype protein_coding; locus_tag YLR251W; partial true;
NC_001148.4:576531-577090	21_sample1	NC_001148.4	576531	577090	+ and -	52	1 gene	NC_001148.4	576552	577358	+	YPR009W	gene_id YPR009W; db_xref GeneID:856118; gbkey Gene; gene SUT2; gene_biotype protein_coding; locus_tag YPR009W; partial true;
NC_001145.3:564534-565869	21_sample1	NC_001145.3	564534	565869	+ and -	52	1 gene	NC_001145.3	564435	565862	+	YMR153W	gene_id YMR153W; db_xref GeneID:855184; gbkey Gene; gene NUP53; gene_biotype protein_coding; locus_tag YMR153W; partial true;
NC_001143.9:559010-559300	21_sample1	NC_001143.9	559010	559300	+ and -	52	1 gene	NC_001143.9	559016	559366	-	snR42	gene_id snR42; db_xref GeneID:9164915; gbkey Gene; gene_biotype snoRNA; locus_tag snR42;
NC_001142.9:534064-535711	21_sample1	NC_001142.9	534064	535711	+ and -	52	1 gene	NC_001142.9	534027	535751	+	YJR053W	gene_id YJR053W; db_xref GeneID:853513; gbkey Gene; gene BFA1; gene_biotype protein_coding; gene_synonym IBD1; locus_tag YJR053W; partial true;
NC_001143.9:259250-259513	25_sample2	NC_001143.9	259250	259513	+ and -	52	1 gene	NC_001143.9	259253	259531	+	YKL096W-A	gene_id YKL096W-A; db_xref GeneID:853765; gbkey Gene; gene CWP2; gene_biotype protein_coding; gene_synonym LPR1; gene_synonym YKL097W-A; locus_tag YKL096W-A; partial true;
NC_001142.9:258952-260901	21_sample1	NC_001142.9	258952	260901	+ and -	52	1 gene	NC_001142.9	257423	260947	+	YJL092W	gene_id YJL092W; db_xref GeneID:853353; gbkey Gene; gene SRS2; gene_biotype protein_coding; gene_synonym HPR5; locus_tag YJL092W; partial true;
NC_001138.5:225635-225974	25_sample2	NC_001138.5	225635	225974	+ and -	52	1 gene	NC_001138.5	225020	225958	-	YFR034C	gene_id YFR034C; db_xref GeneID:850594; gbkey Gene; gene PHO4; gene_biotype protein_coding; locus_tag YFR034C; partial true;
NC_001146.8:185536-186304	30_sample3	NC_001146.8	185536	186304	+ and -	52	1 gene	NC_001146.8	185460	186349	+	YNL246W	gene_id YNL246W; db_xref GeneID:855475; gbkey Gene; gene VPS75; gene_biotype protein_coding; locus_tag YNL246W; partial true;
NC_001138.5:182267-182875	21_sample1	NC_001138.5	182267	182875	+ and -	52	1 gene	NC_001138.5	182274	182861	-	YFR017C	gene_id YFR017C; db_xref GeneID:850572; gbkey Gene; gene IGD1; gene_biotype protein_coding; locus_tag YFR017C; partial true;
NC_001137.3:177082-177178	30_sample3	NC_001137.3	177082	177178	+ and -	52	1 gene	NC_001137.3	177099	177170	+	tE(UUC)E1	gene_id tE(UUC)E1; db_xref GeneID:856730; gbkey Gene; gene_biotype tRNA; locus_tag tE(UUC)E1;
NC_001143.9:100651-105911	21_sample1	NC_001143.9	100651	105911	+ and -	52	1 gene	NC_001143.9	100671	106826	+	YKL182W	gene_id YKL182W; db_xref GeneID:853653; gbkey Gene; gene FAS1; gene_biotype protein_coding; locus_tag YKL182W; partial true;
NC_001142.9:33928-36266	21_sample1	NC_001142.9	33928	36266	+ and -	52	1 gene	NC_001142.9	33850	36249	-	YJL212C	gene_id YJL212C; db_xref GeneID:853218; gbkey Gene; gene OPT1; gene_biotype protein_coding; gene_synonym GSH11; gene_synonym HGT1; locus_tag YJL212C; partial true;
NC_001134.8:31487-35266	30_sample3	NC_001134.8	31487	35266	+ and -	52	1 gene	NC_001134.8	29935	35248	+	YBL100W-B	gene_id YBL100W-B; db_xref GeneID:852175; gbkey Gene; gene_biotype protein_coding; gene_synonym YBL101W-B; locus_tag YBL100W-B; partial true;
NC_001144.5:6160-9856	25_sample2	NC_001144.5	6160	9856	+	52	1 gene	NC_001144.5	6120	9836	-	YLL066C	gene_id YLL066C; db_xref GeneID:850660; gbkey Gene; gene_biotype protein_coding; locus_tag YLL066C; partial true;
NC_001136.10:1234317-1236074	21_sample1	NC_001136.10	1234317	1236074	+ and -	51	1 gene	NC_001136.10	1234218	1236125	+	YDR380W	gene_id YDR380W; db_xref GeneID:851987; gbkey Gene; gene ARO10; gene_biotype protein_coding; locus_tag YDR380W; partial true;
NC_001136.10:1183290-1184185	25_sample2	NC_001136.10	1183290	1184185	+ and -	51	1 gene	NC_001136.10	1183299	1184258	+	YDR353W	gene_id YDR353W; db_xref GeneID:851955; gbkey Gene; gene TRR1; gene_biotype protein_coding; locus_tag YDR353W; partial true;
NC_001144.5:951219-953177	21_sample1	NC_001144.5	951219	953177	+ and -	51	1 gene	NC_001144.5	951156	953183	+	YLR413W	gene_id YLR413W; db_xref GeneID:851131; gbkey Gene; gene INA1; gene_biotype protein_coding; locus_tag YLR413W; partial true;
NC_001145.3:907511-910680	21_sample1	NC_001145.3	907511	910680	+ and -	51	1 gene	NC_001145.3	907364	910786	+	YMR317W	gene_id YMR317W; db_xref GeneID:855366; gbkey Gene; gene_biotype protein_coding; locus_tag YMR317W; partial true;
NC_001145.3:652286-652532	30_sample3	NC_001145.3	652286	652532	+ and -	51	1 gene	NC_001145.3	652275	652532	+	snR11	gene_id snR11; db_xref GeneID:9164951; gbkey Gene; gene_biotype snoRNA; locus_tag snR11;
NC_001146.8:623458-624543	30_sample3	NC_001146.8	623458	624543	+ and -	51	1 gene	NC_001146.8	622915	624621	+	YNL004W	gene_id YNL004W; db_xref GeneID:855728; gbkey Gene; gene HRB1; gene_biotype protein_coding; gene_synonym TOM34; locus_tag YNL004W; partial true;
NC_001139.9:591331-591889	21_sample1	NC_001139.9	591331	591889	+ and -	51	1 gene	NC_001139.9	591314	591877	+	YGR049W	gene_id YGR049W; db_xref GeneID:852940; gbkey Gene; gene SCM4; gene_biotype protein_coding; locus_tag YGR049W; partial true;
NC_001146.8:575154-575367	30_sample3	NC_001146.8	575154	575367	+ and -	51	1 gene	NC_001146.8	574506	575351	+	YNL032W	gene_id YNL032W; db_xref GeneID:855699; gbkey Gene; gene SIW14; gene_biotype protein_coding; gene_synonym OCA3; locus_tag YNL032W; partial true;
NC_001146.8:444900-446820	21_sample1	NC_001146.8	444900	446820	+ and -	51	1 gene	NC_001146.8	444912	446840	-	YNL095C	gene_id YNL095C; db_xref GeneID:855629; gbkey Gene; gene_biotype protein_coding; locus_tag YNL095C; partial true;
NC_001140.6:423072-423460	21_sample1	NC_001140.6	423072	423460	+ and -	51	1 gene	NC_001140.6	423072	423461	+	YHR162W	gene_id YHR162W; db_xref GeneID:856567; gbkey Gene; gene MPC2; gene_biotype protein_coding; locus_tag YHR162W; partial true;
NC_001146.8:336577-337622	30_sample3	NC_001146.8	336577	337622	+ and -	51	1 gene	NC_001146.8	336545	337609	+	YNL160W	gene_id YNL160W; db_xref GeneID:855562; gbkey Gene; gene YGP1; gene_biotype protein_coding; locus_tag YNL160W; partial true;
NC_001147.6:159557-160569	30_sample3	NC_001147.6	159557	160569	+ and -	51	1 gene	NC_001147.6	159548	160594	-	YOL086C	gene_id YOL086C; db_xref GeneID:854068; gbkey Gene; gene ADH1; gene_biotype protein_coding; gene_synonym ADC1; locus_tag YOL086C; partial true;
NC_001134.8:115609-116812	21_sample1	NC_001134.8	115609	116812	+ and -	51	1 gene	NC_001134.8	115573	116829	-	YBL055C	gene_id YBL055C; db_xref GeneID:852225; gbkey Gene; gene_biotype protein_coding; locus_tag YBL055C; partial true;
NC_001133.9:68698-69525	30_sample3	NC_001133.9	68698	69525	+ and -	51	1 gene	NC_001133.9	68716	69525	-	YAL039C	gene_id YAL039C; db_xref GeneID:851192; gbkey Gene; gene CYC3; gene_biotype protein_coding; locus_tag YAL039C; partial true;
NC_001148.4:41032-42570	21_sample1	NC_001148.4	41032	42570	+ and -	51	1 gene	NC_001148.4	41043	42869	+	YPL265W	gene_id YPL265W; db_xref GeneID:855863; gbkey Gene; gene DIP5; gene_biotype protein_coding; locus_tag YPL265W; partial true;
NC_001136.10:1226880-1228207	30_sample3	NC_001136.10	1226880	1228207	+ and -	50	1 gene	NC_001136.10	1226822	1228303	+	YDR376W	gene_id YDR376W; db_xref GeneID:851982; gbkey Gene; gene ARH1; gene_biotype protein_coding; locus_tag YDR376W; partial true;
NC_001139.9:961339-962050	21_sample1	NC_001139.9	961339	962050	+ and -	50	1 gene	NC_001139.9	961360	962061	-	YGR235C	gene_id YGR235C; db_xref GeneID:853150; gbkey Gene; gene MIC26; gene_biotype protein_coding; gene_synonym MCS29; gene_synonym MIO27; gene_synonym MOS2; locus_tag YGR235C; partial true;
NC_001147.6:797696-798321	21_sample1	NC_001147.6	797696	798321	+ and -	50	1 gene	NC_001147.6	797676	798308	+	YOR247W	gene_id YOR247W; db_xref GeneID:854421; gbkey Gene; gene SRL1; gene_biotype protein_coding; locus_tag YOR247W; partial true;
NC_001146.8:703996-705776	21_sample1	NC_001146.8	703996	705776	+ and -	50	1 gene	NC_001146.8	703699	705876	+	YNR044W	gene_id YNR044W; db_xref GeneID:855780; gbkey Gene; gene AGA1; gene_biotype protein_coding; locus_tag YNR044W; partial true;
NC_001143.9:646493-649776	21_sample1	NC_001143.9	646493	649776	+ and -	50	1 gene	NC_001143.9	646356	649865	+	YKR102W	gene_id YKR102W; db_xref GeneID:853977; gbkey Gene; gene FLO10; gene_biotype protein_coding; locus_tag YKR102W; partial true;
NC_001146.8:542286-542760	21_sample1	NC_001146.8	542286	542760	+ and -	50	1 gene	NC_001146.8	542304	542822	+	YNL046W	gene_id YNL046W; db_xref GeneID:855681; gbkey Gene; gene_biotype protein_coding; locus_tag YNL046W; partial true;
NC_001143.9:522041-523270	30_sample3	NC_001143.9	522041	523270	+ and -	50	1 gene	NC_001143.9	522015	523346	+	YKR044W	gene_id YKR044W; db_xref GeneID:853918; gbkey Gene; gene UIP5; gene_biotype protein_coding; locus_tag YKR044W; partial true;
NC_001144.5:386590-388219	21_sample1	NC_001144.5	386590	388219	+ and -	50	1 gene	NC_001144.5	386511	388220	-	YLR120C	gene_id YLR120C; db_xref GeneID:850811; gbkey Gene; gene YPS1; gene_biotype protein_coding; gene_synonym YAP3; locus_tag YLR120C; partial true;
NC_001144.5:366234-366335	21_sample1	NC_001144.5	366234	366335	+ and -	50	1 gene	NC_001144.5	366235	366346	+	snR6	gene_id snR6; db_xref GeneID:9164922; gbkey Gene; gene_biotype snRNA; locus_tag snR6;
NC_001140.6:336440-337779	21_sample1	NC_001140.6	336440	337779	+ and -	50	1 gene	NC_001140.6	336337	337809	+	YHR113W	gene_id YHR113W; db_xref GeneID:856513; gbkey Gene; gene APE4; gene_biotype protein_coding; locus_tag YHR113W; partial true;
NC_001141.2:257828-258272	30_sample3	NC_001141.2	257828	258272	+ and -	50	1 gene	NC_001141.2	257843	258280	-	YIL051C	gene_id YIL051C; db_xref GeneID:854760; gbkey Gene; gene MMF1; gene_biotype protein_coding; gene_synonym IBM1; locus_tag YIL051C; partial true;
NC_001147.6:234349-234534	30_sample3	NC_001147.6	234349	234534	+ and -	50	1 gene	NC_001147.6	234346	234546	+	snR81	gene_id snR81; db_xref GeneID:9164973; gbkey Gene; gene_biotype snoRNA; locus_tag snR81;
NC_001145.3:217683-219841	21_sample1	NC_001145.3	217683	219841	+ and -	50	1 gene	NC_001145.3	217362	219878	+	YML029W	gene_id YML029W; db_xref GeneID:854979; gbkey Gene; gene USA1; gene_biotype protein_coding; locus_tag YML029W; partial true;
NC_001142.9:150961-151609	25_sample2	NC_001142.9	150961	151609	+ and -	50	1 gene	NC_001142.9	150961	151626	+	YJL140W	gene_id YJL140W; db_xref GeneID:853301; gbkey Gene; gene RPB4; gene_biotype protein_coding; gene_synonym CTF15; locus_tag YJL140W; partial true;
NC_001140.6:139404-139849	30_sample3	NC_001140.6	139404	139849	+ and -	50	1 gene	NC_001140.6	138694	139851	+	YHR017W	gene_id YHR017W; db_xref GeneID:856410; gbkey Gene; gene YSC83; gene_biotype protein_coding; locus_tag YHR017W; partial true;
NC_001143.9:66534-67414	30_sample3	NC_001143.9	66534	67414	+ and -	50	1 gene	NC_001143.9	63930	67466	-	YKL201C	gene_id YKL201C; db_xref GeneID:853634; gbkey Gene; gene MNN4; gene_biotype protein_coding; gene_synonym YKL200C; locus_tag YKL201C; partial true;
NC_001136.10:39413-42209	25_sample2	NC_001136.10	39413	42209	+ and -	50	1 gene	NC_001136.10	38867	42244	-	YDL231C	gene_id YDL231C; db_xref GeneID:851367; gbkey Gene; gene BRE4; gene_biotype protein_coding; locus_tag YDL231C; partial true;
NC_001138.5:3341-3817	30_sample3	NC_001138.5	3341	3817	+	50	1 gene	NC_001138.5	3322	3846	-	YFL064C	gene_id YFL064C; db_xref GeneID:850480; gbkey Gene; gene_biotype protein_coding; locus_tag YFL064C; partial true;
NC_001136.10:1276633-1277124	21_sample1	NC_001136.10	1276633	1277124	+ and -	49	1 gene	NC_001136.10	1276654	1277169	-	YDR404C	gene_id YDR404C; db_xref GeneID:852013; gbkey Gene; gene RPB7; gene_biotype protein_coding; locus_tag YDR404C; partial true;
NC_001139.9:1000919-1002185	21_sample1	NC_001139.9	1000919	1002185	+ and -	49	1 gene	NC_001139.9	1000927	1002240	+	YGR254W	gene_id YGR254W; db_xref GeneID:853169; gbkey Gene; gene ENO1; gene_biotype protein_coding; gene_synonym HSP48; locus_tag YGR254W; partial true;
NC_001145.3:902822-903860	30_sample3	NC_001145.3	902822	903860	+ and -	49	1 gene	NC_001145.3	902800	903849	+	YMR315W	gene_id YMR315W; db_xref GeneID:855363; gbkey Gene; gene_biotype protein_coding; locus_tag YMR315W; partial true;
NC_001144.5:658818-659698	21_sample1	NC_001144.5	658818	659698	+ and -	49	1 gene	NC_001144.5	658826	659791	+	YLR257W	gene_id YLR257W; db_xref GeneID:850961; gbkey Gene; gene_biotype protein_coding; locus_tag YLR257W; partial true;
NC_001148.4:643819-645044	21_sample1	NC_001148.4	643819	645044	+ and -	49	1 gene	NC_001148.4	643836	645272	+	YPR036W	gene_id YPR036W; db_xref GeneID:856148; gbkey Gene; gene VMA13; gene_biotype protein_coding; gene_synonym CLS11; locus_tag YPR036W; partial true;
NC_001146.8:610161-611588	21_sample1	NC_001146.8	610161	611588	+ and -	49	1 gene	NC_001146.8	609686	611665	+	YNL012W	gene_id YNL012W; db_xref GeneID:855720; gbkey Gene; gene SPO1; gene_biotype protein_coding; locus_tag YNL012W; partial true;
NC_001140.6:541674-542272	21_sample1	NC_001140.6	541674	542272	+ and -	49	1 gene	NC_001140.6	541651	542262	+	YHR214W	gene_id YHR214W; db_xref GeneID:856621; gbkey Gene; gene_biotype protein_coding; locus_tag YHR214W; partial true;
NC_001137.3:475017-476246	21_sample1	NC_001137.3	475017	476246	+ and -	49	1 gene	NC_001137.3	475020	476228	+	YER154W	gene_id YER154W; db_xref GeneID:856898; gbkey Gene; gene OXA1; gene_biotype protein_coding; locus_tag YER154W; partial true;
NC_001143.9:445368-446747	21_sample1	NC_001143.9	445368	446747	+ and -	49	1 gene	NC_001143.9	445381	446727	+	YKR003W	gene_id YKR003W; db_xref GeneID:853872; gbkey Gene; gene OSH6; gene_biotype protein_coding; locus_tag YKR003W; partial true;
NC_001135.5:225624-227424	25_sample2	NC_001135.5	225624	227424	+ and -	49	1 gene	NC_001135.5	225563	227458	+	YCR061W	gene_id YCR061W; db_xref GeneID:850425; gbkey Gene; gene_biotype protein_coding; gene_synonym YCR062W; locus_tag YCR061W; partial true;
NC_001135.5:173904-176456	21_sample1	NC_001135.5	173904	176456	+ and -	49	1 gene	NC_001135.5	173826	176438	-	YCR030C	gene_id YCR030C; db_xref GeneID:850396; gbkey Gene; gene SYP1; gene_biotype protein_coding; gene_synonym YCR029C-A; locus_tag YCR030C; partial true;
NC_001143.9:154974-158116	21_sample1	NC_001143.9	154974	158116	+ and -	49	1 gene	NC_001143.9	154991	158232	+	YKL157W	gene_id YKL157W; db_xref GeneID:853699; gbkey Gene; gene APE2; gene_biotype protein_coding; gene_synonym LAP1; gene_synonym YKL158W; locus_tag YKL157W; partial true;
NC_001137.3:5333-5720	21_sample1	NC_001137.3	5333	5720	+	49	1 gene	NC_001137.3	5345	5713	-	YEL075C	gene_id YEL075C; db_xref GeneID:856634; gbkey Gene; gene_biotype protein_coding; locus_tag YEL075C; partial true;
NC_001147.6:832387-832521	30_sample3	NC_001147.6	832387	832521	+ and -	48	1 gene	NC_001147.6	832332	832521	+	snR8	gene_id snR8; db_xref GeneID:9164971; gbkey Gene; gene_biotype snoRNA; locus_tag snR8;
NC_001137.3:541955-544955	21_sample1	NC_001137.3	541955	544955	+ and -	48	1 gene	NC_001137.3	541690	545055	+	YER176W	gene_id YER176W; db_xref GeneID:856923; gbkey Gene; gene ECM32; gene_biotype protein_coding; gene_synonym HEL1; gene_synonym MTT1; locus_tag YER176W; partial true;
NC_001134.8:427736-429054	21_sample1	NC_001134.8	427736	429054	+ and -	48	1 gene	NC_001134.8	427698	429101	-	YBR092C	gene_id YBR092C; db_xref GeneID:852389; gbkey Gene; gene PHO3; gene_biotype protein_coding; locus_tag YBR092C; partial true;
NC_001145.3:347544-348273	30_sample3	NC_001145.3	347544	348273	+ and -	48	1 gene	NC_001145.3	347511	348260	-	YMR038C	gene_id YMR038C; db_xref GeneID:855054; gbkey Gene; gene CCS1; gene_biotype protein_coding; gene_synonym LYS7; locus_tag YMR038C; partial true;
NC_001137.3:274569-276112	21_sample1	NC_001137.3	274569	276112	+ and -	48	1 gene	NC_001137.3	274567	276153	+	YER060W	gene_id YER060W; db_xref GeneID:856788; gbkey Gene; gene FCY21; gene_biotype protein_coding; locus_tag YER060W; partial true;
NC_001137.3:264882-265775	21_sample1	NC_001137.3	264882	265775	+ and -	48	1 gene	NC_001137.3	264892	265785	-	YER055C	gene_id YER055C; db_xref GeneID:856782; gbkey Gene; gene HIS1; gene_biotype protein_coding; locus_tag YER055C; partial true;
NC_001144.5:112861-114524	30_sample3	NC_001144.5	112861	114524	+ and -	48	1 gene	NC_001144.5	112847	115993	+	YLL016W	gene_id YLL016W; db_xref SGD:S000003939; db_xref GeneID:850644; experiment EXISTENCE:direct assay:GO:0005088 Ras guanyl-nucleotide exchange factor activity [PMID:2188363]; gbkey Gene; gene SDC25; gene_biotype pseudogene; locus_tag YLL016W; note Non-essential Ras guanine nucleotide exchange factor (GEF); localized to the membrane; expressed in poor nutrient conditions and on nonfermentable carbon …
NC_001133.9:31785-32911	25_sample2	NC_001133.9	31785	32911	+ and -	48	1 gene	NC_001133.9	31567	32940	+	YAL062W	gene_id YAL062W; db_xref GeneID:851237; gbkey Gene; gene GDH3; gene_biotype protein_coding; gene_synonym FUN51; locus_tag YAL062W; partial true;
NC_001139.9:22338-23106	30_sample3	NC_001139.9	22338	23106	+ and -	48	1 gene	NC_001139.9	22304	23203	+	YGL254W	gene_id YGL254W; db_xref GeneID:852638; gbkey Gene; gene FZF1; gene_biotype protein_coding; gene_synonym NRC299; gene_synonym RSU1; gene_synonym SUL1; locus_tag YGL254W; partial true;
NC_001140.6:521-3310	25_sample2	NC_001140.6	521	3310	+	48	1 gene	NC_001140.6	445	3311	-	YHL050C	gene_id YHL050C; db_xref GeneID:856335; gbkey Gene; gene_biotype protein_coding; locus_tag YHL050C; partial true;
NC_001134.8:356-2512	25_sample2	NC_001134.8	356	2512	+ and -	48	1 gene	NC_001134.8	280	2658	-	YBL113C	gene_id YBL113C; db_xref GeneID:852159; gbkey Gene; gene_biotype protein_coding; locus_tag YBL113C; partial true;
NC_001147.6:832325-832521	21_sample1	NC_001147.6	832325	832521	+ and -	47	1 gene	NC_001147.6	832332	832521	+	snR8	gene_id snR8; db_xref GeneID:9164971; gbkey Gene; gene_biotype snoRNA; locus_tag snR8;
NC_001136.10:598488-599578	21_sample1	NC_001136.10	598488	599578	+ and -	47	1 gene	NC_001136.10	598468	599688	+	YDR076W	gene_id YDR076W; db_xref GeneID:851648; gbkey Gene; gene RAD55; gene_biotype protein_coding; locus_tag YDR076W; partial true;
NC_001139.9:577501-579149	21_sample1	NC_001139.9	577501	579149	+ and -	47	1 gene	NC_001139.9	577487	579130	+	YGR041W	gene_id YGR041W; db_xref GeneID:852932; gbkey Gene; gene BUD9; gene_biotype protein_coding; locus_tag YGR041W; partial true;
NC_001143.9:557744-558954	21_sample1	NC_001143.9	557744	558954	+ and -	47	1 gene	NC_001143.9	557677	558954	+	YKR061W	gene_id YKR061W; db_xref GeneID:853935; gbkey Gene; gene KTR2; gene_biotype protein_coding; locus_tag YKR061W; partial true;
NC_001146.8:488384-490116	21_sample1	NC_001146.8	488384	490116	+ and -	47	1 gene	NC_001146.8	488386	490116	+	YNL073W	gene_id YNL073W; db_xref GeneID:855651; gbkey Gene; gene MSK1; gene_biotype protein_coding; locus_tag YNL073W; partial true;
NC_001143.9:431034-431145	21_sample1	NC_001143.9	431034	431145	+ and -	47	1 gene	NC_001143.9	431030	431138	-	snR87	gene_id snR87; db_xref GeneID:9164916; gbkey Gene; gene_biotype snoRNA; locus_tag snR87;
NC_001142.9:349190-349233	21_sample1	NC_001142.9	349190	349233	+ and -	47	1 gene	NC_001142.9	349130	349233	-	snR60	gene_id snR60; db_xref GeneID:9164911; gbkey Gene; gene_biotype snoRNA; locus_tag snR60;
NC_001140.6:207736-209120	21_sample1	NC_001140.6	207736	209120	+ and -	47	1 gene	NC_001140.6	207654	209303	+	YHR050W	gene_id YHR050W; db_xref GeneID:856447; gbkey Gene; gene SMF2; gene_biotype protein_coding; locus_tag YHR050W; partial true;
NC_001136.10:133576-134744	21_sample1	NC_001136.10	133576	134744	+ and -	47	1 gene	NC_001136.10	133437	134723	+	YDL182W	gene_id YDL182W; db_xref GeneID:851346; gbkey Gene; gene LYS20; gene_biotype protein_coding; locus_tag YDL182W; partial true;
NC_001139.9:122704-123293	30_sample3	NC_001139.9	122704	123293	+ and -	47	1 gene	NC_001139.9	122694	123305	-	YGL200C	gene_id YGL200C; db_xref GeneID:852675; gbkey Gene; gene EMP24; gene_biotype protein_coding; gene_synonym BST2; locus_tag YGL200C; partial true;
NC_001148.4:100504-101256	21_sample1	NC_001148.4	100504	101256	+ and -	47	1 gene	NC_001148.4	100496	101353	+	YPL237W	gene_id YPL237W; db_xref GeneID:855838; gbkey Gene; gene SUI3; gene_biotype protein_coding; locus_tag YPL237W; partial true;
NC_001148.4:79791-81990	30_sample3	NC_001148.4	79791	81990	+ and -	47	1 gene	NC_001148.4	79711	82356	-	YPL248C	gene_id YPL248C; db_xref GeneID:855828; gbkey Gene; gene GAL4; gene_biotype protein_coding; gene_synonym GAL81; locus_tag YPL248C; partial true;
NC_001138.5:3014-3306	21_sample1	NC_001138.5	3014	3306	+	47	1 gene	NC_001138.5	3030	3338	-	YFL065C	gene_id YFL065C; db_xref GeneID:850479; gbkey Gene; gene_biotype protein_coding; locus_tag YFL065C; partial true;
NC_001147.6:842425-842600	30_sample3	NC_001147.6	842425	842600	+ and -	46	1 gene	NC_001147.6	842403	842606	+	snR5	gene_id snR5; db_xref GeneID:9164980; gbkey Gene; gene_biotype snoRNA; locus_tag snR5;
NC_001144.5:818608-818690	30_sample3	NC_001144.5	818608	818690	+ and -	46	1 gene	NC_001144.5	818609	818680	+	tR(CCG)L	gene_id tR(CCG)L; db_xref GeneID:851057; gbkey Gene; gene TRR4; gene_biotype tRNA; locus_tag tR(CCG)L;
NC_001142.9:442909-444862	30_sample3	NC_001142.9	442909	444862	+ and -	46	1 gene	NC_001142.9	442909	444861	-	YJR004C	gene_id YJR004C; db_xref GeneID:853460; gbkey Gene; gene SAG1; gene_biotype protein_coding; gene_synonym AG(ALPHA)1; locus_tag YJR004C; partial true;
NC_001146.8:338458-339283	21_sample1	NC_001146.8	338458	339283	+ and -	46	1 gene	NC_001146.8	338478	339347	-	YNL159C	gene_id YNL159C; db_xref GeneID:855563; gbkey Gene; gene ASI2; gene_biotype protein_coding; locus_tag YNL159C; partial true;
NC_001140.6:272661-273557	21_sample1	NC_001140.6	272661	273557	+ and -	46	1 gene	NC_001140.6	272627	273616	+	YHR083W	gene_id YHR083W; db_xref GeneID:856483; gbkey Gene; gene SAM35; gene_biotype protein_coding; gene_synonym FMP20; gene_synonym TOB38; gene_synonym TOM38; locus_tag YHR083W; partial true;
NC_001143.9:264787-265769	21_sample1	NC_001143.9	264787	265769	+ and -	46	1 gene	NC_001143.9	264789	265808	+	YKL093W	gene_id YKL093W; db_xref GeneID:853769; gbkey Gene; gene MBR1; gene_biotype protein_coding; locus_tag YKL093W; partial true;
NC_001144.5:158153-159523	21_sample1	NC_001144.5	158153	159523	+ and -	46	1 gene	NC_001144.5	157934	159505	-	YLR004C	gene_id YLR004C; db_xref GeneID:850690; gbkey Gene; gene THI73; gene_biotype protein_coding; locus_tag YLR004C; partial true;
NC_001137.3:116149-116570	30_sample3	NC_001137.3	116149	116570	+ and -	46	1 gene	NC_001137.3	116167	116970	+	YEL021W	gene_id YEL021W; db_xref GeneID:856692; gbkey Gene; gene URA3; gene_biotype protein_coding; locus_tag YEL021W; partial true;
NC_001133.9:11606-11966	21_sample1	NC_001133.9	11606	11966	+ and -	46	1 gene	NC_001133.9	11565	11951	-	YAL065C	gene_id YAL065C; db_xref GeneID:851232; gbkey Gene; gene_biotype protein_coding; locus_tag YAL065C; partial true;
NC_001136.10:1431958-1434269	21_sample1	NC_001136.10	1431958	1434269	+ and -	45	1 gene	NC_001136.10	1431968	1434268	-	YDR490C	gene_id YDR490C; db_xref GeneID:852101; gbkey Gene; gene PKH1; gene_biotype protein_coding; locus_tag YDR490C; partial true;
NC_001148.4:861510-863983	21_sample1	NC_001148.4	861510	863983	+ and -	45	1 gene	NC_001148.4	861306	864014	+	YPR160W	gene_id YPR160W; db_xref GeneID:856289; gbkey Gene; gene GPH1; gene_biotype protein_coding; locus_tag YPR160W; partial true;
NC_001142.9:703936-704191	21_sample1	NC_001142.9	703936	704191	+ and -	45	1 gene	NC_001142.9	703885	704238	+	YJR146W	gene_id YJR146W; db_xref GeneID:853611; gbkey Gene; gene_biotype protein_coding; locus_tag YJR146W; partial true;
NC_001142.9:623646-624614	21_sample1	NC_001142.9	623646	624614	+ and -	45	1 gene	NC_001142.9	623581	624603	+	YJR105W	gene_id YJR105W; db_xref GeneID:853569; gbkey Gene; gene ADO1; gene_biotype protein_coding; locus_tag YJR105W; partial true;
NC_001148.4:498185-498561	21_sample1	NC_001148.4	498185	498561	+ and -	45	1 gene	NC_001148.4	498096	499292	+	YPL028W	gene_id YPL028W; db_xref GeneID:856079; gbkey Gene; gene ERG10; gene_biotype protein_coding; gene_synonym LPB3; gene_synonym TSM0115; locus_tag YPL028W; partial true;
NC_001142.9:436790-438625	21_sample1	NC_001142.9	436790	438625	+ and -	45	1 gene	NC_001142.9	436802	438610	+	YJR001W	gene_id YJR001W; db_xref GeneID:853457; gbkey Gene; gene AVT1; gene_biotype protein_coding; locus_tag YJR001W; partial true;
NC_001144.5:423677-424481	21_sample1	NC_001144.5	423677	424481	+ and -	45	1 gene	NC_001144.5	423683	424774	+	YLR141W	gene_id YLR141W; db_xref GeneID:850832; gbkey Gene; gene RRN5; gene_biotype protein_coding; locus_tag YLR141W; partial true;
NC_001147.6:400337-401030	30_sample3	NC_001147.6	400337	401030	+ and -	45	1 gene	NC_001147.6	400348	401214	+	YOR036W	gene_id YOR036W; db_xref GeneID:854201; gbkey Gene; gene PEP12; gene_biotype protein_coding; gene_synonym VPL6; gene_synonym VPS6; gene_synonym VPT13; locus_tag YOR036W; partial true;
NC_001140.6:371814-372577	21_sample1	NC_001140.6	371814	372577	+ and -	45	1 gene	NC_001140.6	371749	372558	+	YHR134W	gene_id YHR134W; db_xref GeneID:856536; gbkey Gene; gene WSS1; gene_biotype protein_coding; locus_tag YHR134W; partial true;
NC_001139.9:343319-344602	21_sample1	NC_001139.9	343319	344602	+ and -	45	1 gene	NC_001139.9	343319	344584	+	YGL090W	gene_id YGL090W; db_xref GeneID:852790; gbkey Gene; gene LIF1; gene_biotype protein_coding; locus_tag YGL090W; partial true;
NC_001143.9:314795-315288	30_sample3	NC_001143.9	314795	315288	+ and -	45	1 gene	NC_001143.9	314812	315273	+	YKL067W	gene_id YKL067W; db_xref GeneID:853798; gbkey Gene; gene YNK1; gene_biotype protein_coding; gene_synonym NDK1; locus_tag YKL067W; partial true;
NC_001147.6:253170-253593	21_sample1	NC_001147.6	253170	253593	+ and -	45	1 gene	NC_001147.6	253149	253577	-	YOL040C	gene_id YOL040C; db_xref GeneID:854117; gbkey Gene; gene RPS15; gene_biotype protein_coding; gene_synonym RPS21; locus_tag YOL040C; partial true;
NC_001135.5:48656-50194	21_sample1	NC_001135.5	48656	50194	+ and -	45	1 gene	NC_001135.5	48653	50221	-	YCL043C	gene_id YCL043C; db_xref GeneID:850314; gbkey Gene; gene PDI1; gene_biotype protein_coding; gene_synonym MFP1; gene_synonym TRG1; locus_tag YCL043C; partial true;
NC_001147.6:1059587-1059953	21_sample1	NC_001147.6	1059587	1059953	+ and -	44	1 gene	NC_001147.6	1059531	1059992	+	YOR382W	gene_id YOR382W; db_xref GeneID:854564; gbkey Gene; gene FIT2; gene_biotype protein_coding; locus_tag YOR382W; partial true;
NC_001144.5:910279-912195	30_sample3	NC_001144.5	910279	912195	+ and -	44	1 gene	NC_001144.5	910235	912310	-	YLR396C	gene_id YLR396C; db_xref GeneID:851112; gbkey Gene; gene VPS33; gene_biotype protein_coding; gene_synonym CLS14; gene_synonym MET27; gene_synonym PEP14; gene_synonym SLP1; gene_synonym VAM5; gene_synonym VPL25; gene_synonym VPT33; locus_tag YLR396C; partial true;
NC_001144.5:871676-872693	30_sample3	NC_001144.5	871676	872693	+ and -	44	1 gene	NC_001144.5	871697	872728	+	YLR375W	gene_id YLR375W; db_xref GeneID:851089; gbkey Gene; gene STP3; gene_biotype protein_coding; locus_tag YLR375W; partial true;
NC_001146.8:700529-701678	21_sample1	NC_001146.8	700529	701678	+ and -	44	1 gene	NC_001146.8	700541	701659	-	YNR041C	gene_id YNR041C; db_xref GeneID:855778; gbkey Gene; gene COQ2; gene_biotype protein_coding; locus_tag YNR041C; partial true;
NC_001142.9:640825-641667	21_sample1	NC_001142.9	640825	641667	+ and -	44	1 gene	NC_001142.9	640825	641664	+	YJR116W	gene_id YJR116W; db_xref GeneID:853580; gbkey Gene; gene TDA4; gene_biotype protein_coding; locus_tag YJR116W; partial true;
NC_001145.3:623601-624048	21_sample1	NC_001145.3	623601	624048	+ and -	44	1 gene	NC_001145.3	623616	624080	-	YMR181C	gene_id YMR181C; db_xref GeneID:855219; gbkey Gene; gene_biotype protein_coding; locus_tag YMR181C; partial true;
NC_001144.5:513203-513838	21_sample1	NC_001144.5	513203	513838	+ and -	44	1 gene	NC_001144.5	513162	513821	-	YLR178C	gene_id YLR178C; db_xref GeneID:850875; gbkey Gene; gene TFS1; gene_biotype protein_coding; gene_synonym DKA1; gene_synonym NSP1; locus_tag YLR178C; partial true;
NC_001137.3:463170-464748	21_sample1	NC_001137.3	463170	464748	+ and -	44	1 gene	NC_001137.3	462968	464842	-	YER147C	gene_id YER147C; db_xref GeneID:856890; gbkey Gene; gene SCC4; gene_biotype protein_coding; locus_tag YER147C; partial true;
NC_001143.9:380730-381860	25_sample2	NC_001143.9	380730	381860	+ and -	44	1 gene	NC_001143.9	380065	381858	-	YKL032C	gene_id YKL032C; db_xref GeneID:853836; gbkey Gene; gene IXR1; gene_biotype protein_coding; gene_synonym ORD1; locus_tag YKL032C; partial true;
NC_001140.6:372701-374010	30_sample3	NC_001140.6	372701	374010	+ and -	44	1 gene	NC_001140.6	372694	374310	-	YHR135C	gene_id YHR135C; db_xref GeneID:856537; gbkey Gene; gene YCK1; gene_biotype protein_coding; gene_synonym CKI2; locus_tag YHR135C; partial true;
NC_001137.3:354919-355013	30_sample3	NC_001137.3	354919	355013	+ and -	44	1 gene	NC_001137.3	354934	355005	+	tE(UUC)E2	gene_id tE(UUC)E2; db_xref GeneID:856833; gbkey Gene; gene_biotype tRNA; locus_tag tE(UUC)E2;
NC_001144.5:323585-326198	21_sample1	NC_001144.5	323585	326198	+ and -	44	1 gene	NC_001144.5	323544	326225	+	YLR092W	gene_id YLR092W; db_xref GeneID:850781; gbkey Gene; gene SUL2; gene_biotype protein_coding; locus_tag YLR092W; partial true;
NC_001134.8:279033-280446	30_sample3	NC_001134.8	279033	280446	+ and -	44	1 gene	NC_001134.8	279021	280607	+	YBR020W	gene_id YBR020W; db_xref GeneID:852308; gbkey Gene; gene GAL1; gene_biotype protein_coding; locus_tag YBR020W; partial true;
NC_001136.10:241401-241855	21_sample1	NC_001136.10	241401	241855	+ and -	44	1 gene	NC_001136.10	241418	241840	+	YDL123W	gene_id YDL123W; db_xref GeneID:851434; gbkey Gene; gene SNA4; gene_biotype protein_coding; locus_tag YDL123W; partial true;
NC_001140.6:237072-237535	21_sample1	NC_001140.6	237072	237535	+ and -	44	1 gene	NC_001140.6	237004	237693	+	YHR071W	gene_id YHR071W; db_xref GeneID:856468; gbkey Gene; gene PCL5; gene_biotype protein_coding; locus_tag YHR071W; partial true;
NC_001143.9:164950-165940	30_sample3	NC_001143.9	164950	165940	+ and -	44	1 gene	NC_001143.9	164917	165930	-	YKL151C	gene_id YKL151C; db_xref GeneID:853706; gbkey Gene; gene NNR2; gene_biotype protein_coding; locus_tag YKL151C; partial true;
NC_001136.10:916542-917161	21_sample1	NC_001136.10	916542	917161	+ and -	43	1 gene	NC_001136.10	916486	917154	+	YDR226W	gene_id YDR226W; db_xref GeneID:851812; gbkey Gene; gene ADK1; gene_biotype protein_coding; gene_synonym AKY1; gene_synonym AKY2; locus_tag YDR226W; partial true;
NC_001148.4:821772-821902	21_sample1	NC_001148.4	821772	821902	+ and -	43	1 gene	NC_001148.4	821732	821903	+	snR45	gene_id snR45; db_xref GeneID:9164982; gbkey Gene; gene_biotype snoRNA; locus_tag snR45;
NC_001146.8:653646-654545	30_sample3	NC_001146.8	653646	654545	+ and -	43	1 gene	NC_001146.8	653387	654541	+	YNR015W	gene_id YNR015W; db_xref GeneID:855749; gbkey Gene; gene SMM1; gene_biotype protein_coding; gene_synonym DUS2; locus_tag YNR015W; partial true;
NC_001142.9:551141-553339	30_sample3	NC_001142.9	551141	553339	+ and -	43	1 gene	NC_001142.9	550511	553318	+	YJR061W	gene_id YJR061W; db_xref GeneID:853524; gbkey Gene; gene MNN14; gene_biotype protein_coding; locus_tag YJR061W; partial true;
NC_001146.8:517977-518737	21_sample1	NC_001146.8	517977	518737	+ and -	43	1 gene	NC_001146.8	517994	518845	-	YNL055C	gene_id YNL055C; db_xref GeneID:855669; gbkey Gene; gene POR1; gene_biotype protein_coding; gene_synonym OMP2; locus_tag YNL055C; partial true;
NC_001137.3:474295-474808	30_sample3	NC_001137.3	474295	474808	+ and -	43	1 gene	NC_001137.3	474041	474805	-	YER153C	gene_id YER153C; db_xref GeneID:856897; gbkey Gene; gene PET122; gene_biotype protein_coding; locus_tag YER153C; partial true;
NC_001144.5:388776-390283	30_sample3	NC_001144.5	388776	390283	+ and -	43	1 gene	NC_001144.5	388744	390270	-	YLR121C	gene_id YLR121C; db_xref GeneID:850812; gbkey Gene; gene YPS3; gene_biotype protein_coding; gene_synonym YPS4; locus_tag YLR121C; partial true;
NC_001140.6:316953-319737	21_sample1	NC_001140.6	316953	319737	+ and -	43	1 gene	NC_001140.6	316572	319814	+	YHR102W	gene_id YHR102W; db_xref GeneID:856502; gbkey Gene; gene KIC1; gene_biotype protein_coding; gene_synonym NRK1; locus_tag YHR102W; partial true;
NC_001137.3:128400-128619	21_sample1	NC_001137.3	128400	128619	+	43	1 gene	NC_001137.3	128303	128608	-	YEL014C	gene_id YEL014C; db_xref GeneID:856701; gbkey Gene; gene_biotype protein_coding; locus_tag YEL014C; partial true;
NC_001145.3:26909-27870	30_sample3	NC_001145.3	26909	27870	+ and -	43	1 gene	NC_001145.3	26930	27862	+	YML121W	gene_id YML121W; db_xref GeneID:854918; gbkey Gene; gene GTR1; gene_biotype protein_coding; locus_tag YML121W; partial true;
NC_001147.6:1046304-1047766	30_sample3	NC_001147.6	1046304	1047766	+ and -	42	1 gene	NC_001147.6	1046226	1047803	+	YOR377W	gene_id YOR377W; db_xref GeneID:854559; gbkey Gene; gene ATF1; gene_biotype protein_coding; locus_tag YOR377W; partial true;
NC_001145.3:881205-886396	21_sample1	NC_001145.3	881205	886396	+ and -	42	1 gene	NC_001145.3	881159	886516	+	YMR306W	gene_id YMR306W; db_xref GeneID:855353; gbkey Gene; gene FKS3; gene_biotype protein_coding; locus_tag YMR306W; partial true;
NC_001148.4:798086-798853	21_sample1	NC_001148.4	798086	798853	+ and -	42	1 gene	NC_001148.4	798051	798857	+	YPR134W	gene_id YPR134W; db_xref GeneID:856253; gbkey Gene; gene MSS18; gene_biotype protein_coding; locus_tag YPR134W; partial true;
NC_001146.8:716123-716285	21_sample1	NC_001146.8	716123	716285	+ and -	42	1 gene	NC_001146.8	716120	716284	+	snR49	gene_id snR49; db_xref GeneID:9164966; gbkey Gene; gene_biotype snoRNA; locus_tag snR49;
NC_001142.9:712325-715650	21_sample1	NC_001142.9	712325	715650	+ and -	42	1 gene	NC_001142.9	712255	715740	-	YJR151C	gene_id YJR151C; db_xref GeneID:853616; gbkey Gene; gene DAN4; gene_biotype protein_coding; locus_tag YJR151C; partial true;
NC_001139.9:708522-712146	25_sample2	NC_001139.9	708522	712146	+ and -	42	1 gene	NC_001139.9	707610	712254	+	YGR109W-B	gene_id YGR109W-B; db_xref GeneID:853006; gbkey Gene; gene_biotype protein_coding; locus_tag YGR109W-B; partial true;
NC_001148.4:453983-455000	30_sample3	NC_001148.4	453983	455000	+ and -	42	1 gene	NC_001148.4	453992	454990	-	YPL055C	gene_id YPL055C; db_xref GeneID:856052; gbkey Gene; gene LGE1; gene_biotype protein_coding; locus_tag YPL055C; partial true;
NC_001145.3:264772-266771	21_sample1	NC_001145.3	264772	266771	+ and -	42	1 gene	NC_001145.3	264541	266754	+	YML002W	gene_id YML002W; db_xref GeneID:855011; gbkey Gene; gene_biotype protein_coding; locus_tag YML002W; partial true;
NC_001144.5:259794-260554	30_sample3	NC_001144.5	259794	260554	+ and -	42	1 gene	NC_001144.5	259738	260547	-	YLR059C	gene_id YLR059C; db_xref GeneID:850748; gbkey Gene; gene REX2; gene_biotype protein_coding; gene_synonym YNT20; locus_tag YLR059C; partial true;
NC_001135.5:227941-228042	30_sample3	NC_001135.5	227941	228042	+ and -	42	1 gene	NC_001135.5	227942	228042	+	tS(CGA)C	gene_id tS(CGA)C; db_xref GeneID:850426; gbkey Gene; gene SUP61; gene_biotype tRNA; locus_tag tS(CGA)C;
NC_001137.3:160556-162237	21_sample1	NC_001137.3	160556	162237	+ and -	42	1 gene	NC_001137.3	160550	162442	+	YER005W	gene_id YER005W; db_xref GeneID:856722; gbkey Gene; gene YND1; gene_biotype protein_coding; gene_synonym APY1; gene_synonym YEJ5; locus_tag YER005W; partial true;
NC_001135.5:137748-139003	21_sample1	NC_001135.5	137748	139003	+ and -	42	1 gene	NC_001135.5	137746	138996	+	YCR012W	gene_id YCR012W; db_xref GeneID:850370; gbkey Gene; gene PGK1; gene_biotype protein_coding; locus_tag YCR012W; partial true;
NC_001135.5:109227-110673	21_sample1	NC_001135.5	109227	110673	+ and -	42	1 gene	NC_001135.5	109105	110670	+	YCL004W	gene_id YCL004W; db_xref GeneID:850352; gbkey Gene; gene PGS1; gene_biotype protein_coding; gene_synonym PEL1; gene_synonym YCL003W; locus_tag YCL004W; partial true;
NC_001142.9:106900-109465	30_sample3	NC_001142.9	106900	109465	+ and -	42	1 gene	NC_001142.9	106894	109461	-	YJL165C	gene_id YJL165C; db_xref GeneID:853274; gbkey Gene; gene HAL5; gene_biotype protein_coding; locus_tag YJL165C; partial true;
NC_001134.8:100556-101168	21_sample1	NC_001134.8	100556	101168	+ and -	42	1 gene	NC_001134.8	100371	101156	-	YBL064C	gene_id YBL064C; db_xref GeneID:852215; gbkey Gene; gene PRX1; gene_biotype protein_coding; locus_tag YBL064C; partial true;
NC_001133.9:31750-32928	30_sample3	NC_001133.9	31750	32928	+ and -	42	1 gene	NC_001133.9	31567	32940	+	YAL062W	gene_id YAL062W; db_xref GeneID:851237; gbkey Gene; gene GDH3; gene_biotype protein_coding; gene_synonym FUN51; locus_tag YAL062W; partial true;
NC_001139.9:961347-962054	30_sample3	NC_001139.9	961347	962054	+ and -	41	1 gene	NC_001139.9	961360	962061	-	YGR235C	gene_id YGR235C; db_xref GeneID:853150; gbkey Gene; gene MIC26; gene_biotype protein_coding; gene_synonym MCS29; gene_synonym MIO27; gene_synonym MOS2; locus_tag YGR235C; partial true;
NC_001144.5:899192-899387	30_sample3	NC_001144.5	899192	899387	+ and -	41	1 gene	NC_001144.5	899180	899382	+	snR34	gene_id snR34; db_xref GeneID:9164927; gbkey Gene; gene_biotype snoRNA; locus_tag snR34;
NC_001148.4:643858-644935	30_sample3	NC_001148.4	643858	644935	+ and -	41	1 gene	NC_001148.4	643836	645272	+	YPR036W	gene_id YPR036W; db_xref GeneID:856148; gbkey Gene; gene VMA13; gene_biotype protein_coding; gene_synonym CLS11; locus_tag YPR036W; partial true;
NC_001136.10:592480-592905	21_sample1	NC_001136.10	592480	592905	+ and -	41	1 gene	NC_001136.10	592439	592948	+	YDR073W	gene_id YDR073W; db_xref GeneID:851645; gbkey Gene; gene SNF11; gene_biotype protein_coding; locus_tag YDR073W; partial true;
NC_001136.10:555841-556471	21_sample1	NC_001136.10	555841	556471	+ and -	41	1 gene	NC_001136.10	555726	556472	-	YDR050C	gene_id YDR050C; db_xref GeneID:851620; gbkey Gene; gene TPI1; gene_biotype protein_coding; locus_tag YDR050C; partial true;
NC_001146.8:530171-531423	30_sample3	NC_001146.8	530171	531423	+ and -	41	1 gene	NC_001146.8	529942	531411	+	YNL053W	gene_id YNL053W; db_xref GeneID:855674; gbkey Gene; gene MSG5; gene_biotype protein_coding; locus_tag YNL053W; partial true;
NC_001146.8:517979-518807	30_sample3	NC_001146.8	517979	518807	+ and -	41	1 gene	NC_001146.8	517994	518845	-	YNL055C	gene_id YNL055C; db_xref GeneID:855669; gbkey Gene; gene POR1; gene_biotype protein_coding; gene_synonym OMP2; locus_tag YNL055C; partial true;
NC_001148.4:455762-456648	21_sample1	NC_001148.4	455762	456648	+ and -	41	1 gene	NC_001148.4	455759	456664	+	YPL054W	gene_id YPL054W; db_xref GeneID:856053; gbkey Gene; gene LEE1; gene_biotype protein_coding; locus_tag YPL054W; partial true;
NC_001148.4:299899-301227	21_sample1	NC_001148.4	299899	301227	+ and -	41	1 gene	NC_001148.4	299888	301228	-	YPL133C	gene_id YPL133C; db_xref GeneID:855970; gbkey Gene; gene RDS2; gene_biotype protein_coding; locus_tag YPL133C; partial true;
NC_001134.8:245893-246506	21_sample1	NC_001134.8	245893	246506	+ and -	41	1 gene	NC_001134.8	245906	246547	+	YBR005W	gene_id YBR005W; db_xref GeneID:852290; gbkey Gene; gene RCR1; gene_biotype protein_coding; gene_synonym SSH6; locus_tag YBR005W; partial true;
NC_001142.9:182278-184164	30_sample3	NC_001142.9	182278	184164	+ and -	41	1 gene	NC_001142.9	182298	184220	-	YJL127C	gene_id YJL127C; db_xref GeneID:853315; gbkey Gene; gene SPT10; gene_biotype protein_coding; gene_synonym CRE1; gene_synonym SUD1; locus_tag YJL127C; partial true;
NC_001145.3:165586-167293	21_sample1	NC_001145.3	165586	167293	+ and -	41	1 gene	NC_001145.3	165533	167308	-	YML054C	gene_id YML054C; db_xref GeneID:854950; gbkey Gene; gene CYB2; gene_biotype protein_coding; gene_synonym FCB2; locus_tag YML054C; partial true;
NC_001142.9:139564-139691	25_sample2	NC_001142.9	139564	139691	+ and -	41	1 gene	NC_001142.9	139566	139691	-	snR128	gene_id snR128; db_xref GeneID:9164909; gbkey Gene; gene_biotype snoRNA; locus_tag snR128;
NC_001139.9:123604-124239	21_sample1	NC_001139.9	123604	124239	+ and -	41	1 gene	NC_001139.9	123591	124298	+	YGL198W	gene_id YGL198W; db_xref GeneID:852676; gbkey Gene; gene YIP4; gene_biotype protein_coding; locus_tag YGL198W; partial true;
NC_001137.3:47234-48344	21_sample1	NC_001137.3	47234	48344	+ and -	41	1 gene	NC_001137.3	47168	48373	+	YEL056W	gene_id YEL056W; db_xref GeneID:856654; gbkey Gene; gene HAT2; gene_biotype protein_coding; locus_tag YEL056W; partial true;
NC_001147.6:966939-967612	21_sample1	NC_001147.6	966939	967612	+ and -	40	1 gene	NC_001147.6	966666	967625	-	YOR342C	gene_id YOR342C; db_xref GeneID:854520; gbkey Gene; gene_biotype protein_coding; locus_tag YOR342C; partial true;
NC_001147.6:849625-850004	30_sample3	NC_001147.6	849625	850004	+ and -	40	1 gene	NC_001147.6	849635	850054	+	YOR285W	gene_id YOR285W; db_xref GeneID:854459; gbkey Gene; gene RDL1; gene_biotype protein_coding; locus_tag YOR285W; partial true;
NC_001139.9:616422-617292	21_sample1	NC_001139.9	616422	617292	+ and -	40	1 gene	NC_001139.9	616328	617278	-	YGR062C	gene_id YGR062C; db_xref GeneID:852953; gbkey Gene; gene COX18; gene_biotype protein_coding; gene_synonym OXA2; locus_tag YGR062C; partial true;
NC_001136.10:589751-591363	30_sample3	NC_001136.10	589751	591363	+ and -	40	1 gene	NC_001136.10	589761	591344	-	YDR072C	gene_id YDR072C; db_xref GeneID:851644; gbkey Gene; gene IPT1; gene_biotype protein_coding; gene_synonym KTI6; gene_synonym MIC2; gene_synonym SYR4; locus_tag YDR072C; partial true;
NC_001140.6:525393-528485	30_sample3	NC_001140.6	525393	528485	+ and -	40	1 gene	NC_001140.6	525392	528619	+	YHR211W	gene_id YHR211W; db_xref GeneID:856618; gbkey Gene; gene FLO5; gene_biotype protein_coding; locus_tag YHR211W; partial true;
NC_001142.9:453708-454646	21_sample1	NC_001142.9	453708	454646	+ and -	40	1 gene	NC_001142.9	453683	454681	-	YJR009C	gene_id YJR009C; db_xref GeneID:853465; gbkey Gene; gene TDH2; gene_biotype protein_coding; gene_synonym GLD2; locus_tag YJR009C; partial true;
NC_001144.5:369771-370096	30_sample3	NC_001144.5	369771	370096	+ and -	40	1 gene	NC_001144.5	369697	370098	-	YLR110C	gene_id YLR110C; db_xref GeneID:850800; gbkey Gene; gene CCW12; gene_biotype protein_coding; locus_tag YLR110C; partial true;
NC_001144.5:339776-340886	25_sample2	NC_001144.5	339776	340886	+ and -	40	1 gene	NC_001144.5	339744	340928	-	YLR099C	gene_id YLR099C; db_xref GeneID:850788; gbkey Gene; gene ICT1; gene_biotype protein_coding; locus_tag YLR099C; partial true;
NC_001144.5:329683-332128	21_sample1	NC_001144.5	329683	332128	+ and -	40	1 gene	NC_001144.5	329677	332115	-	YLR095C	gene_id YLR095C; db_xref GeneID:850784; gbkey Gene; gene IOC2; gene_biotype protein_coding; locus_tag YLR095C; partial true;
NC_001146.8:274404-275732	21_sample1	NC_001146.8	274404	275732	+ and -	40	1 gene	NC_001146.8	274368	276044	+	YNL193W	gene_id YNL193W; db_xref GeneID:855528; gbkey Gene; gene_biotype protein_coding; locus_tag YNL193W; partial true;
NC_001135.5:104603-105500	30_sample3	NC_001135.5	104603	105500	+ and -	40	1 gene	NC_001135.5	104619	105548	-	YCL009C	gene_id YCL009C; db_xref GeneID:850348; gbkey Gene; gene ILV6; gene_biotype protein_coding; locus_tag YCL009C; partial true;
NC_001140.6:56774-58731	25_sample2	NC_001140.6	56774	58731	+ and -	40	1 gene	NC_001140.6	56649	58790	+	YHL024W	gene_id YHL024W; db_xref GeneID:856361; gbkey Gene; gene RIM4; gene_biotype protein_coding; locus_tag YHL024W; partial true;
NC_001140.6:53242-54105	21_sample1	NC_001140.6	53242	54105	+ and -	40	1 gene	NC_001140.6	53219	54166	-	YHL026C	gene_id YHL026C; db_xref GeneID:856359; gbkey Gene; gene_biotype protein_coding; locus_tag YHL026C; partial true;
NC_001136.10:1410501-1411140	30_sample3	NC_001136.10	1410501	1411140	+ and -	39	1 gene	NC_001136.10	1410453	1411127	-	YDR476C	gene_id YDR476C; db_xref GeneID:852087; gbkey Gene; gene_biotype protein_coding; locus_tag YDR476C; partial true;
NC_001145.3:622373-623189	21_sample1	NC_001145.3	622373	623189	+ and -	39	1 gene	NC_001145.3	622251	623213	-	YMR180C	gene_id YMR180C; db_xref GeneID:855218; gbkey Gene; gene CTL1; gene_biotype protein_coding; gene_synonym CTH1; locus_tag YMR180C; partial true;
NC_001142.9:611199-612028	21_sample1	NC_001142.9	611199	612028	+ and -	39	1 gene	NC_001142.9	611195	612043	+	YJR096W	gene_id YJR096W; db_xref GeneID:853559; gbkey Gene; gene_biotype protein_coding; locus_tag YJR096W; partial true;
NC_001147.6:587181-589116	21_sample1	NC_001147.6	587181	589116	+ and -	39	1 gene	NC_001147.6	586981	589281	+	YOR140W	gene_id YOR140W; db_xref GeneID:854307; gbkey Gene; gene SFL1; gene_biotype protein_coding; locus_tag YOR140W; partial true;
NC_001146.8:548086-549216	21_sample1	NC_001146.8	548086	549216	+ and -	39	1 gene	NC_001146.8	548100	549290	+	YNL042W	gene_id YNL042W; db_xref GeneID:855686; gbkey Gene; gene BOP3; gene_biotype protein_coding; locus_tag YNL042W; partial true;
NC_001137.3:541708-544869	30_sample3	NC_001137.3	541708	544869	+ and -	39	1 gene	NC_001137.3	541690	545055	+	YER176W	gene_id YER176W; db_xref GeneID:856923; gbkey Gene; gene ECM32; gene_biotype protein_coding; gene_synonym HEL1; gene_synonym MTT1; locus_tag YER176W; partial true;
NC_001134.8:517372-525815	21_sample1	NC_001134.8	517372	525815	+ and -	39	1 gene	NC_001134.8	517350	526628	-	YBR140C	gene_id YBR140C; db_xref GeneID:852437; gbkey Gene; gene IRA1; gene_biotype protein_coding; gene_synonym GLC1; gene_synonym PPD1; locus_tag YBR140C; partial true;
NC_001142.9:349179-349213	30_sample3	NC_001142.9	349179	349213	+ and -	39	1 gene	NC_001142.9	349130	349233	-	snR60	gene_id snR60; db_xref GeneID:9164911; gbkey Gene; gene_biotype snoRNA; locus_tag snR60;
NC_001136.10:312933-314770	21_sample1	NC_001136.10	312933	314770	+ and -	39	1 gene	NC_001136.10	312951	314748	-	YDL079C	gene_id YDL079C; db_xref GeneID:851480; gbkey Gene; gene MRK1; gene_biotype protein_coding; locus_tag YDL079C; partial true;
NC_001144.5:290199-291903	21_sample1	NC_001144.5	290199	291903	+ and -	39	1 gene	NC_001144.5	290212	291936	+	YLR081W	gene_id YLR081W; db_xref GeneID:850770; gbkey Gene; gene GAL2; gene_biotype protein_coding; locus_tag YLR081W; partial true;
NC_001136.10:239019-239506	21_sample1	NC_001136.10	239019	239506	+ and -	39	1 gene	NC_001136.10	239019	239606	-	YDL125C	gene_id YDL125C; db_xref GeneID:851432; gbkey Gene; gene HNT1; gene_biotype protein_coding; locus_tag YDL125C; partial true;
NC_001135.5:214061-214725	30_sample3	NC_001135.5	214061	214725	+ and -	39	1 gene	NC_001135.5	214071	214739	+	YCR051W	gene_id YCR051W; db_xref GeneID:850418; gbkey Gene; gene_biotype protein_coding; locus_tag YCR051W; partial true;
NC_001135.5:206914-207918	21_sample1	NC_001135.5	206914	207918	+ and -	39	1 gene	NC_001135.5	206877	207950	-	YCR044C	gene_id YCR044C; db_xref GeneID:850411; gbkey Gene; gene PER1; gene_biotype protein_coding; gene_synonym COS16; locus_tag YCR044C; partial true;
NC_001137.3:192422-192622	25_sample2	NC_001137.3	192422	192622	+ and -	39	1 gene	NC_001137.3	191959	192624	-	YER018C	gene_id YER018C; db_xref GeneID:856738; gbkey Gene; gene SPC25; gene_biotype protein_coding; locus_tag YER018C; partial true;
NC_001146.8:186354-186898	21_sample1	NC_001146.8	186354	186898	+ and -	39	1 gene	NC_001146.8	186346	186885	-	YNL245C	gene_id YNL245C; db_xref GeneID:855476; gbkey Gene; gene CWC25; gene_biotype protein_coding; locus_tag YNL245C; partial true;
NC_001143.9:155018-157884	30_sample3	NC_001143.9	155018	157884	+ and -	39	1 gene	NC_001143.9	154991	158232	+	YKL157W	gene_id YKL157W; db_xref GeneID:853699; gbkey Gene; gene APE2; gene_biotype protein_coding; gene_synonym LAP1; gene_synonym YKL158W; locus_tag YKL157W; partial true;
NC_001146.8:117407-118803	21_sample1	NC_001146.8	117407	118803	+ and -	39	1 gene	NC_001146.8	117349	118809	+	YNL277W	gene_id YNL277W; db_xref GeneID:855444; gbkey Gene; gene MET2; gene_biotype protein_coding; locus_tag YNL277W; partial true;
NC_001136.10:1344497-1345064	21_sample1	NC_001136.10	1344497	1345064	+ and -	38	1 gene	NC_001136.10	1344517	1345062	-	YDR441C	gene_id YDR441C; db_xref GeneID:852051; gbkey Gene; gene APT2; gene_biotype protein_coding; locus_tag YDR441C; partial true;
NC_001136.10:1259891-1261195	21_sample1	NC_001136.10	1259891	1261195	+ and -	38	1 gene	NC_001136.10	1259901	1261271	+	YDR393W	gene_id YDR393W; db_xref GeneID:852002; gbkey Gene; gene SHE9; gene_biotype protein_coding; gene_synonym MDM33; locus_tag YDR393W; partial true;
NC_001144.5:1007419-1011175	30_sample3	NC_001144.5	1007419	1011175	+ and -	38	1 gene	NC_001144.5	1007421	1011245	-	YLR436C	gene_id YLR436C; db_xref GeneID:851156; gbkey Gene; gene ECM30; gene_biotype protein_coding; locus_tag YLR436C; partial true;
NC_001144.5:947333-947913	21_sample1	NC_001144.5	947333	947913	+ and -	38	1 gene	NC_001144.5	947253	947978	+	YLR411W	gene_id YLR411W; db_xref GeneID:851129; gbkey Gene; gene CTR3; gene_biotype protein_coding; locus_tag YLR411W; partial true;
NC_001144.5:899571-902646	21_sample1	NC_001144.5	899571	902646	+ and -	38	1 gene	NC_001144.5	899577	902660	-	YLR389C	gene_id YLR389C; db_xref GeneID:851105; gbkey Gene; gene STE23; gene_biotype protein_coding; locus_tag YLR389C; partial true;
NC_001136.10:892869-893798	25_sample2	NC_001136.10	892869	893798	+ and -	38	1 gene	NC_001136.10	892875	893927	+	YDR214W	gene_id YDR214W; db_xref GeneID:851800; gbkey Gene; gene AHA1; gene_biotype protein_coding; locus_tag YDR214W; partial true;
NC_001144.5:827378-827891	21_sample1	NC_001144.5	827378	827891	+ and -	38	1 gene	NC_001144.5	826977	827873	-	YLR348C	gene_id YLR348C; db_xref GeneID:851063; gbkey Gene; gene DIC1; gene_biotype protein_coding; locus_tag YLR348C; partial true;
NC_001139.9:635718-636124	21_sample1	NC_001139.9	635718	636124	+ and -	38	1 gene	NC_001139.9	635712	636152	+	YGR074W	gene_id YGR074W; db_xref GeneID:852964; gbkey Gene; gene SMD1; gene_biotype protein_coding; gene_synonym SPP92; locus_tag YGR074W; partial true;
NC_001142.9:622553-623015	21_sample1	NC_001142.9	622553	623015	+ and -	38	1 gene	NC_001142.9	622550	623014	-	YJR104C	gene_id YJR104C; db_xref GeneID:853568; gbkey Gene; gene SOD1; gene_biotype protein_coding; gene_synonym CRS4; locus_tag YJR104C; partial true;
NC_001136.10:600820-601789	30_sample3	NC_001136.10	600820	601789	+ and -	38	1 gene	NC_001136.10	600793	601809	+	YDR077W	gene_id YDR077W; db_xref GeneID:851649; gbkey Gene; gene SED1; gene_biotype protein_coding; locus_tag YDR077W; partial true;
NC_001146.8:462407-465531	21_sample1	NC_001146.8	462407	465531	+ and -	38	1 gene	NC_001146.8	462411	465947	+	YNL087W	gene_id YNL087W; db_xref GeneID:855637; gbkey Gene; gene TCB2; gene_biotype protein_coding; locus_tag YNL087W; partial true;
NC_001145.3:297713-297831	21_sample1	NC_001145.3	297713	297831	+ and -	38	1 gene	NC_001145.3	297725	297833	+	snR76	gene_id snR76; db_xref GeneID:9164962; gbkey Gene; gene_biotype snoRNA; locus_tag snR76;
NC_001140.6:213254-214248	25_sample2	NC_001140.6	213254	214248	+ and -	38	1 gene	NC_001140.6	213185	214249	-	YHR054C	gene_id YHR054C; db_xref GeneID:856451; gbkey Gene; gene_biotype protein_coding; locus_tag YHR054C; partial true;
NC_001142.9:211995-214218	21_sample1	NC_001142.9	211995	214218	+ and -	38	1 gene	NC_001142.9	212000	217309	-	YJL109C	gene_id YJL109C; db_xref GeneID:853335; gbkey Gene; gene UTP10; gene_biotype protein_coding; locus_tag YJL109C; partial true;
NC_001137.3:207339-207430	30_sample3	NC_001137.3	207339	207430	+ and -	38	1 gene	NC_001137.3	207357	207428	+	tH(GUG)E1	gene_id tH(GUG)E1; db_xref GeneID:856747; gbkey Gene; gene_biotype tRNA; locus_tag tH(GUG)E1;
NC_001134.8:181663-182105	21_sample1	NC_001134.8	181663	182105	+ and -	38	1 gene	NC_001134.8	181660	182094	-	YBL021C	gene_id YBL021C; db_xref GeneID:852260; gbkey Gene; gene HAP3; gene_biotype protein_coding; locus_tag YBL021C; partial true;
NC_001138.5:159299-160196	21_sample1	NC_001138.5	159299	160196	+ and -	38	1 gene	NC_001138.5	159299	160360	+	YFR007W	gene_id YFR007W; db_xref GeneID:850558; gbkey Gene; gene YFH7; gene_biotype protein_coding; gene_synonym AIM12; locus_tag YFR007W; partial true;
NC_001136.10:135157-135448	25_sample2	NC_001136.10	135157	135448	+ and -	38	1 gene	NC_001136.10	135179	135436	+	YDL181W	gene_id YDL181W; db_xref GeneID:851347; gbkey Gene; gene INH1; gene_biotype protein_coding; locus_tag YDL181W; partial true;
NC_001138.5:76836-77967	21_sample1	NC_001138.5	76836	77967	+ and -	38	1 gene	NC_001138.5	76831	77988	+	YFL030W	gene_id YFL030W; db_xref GeneID:850514; gbkey Gene; gene AGX1; gene_biotype protein_coding; locus_tag YFL030W; partial true;
NC_001144.5:65855-66496	21_sample1	NC_001144.5	65855	66496	+ and -	38	1 gene	NC_001144.5	65775	66518	-	YLL038C	gene_id YLL038C; db_xref GeneID:850621; gbkey Gene; gene ENT4; gene_biotype protein_coding; locus_tag YLL038C; partial true;
NC_001142.9:36898-37659	21_sample1	NC_001142.9	36898	37659	+ and -	38	1 gene	NC_001142.9	36919	37734	+	YJL210W	gene_id YJL210W; db_xref GeneID:853219; gbkey Gene; gene PEX2; gene_biotype protein_coding; gene_synonym CRT1; gene_synonym PAS5; locus_tag YJL210W; partial true;
NC_001133.9:33490-34326	25_sample2	NC_001133.9	33490	34326	+ and -	38	1 gene	NC_001133.9	33448	34701	+	YAL061W	gene_id YAL061W; db_xref GeneID:851238; gbkey Gene; gene BDH2; gene_biotype protein_coding; locus_tag YAL061W; partial true;
NC_001134.8:2659-2905	21_sample1	NC_001134.8	2659	2905	+	38	1 gene	NC_001134.8	2582	2899	-	YBL112C	gene_id YBL112C; db_xref GeneID:852160; gbkey Gene; gene_biotype protein_coding; locus_tag YBL112C; partial true;
NC_001136.10:1507994-1509724	30_sample3	NC_001136.10	1507994	1509724	+ and -	37	1 gene	NC_001136.10	1508005	1509714	+	YDR536W	gene_id YDR536W; db_xref GeneID:852149; gbkey Gene; gene STL1; gene_biotype protein_coding; locus_tag YDR536W; partial true;
NC_001136.10:1445863-1447000	21_sample1	NC_001136.10	1445863	1447000	+ and -	37	1 gene	NC_001136.10	1445843	1446994	-	YDR498C	gene_id YDR498C; db_xref GeneID:852109; gbkey Gene; gene SEC20; gene_biotype protein_coding; locus_tag YDR498C; partial true;
NC_001139.9:800574-801584	30_sample3	NC_001139.9	800574	801584	+ and -	37	1 gene	NC_001139.9	800546	801823	+	YGR156W	gene_id YGR156W; db_xref GeneID:853060; gbkey Gene; gene PTI1; gene_biotype protein_coding; locus_tag YGR156W; partial true;
NC_001139.9:731556-732770	25_sample2	NC_001139.9	731556	732770	+ and -	37	1 gene	NC_001139.9	731449	732927	-	YGR121C	gene_id YGR121C; db_xref GeneID:853019; gbkey Gene; gene MEP1; gene_biotype protein_coding; gene_synonym AMT1; locus_tag YGR121C; partial true;
NC_001139.9:731473-732944	30_sample3	NC_001139.9	731473	732944	+ and -	37	1 gene	NC_001139.9	731449	732927	-	YGR121C	gene_id YGR121C; db_xref GeneID:853019; gbkey Gene; gene MEP1; gene_biotype protein_coding; gene_synonym AMT1; locus_tag YGR121C; partial true;
NC_001148.4:646427-646634	30_sample3	NC_001148.4	646427	646634	+ and -	37	1 gene	NC_001148.4	646448	647038	-	YPR037C	gene_id YPR037C; db_xref GeneID:856152; gbkey Gene; gene ERV2; gene_biotype protein_coding; locus_tag YPR037C; partial true;
NC_001142.9:627332-628334	30_sample3	NC_001142.9	627332	628334	+ and -	37	1 gene	NC_001142.9	627340	628326	+	YJR107W	gene_id YJR107W; db_xref GeneID:853571; gbkey Gene; gene LIH1; gene_biotype protein_coding; locus_tag YJR107W; partial true;
NC_001140.6:543958-547855	25_sample2	NC_001140.6	543958	547855	+ and -	37	1 gene	NC_001140.6	543964	549346	-	YHR214C-B	gene_id YHR214C-B; db_xref GeneID:856623; gbkey Gene; gene_biotype protein_coding; locus_tag YHR214C-B; partial true;
NC_001142.9:526863-528470	25_sample2	NC_001142.9	526863	528470	+ and -	37	1 gene	NC_001142.9	526884	528476	-	YJR049C	gene_id YJR049C; db_xref GeneID:853508; gbkey Gene; gene UTR1; gene_biotype protein_coding; locus_tag YJR049C; partial true;
NC_001139.9:506966-507957	21_sample1	NC_001139.9	506966	507957	+ and -	37	1 gene	NC_001139.9	506969	507940	+	YGR007W	gene_id YGR007W; db_xref GeneID:852890; gbkey Gene; gene ECT1; gene_biotype protein_coding; gene_synonym MUQ1; locus_tag YGR007W; partial true;
NC_001147.6:479514-480252	21_sample1	NC_001147.6	479514	480252	+ and -	37	1 gene	NC_001147.6	479533	480420	+	YOR083W	gene_id YOR083W; db_xref GeneID:854249; gbkey Gene; gene WHI5; gene_biotype protein_coding; locus_tag YOR083W; partial true;
NC_001137.3:475057-476246	30_sample3	NC_001137.3	475057	476246	+ and -	37	1 gene	NC_001137.3	475020	476228	+	YER154W	gene_id YER154W; db_xref GeneID:856898; gbkey Gene; gene OXA1; gene_biotype protein_coding; locus_tag YER154W; partial true;
NC_001136.10:334823-336137	30_sample3	NC_001136.10	334823	336137	+ and -	37	1 gene	NC_001136.10	334835	336121	+	YDL066W	gene_id YDL066W; db_xref GeneID:851493; gbkey Gene; gene IDP1; gene_biotype protein_coding; locus_tag YDL066W; partial true;
NC_001134.8:307184-307340	30_sample3	NC_001134.8	307184	307340	+ and -	37	1 gene	NC_001134.8	307185	307345	-	snR161	gene_id snR161; db_xref GeneID:9164869; gbkey Gene; gene_biotype snoRNA; locus_tag snR161;
NC_001137.3:281706-282386	21_sample1	NC_001137.3	281706	282386	+ and -	37	1 gene	NC_001137.3	281710	282366	+	YER063W	gene_id YER063W; db_xref GeneID:856792; gbkey Gene; gene THO1; gene_biotype protein_coding; locus_tag YER063W; partial true;
NC_001145.3:264673-266766	30_sample3	NC_001145.3	264673	266766	+ and -	37	1 gene	NC_001145.3	264541	266754	+	YML002W	gene_id YML002W; db_xref GeneID:855011; gbkey Gene; gene_biotype protein_coding; locus_tag YML002W; partial true;
NC_001136.10:213597-215650	30_sample3	NC_001136.10	213597	215650	+ and -	37	1 gene	NC_001136.10	213351	215642	+	YDL138W	gene_id YDL138W; db_xref GeneID:851417; gbkey Gene; gene RGT2; gene_biotype protein_coding; locus_tag YDL138W; partial true;
NC_001142.9:165968-171754	21_sample1	NC_001142.9	165968	171754	+ and -	37	1 gene	NC_001142.9	165723	172367	-	YJL130C	gene_id YJL130C; db_xref GeneID:853311; gbkey Gene; gene URA2; gene_biotype protein_coding; locus_tag YJL130C; partial true;
NC_001142.9:165902-172303	30_sample3	NC_001142.9	165902	172303	+ and -	37	1 gene	NC_001142.9	165723	172367	-	YJL130C	gene_id YJL130C; db_xref GeneID:853311; gbkey Gene; gene URA2; gene_biotype protein_coding; locus_tag YJL130C; partial true;
NC_001143.9:141780-142792	30_sample3	NC_001143.9	141780	142792	+ and -	37	1 gene	NC_001143.9	141794	142819	-	YKL164C	gene_id YKL164C; db_xref GeneID:853692; gbkey Gene; gene PIR1; gene_biotype protein_coding; gene_synonym CCW6; locus_tag YKL164C; partial true;
NC_001135.5:91350-92391	30_sample3	NC_001135.5	91350	92391	+ and -	37	1 gene	NC_001135.5	91324	92418	+	YCL018W	gene_id YCL018W; db_xref GeneID:850342; gbkey Gene; gene LEU2; gene_biotype protein_coding; locus_tag YCL018W; partial true;
NC_001142.9:76953-79257	21_sample1	NC_001142.9	76953	79257	+ and -	37	1 gene	NC_001142.9	76803	79262	-	YJL187C	gene_id YJL187C; db_xref GeneID:853252; gbkey Gene; gene SWE1; gene_biotype protein_coding; gene_synonym WEE1; locus_tag YJL187C; partial true;
NC_001136.10:1196689-1198383	21_sample1	NC_001136.10	1196689	1198383	+ and -	36	1 gene	NC_001136.10	1196679	1198697	-	YDR362C	gene_id YDR362C; db_xref GeneID:851964; gbkey Gene; gene TFC6; gene_biotype protein_coding; locus_tag YDR362C; partial true;
NC_001134.8:659374-662213	21_sample1	NC_001134.8	659374	662213	+ and -	36	1 gene	NC_001134.8	658707	662249	-	YBR218C	gene_id YBR218C; db_xref GeneID:852519; gbkey Gene; gene PYC2; gene_biotype protein_coding; locus_tag YBR218C; partial true;
NC_001145.3:655106-658220	21_sample1	NC_001145.3	655106	658220	+ and -	36	1 gene	NC_001145.3	655076	658342	+	YMR196W	gene_id YMR196W; db_xref GeneID:855236; gbkey Gene; gene_biotype protein_coding; locus_tag YMR196W; partial true;
NC_001148.4:556563-557620	21_sample1	NC_001148.4	556563	557620	+ and -	36	1 gene	NC_001148.4	556377	557837	+	YPR001W	gene_id YPR001W; db_xref GeneID:856107; gbkey Gene; gene CIT3; gene_biotype protein_coding; locus_tag YPR001W; partial true;
NC_001146.8:517661-517859	30_sample3	NC_001146.8	517661	517859	+ and -	36	1 gene	NC_001146.8	517249	517842	+	YNL056W	gene_id YNL056W; db_xref GeneID:855668; gbkey Gene; gene OCA2; gene_biotype protein_coding; locus_tag YNL056W; partial true;
NC_001146.8:515772-516666	21_sample1	NC_001146.8	515772	516666	+ and -	36	1 gene	NC_001146.8	515763	516713	-	YNL058C	gene_id YNL058C; db_xref GeneID:855667; gbkey Gene; gene_biotype protein_coding; locus_tag YNL058C; partial true;
NC_001143.9:446793-447856	21_sample1	NC_001143.9	446793	447856	+ and -	36	1 gene	NC_001143.9	446799	448036	-	YKR004C	gene_id YKR004C; db_xref GeneID:853873; gbkey Gene; gene ECM9; gene_biotype protein_coding; gene_synonym YKR004C-A; locus_tag YKR004C; partial true;
NC_001147.6:408604-409665	21_sample1	NC_001147.6	408604	409665	+ and -	36	1 gene	NC_001147.6	408425	409660	+	YOR042W	gene_id YOR042W; db_xref GeneID:854206; gbkey Gene; gene CUE5; gene_biotype protein_coding; locus_tag YOR042W; partial true;
NC_001137.3:399689-400849	21_sample1	NC_001137.3	399689	400849	+ and -	36	1 gene	NC_001137.3	399496	400842	-	YER119C	gene_id YER119C; db_xref GeneID:856855; gbkey Gene; gene AVT6; gene_biotype protein_coding; locus_tag YER119C; partial true;
NC_001140.6:383527-384440	21_sample1	NC_001140.6	383527	384440	+ and -	36	1 gene	NC_001140.6	383538	384488	+	YHR142W	gene_id YHR142W; db_xref GeneID:856545; gbkey Gene; gene CHS7; gene_biotype protein_coding; locus_tag YHR142W; partial true;
NC_001144.5:287921-288770	30_sample3	NC_001144.5	287921	288770	+ and -	36	1 gene	NC_001144.5	287916	289250	+	YLR080W	gene_id YLR080W; db_xref GeneID:850769; gbkey Gene; gene EMP46; gene_biotype protein_coding; locus_tag YLR080W; partial true;
NC_001133.9:221075-221659	21_sample1	NC_001133.9	221075	221659	+ and -	36	1 gene	NC_001133.9	221049	221660	+	YAR066W	gene_id YAR066W; db_xref GeneID:851295; gbkey Gene; gene_biotype protein_coding; locus_tag YAR066W; partial true;
NC_001140.6:176978-177929	21_sample1	NC_001140.6	176978	177929	+ and -	36	1 gene	NC_001140.6	176965	177999	-	YHR034C	gene_id YHR034C; db_xref GeneID:856429; gbkey Gene; gene PIH1; gene_biotype protein_coding; gene_synonym NOP17; locus_tag YHR034C; partial true;
NC_001148.4:172106-172728	21_sample1	NC_001148.4	172106	172728	+ and -	36	1 gene	NC_001148.4	172033	172755	-	YPL199C	gene_id YPL199C; db_xref GeneID:855902; gbkey Gene; gene_biotype protein_coding; locus_tag YPL199C; partial true;
NC_001147.6:159174-159460	21_sample1	NC_001147.6	159174	159460	+ and -	36	1 gene	NC_001147.6	159173	159445	+	YOL086W-A	gene_id YOL086W-A; db_xref GeneID:854067; gbkey Gene; gene MHF1; gene_biotype protein_coding; locus_tag YOL086W-A; partial true;
NC_001141.2:119752-122064	21_sample1	NC_001141.2	119752	122064	+ and -	36	1 gene	NC_001141.2	117992	122071	+	YIL126W	gene_id YIL126W; db_xref GeneID:854680; gbkey Gene; gene STH1; gene_biotype protein_coding; gene_synonym NPS1; locus_tag YIL126W; partial true;
NC_001139.9:12501-14124	21_sample1	NC_001139.9	12501	14124	+ and -	36	1 gene	NC_001139.9	12481	14157	-	YGL257C	gene_id YGL257C; db_xref GeneID:852635; gbkey Gene; gene MNT2; gene_biotype protein_coding; locus_tag YGL257C; partial true;
NC_001136.10:1338317-1339400	21_sample1	NC_001136.10	1338317	1339400	+ and -	35	1 gene	NC_001136.10	1338274	1339386	+	YDR438W	gene_id YDR438W; db_xref GeneID:852048; gbkey Gene; gene THI74; gene_biotype protein_coding; locus_tag YDR438W; partial true;
NC_001136.10:1136170-1140366	21_sample1	NC_001136.10	1136170	1140366	+ and -	35	1 gene	NC_001136.10	1135932	1140476	+	YDR334W	gene_id YDR334W; db_xref GeneID:851934; gbkey Gene; gene SWR1; gene_biotype protein_coding; locus_tag YDR334W; partial true;
NC_001148.4:786334-787421	21_sample1	NC_001148.4	786334	787421	+ and -	35	1 gene	NC_001148.4	786208	787428	+	YPR124W	gene_id YPR124W; db_xref GeneID:856241; gbkey Gene; gene CTR1; gene_biotype protein_coding; locus_tag YPR124W; partial true;
NC_001148.4:708524-709576	21_sample1	NC_001148.4	708524	709576	+ and -	35	1 gene	NC_001148.4	708497	709828	-	YPR085C	gene_id YPR085C; db_xref GeneID:856200; gbkey Gene; gene ASA1; gene_biotype protein_coding; locus_tag YPR085C; partial true;
NC_001144.5:675806-677723	21_sample1	NC_001144.5	675806	677723	+ and -	35	1 gene	NC_001144.5	675619	677724	-	YLR266C	gene_id YLR266C; db_xref GeneID:850971; gbkey Gene; gene PDR8; gene_biotype protein_coding; locus_tag YLR266C; partial true;
NC_001142.9:659131-662770	21_sample1	NC_001142.9	659131	662770	+ and -	35	1 gene	NC_001142.9	658917	663059	-	YJR127C	gene_id YJR127C; db_xref GeneID:853592; gbkey Gene; gene RSF2; gene_biotype protein_coding; gene_synonym ZMS1; locus_tag YJR127C; partial true;
NC_001134.8:553585-554299	21_sample1	NC_001134.8	553585	554299	+ and -	35	1 gene	NC_001134.8	553543	554310	-	YBR157C	gene_id YBR157C; db_xref GeneID:852454; gbkey Gene; gene ICS2; gene_biotype protein_coding; locus_tag YBR157C; partial true;
NC_001137.3:545739-546341	25_sample2	NC_001137.3	545739	546341	+ and -	35	1 gene	NC_001137.3	545611	546414	+	YER177W	gene_id YER177W; db_xref GeneID:856924; gbkey Gene; gene BMH1; gene_biotype protein_coding; gene_synonym APR6; locus_tag YER177W; partial true;
NC_001139.9:458143-458981	21_sample1	NC_001139.9	458143	458981	+ and -	35	1 gene	NC_001139.9	458156	458992	+	YGL019W	gene_id YGL019W; db_xref GeneID:852865; gbkey Gene; gene CKB1; gene_biotype protein_coding; locus_tag YGL019W; partial true;
NC_001148.4:453417-453745	21_sample1	NC_001148.4	453417	453745	+ and -	35	1 gene	NC_001148.4	453430	453735	-	YPL056C	gene_id YPL056C; db_xref GeneID:856051; gbkey Gene; gene LCL1; gene_biotype protein_coding; locus_tag YPL056C; partial true;
NC_001141.2:421058-421766	21_sample1	NC_001141.2	421058	421766	+ and -	35	1 gene	NC_001141.2	421026	421790	-	YIR035C	gene_id YIR035C; db_xref GeneID:854853; gbkey Gene; gene NRE1; gene_biotype protein_coding; locus_tag YIR035C; partial true;
NC_001144.5:403445-404082	21_sample1	NC_001144.5	403445	404082	+ and -	35	1 gene	NC_001144.5	402794	404062	-	YLR130C	gene_id YLR130C; db_xref GeneID:850821; gbkey Gene; gene ZRT2; gene_biotype protein_coding; locus_tag YLR130C; partial true;
NC_001148.4:394103-396519	21_sample1	NC_001148.4	394103	396519	+ and -	35	1 gene	NC_001148.4	394038	396572	+	YPL084W	gene_id YPL084W; db_xref GeneID:856021; gbkey Gene; gene BRO1; gene_biotype protein_coding; gene_synonym ASI6; gene_synonym LPF2; gene_synonym NPI3; gene_synonym VPS31; locus_tag YPL084W; partial true;
NC_001145.3:373157-376974	25_sample2	NC_001145.3	373157	376974	+	35	1 gene	NC_001145.3	373057	378325	-	YMR050C	gene_id YMR050C; db_xref GeneID:855070; gbkey Gene; gene_biotype protein_coding; locus_tag YMR050C; partial true;
NC_001134.8:241793-242581	25_sample2	NC_001134.8	241793	242581	+ and -	35	1 gene	NC_001134.8	241708	242568	-	YBR002C	gene_id YBR002C; db_xref GeneID:852287; gbkey Gene; gene RER2; gene_biotype protein_coding; locus_tag YBR002C; partial true;
NC_001144.5:232404-233963	25_sample2	NC_001144.5	232404	233963	+ and -	35	1 gene	NC_001144.5	232390	234081	-	YLR044C	gene_id YLR044C; db_xref GeneID:850733; gbkey Gene; gene PDC1; gene_biotype protein_coding; locus_tag YLR044C; partial true;
NC_001135.5:223539-224225	21_sample1	NC_001135.5	223539	224225	+ and -	35	1 gene	NC_001135.5	223454	224230	-	YCR059C	gene_id YCR059C; db_xref GeneID:850423; gbkey Gene; gene YIH1; gene_biotype protein_coding; locus_tag YCR059C; partial true;
NC_001147.6:219212-220435	21_sample1	NC_001147.6	219212	220435	+ and -	35	1 gene	NC_001147.6	219211	220473	+	YOL058W	gene_id YOL058W; db_xref GeneID:854096; gbkey Gene; gene ARG1; gene_biotype protein_coding; gene_synonym ARG10; locus_tag YOL058W; partial true;
NC_001133.9:190193-191518	21_sample1	NC_001133.9	190193	191518	+ and -	35	1 gene	NC_001133.9	190193	192256	+	YAR035W	gene_id YAR035W; db_xref GeneID:851285; gbkey Gene; gene YAT1; gene_biotype protein_coding; locus_tag YAR035W; partial true;
NC_001144.5:151448-153988	21_sample1	NC_001144.5	151448	153988	+ and -	35	1 gene	NC_001144.5	151389	153977	-	YLR001C	gene_id YLR001C; db_xref GeneID:850687; gbkey Gene; gene_biotype protein_coding; locus_tag YLR001C; partial true;
NC_001145.3:139087-140050	21_sample1	NC_001145.3	139087	140050	+ and -	35	1 gene	NC_001145.3	139063	140214	-	YML067C	gene_id YML067C; db_xref GeneID:854935; gbkey Gene; gene ERV41; gene_biotype protein_coding; locus_tag YML067C; partial true;
NC_001137.3:124732-126208	21_sample1	NC_001137.3	124732	126208	+ and -	35	1 gene	NC_001137.3	124737	126218	-	YEL016C	gene_id YEL016C; db_xref GeneID:856699; gbkey Gene; gene NPP2; gene_biotype protein_coding; locus_tag YEL016C; partial true;
NC_001148.4:84512-85307	30_sample3	NC_001148.4	84512	85307	+ and -	35	1 gene	NC_001148.4	84509	85297	-	YPL246C	gene_id YPL246C; db_xref GeneID:855830; gbkey Gene; gene RBD2; gene_biotype protein_coding; locus_tag YPL246C; partial true;
NC_001143.9:68587-70219	25_sample2	NC_001143.9	68587	70219	+ and -	35	1 gene	NC_001143.9	68232	70220	-	YKL198C	gene_id YKL198C; db_xref GeneID:853635; gbkey Gene; gene PTK1; gene_biotype protein_coding; gene_synonym KKT8; gene_synonym POT1; gene_synonym STK1; gene_synonym YKL199C; gene_synonym YKT9; locus_tag YKL198C; partial true;
NC_001144.5:6193-9845	30_sample3	NC_001144.5	6193	9845	+	35	1 gene	NC_001144.5	6120	9836	-	YLL066C	gene_id YLL066C; db_xref GeneID:850660; gbkey Gene; gene_biotype protein_coding; locus_tag YLL066C; partial true;
NC_001136.10:1212427-1212612	25_sample2	NC_001136.10	1212427	1212612	+	34	1 gene	NC_001136.10	1212438	1212836	-	YDR366C	gene_id YDR366C; db_xref GeneID:851972; gbkey Gene; gene_biotype protein_coding; locus_tag YDR366C; partial true;
NC_001136.10:1172371-1174058	21_sample1	NC_001136.10	1172371	1174058	+ and -	34	1 gene	NC_001136.10	1172386	1174176	-	YDR349C	gene_id YDR349C; db_xref GeneID:851950; gbkey Gene; gene YPS7; gene_biotype protein_coding; locus_tag YDR349C; partial true;
NC_001144.5:1033077-1035633	30_sample3	NC_001144.5	1033077	1035633	+ and -	34	1 gene	NC_001144.5	1032627	1035764	+	YLR450W	gene_id YLR450W; db_xref GeneID:851171; gbkey Gene; gene HMG2; gene_biotype protein_coding; locus_tag YLR450W; partial true;
NC_001136.10:976728-977238	21_sample1	NC_001136.10	976728	977238	+ and -	34	1 gene	NC_001136.10	976717	977229	-	YDR260C	gene_id YDR260C; db_xref GeneID:851847; gbkey Gene; gene SWM1; gene_biotype protein_coding; gene_synonym APC13; locus_tag YDR260C; partial true;
NC_001139.9:845908-846303	21_sample1	NC_001139.9	845908	846303	+ and -	34	1 gene	NC_001139.9	845893	846405	-	YGR174C	gene_id YGR174C; db_xref GeneID:853085; gbkey Gene; gene CBP4; gene_biotype protein_coding; locus_tag YGR174C; partial true;
NC_001148.4:829928-830448	25_sample2	NC_001148.4	829928	830448	+ and -	34	1 gene	NC_001148.4	829918	830439	+	YPR149W	gene_id YPR149W; db_xref GeneID:856272; gbkey Gene; gene NCE102; gene_biotype protein_coding; gene_synonym NCE2; locus_tag YPR149W; partial true;
NC_001136.10:816900-817520	30_sample3	NC_001136.10	816900	817520	+ and -	34	1 gene	NC_001136.10	816878	817525	+	YDR177W	gene_id YDR177W; db_xref GeneID:851757; gbkey Gene; gene UBC1; gene_biotype protein_coding; locus_tag YDR177W; partial true;
NC_001136.10:764158-765175	21_sample1	NC_001136.10	764158	765175	+ and -	34	1 gene	NC_001136.10	764178	765155	-	YDR151C	gene_id YDR151C; db_xref GeneID:851729; gbkey Gene; gene CTH1; gene_biotype protein_coding; locus_tag YDR151C; partial true;
NC_001147.6:759325-759490	21_sample1	NC_001147.6	759325	759490	+ and -	34	1 gene	NC_001147.6	759326	759529	-	snR35	gene_id snR35; db_xref GeneID:9164977; gbkey Gene; gene_biotype snoRNA; locus_tag snR35;
NC_001146.8:632584-632677	30_sample3	NC_001146.8	632584	632677	+ and -	34	1 gene	NC_001146.8	632599	632672	+	tN(GUU)N2	gene_id tN(GUU)N2; db_xref GeneID:855735; gbkey Gene; gene_biotype tRNA; locus_tag tN(GUU)N2;
NC_001145.3:624549-625161	30_sample3	NC_001145.3	624549	625161	+ and -	34	1 gene	NC_001145.3	624532	625167	-	YMR182C	gene_id YMR182C; db_xref GeneID:855220; gbkey Gene; gene RGM1; gene_biotype protein_coding; locus_tag YMR182C; partial true;
NC_001145.3:610139-610211	30_sample3	NC_001145.3	610139	610211	+ and -	34	1 gene	NC_001145.3	610159	610365	-	YMR174C	gene_id YMR174C; db_xref GeneID:855212; gbkey Gene; gene PAI3; gene_biotype protein_coding; locus_tag YMR174C; partial true;
NC_001136.10:602192-602890	30_sample3	NC_001136.10	602192	602890	+ and -	34	1 gene	NC_001136.10	602198	602869	-	YDR078C	gene_id YDR078C; db_xref GeneID:851650; gbkey Gene; gene SHU2; gene_biotype protein_coding; locus_tag YDR078C; partial true;
NC_001136.10:465092-465335	30_sample3	NC_001136.10	465092	465335	+ and -	34	1 gene	NC_001136.10	465051	465383	-	YDR010C	gene_id YDR010C; db_xref GeneID:851573; gbkey Gene; gene_biotype protein_coding; locus_tag YDR010C; partial true;
NC_001147.6:459586-461253	21_sample1	NC_001147.6	459586	461253	+ and -	34	1 gene	NC_001147.6	459480	461276	-	YOR071C	gene_id YOR071C; db_xref GeneID:854237; gbkey Gene; gene NRT1; gene_biotype protein_coding; gene_synonym THI71; gene_synonym YOR29-22; locus_tag YOR071C; partial true;
NC_001134.8:376558-377995	30_sample3	NC_001134.8	376558	377995	+ and -	34	1 gene	NC_001134.8	376574	378433	-	YBR069C	gene_id YBR069C; db_xref GeneID:852361; gbkey Gene; gene TAT1; gene_biotype protein_coding; gene_synonym TAP1; gene_synonym VAP1; locus_tag YBR069C; partial true;
NC_001137.3:343303-347529	21_sample1	NC_001137.3	343303	347529	+ and -	34	1 gene	NC_001137.3	343320	347612	-	YER093C	gene_id YER093C; db_xref GeneID:856828; gbkey Gene; gene TSC11; gene_biotype protein_coding; gene_synonym AVO3; locus_tag YER093C; partial true;
NC_001143.9:317951-320647	21_sample1	NC_001143.9	317951	320647	+ and -	34	1 gene	NC_001143.9	317764	320673	+	YKL064W	gene_id YKL064W; db_xref GeneID:853801; gbkey Gene; gene MNR2; gene_biotype protein_coding; locus_tag YKL064W; partial true;
NC_001137.3:302794-303209	21_sample1	NC_001137.3	302794	303209	+ and -	34	1 gene	NC_001137.3	302806	303195	+	YER072W	gene_id YER072W; db_xref GeneID:856803; gbkey Gene; gene VTC1; gene_biotype protein_coding; gene_synonym NRF1; gene_synonym PHM4; locus_tag YER072W; partial true;
NC_001140.6:258345-261588	30_sample3	NC_001140.6	258345	261588	+ and -	34	1 gene	NC_001140.6	258244	261591	-	YHR079C	gene_id YHR079C; db_xref GeneID:856478; gbkey Gene; gene IRE1; gene_biotype protein_coding; gene_synonym ERN1; locus_tag YHR079C; partial true;
NC_001140.6:251122-252240	21_sample1	NC_001140.6	251122	252240	+ and -	34	1 gene	NC_001140.6	251101	252225	+	YHR076W	gene_id YHR076W; db_xref GeneID:856475; gbkey Gene; gene PTC7; gene_biotype protein_coding; locus_tag YHR076W; partial true;
NC_001141.2:246408-246755	21_sample1	NC_001141.2	246408	246755	+ and -	34	1 gene	NC_001141.2	246392	246826	+	YIL060W	gene_id YIL060W; db_xref GeneID:854750; gbkey Gene; gene_biotype protein_coding; locus_tag YIL060W; partial true;
NC_001136.10:216521-217072	30_sample3	NC_001136.10	216521	217072	+ and -	34	1 gene	NC_001136.10	216529	217074	+	YDL137W	gene_id YDL137W; db_xref GeneID:851418; gbkey Gene; gene ARF2; gene_biotype protein_coding; locus_tag YDL137W; partial true;
NC_001135.5:193288-194175	21_sample1	NC_001135.5	193288	194175	+ and -	34	1 gene	NC_001135.5	193297	194298	+	YCR036W	gene_id YCR036W; db_xref GeneID:850402; gbkey Gene; gene RBK1; gene_biotype protein_coding; locus_tag YCR036W; partial true;
NC_001145.3:168779-168890	30_sample3	NC_001145.3	168779	168890	+ and -	34	1 gene	NC_001145.3	168795	168883	+	tY(GUA)M1	gene_id tY(GUA)M1; db_xref GeneID:854951; gbkey Gene; gene SUP5; gene_biotype tRNA; locus_tag tY(GUA)M1;
NC_001140.6:165042-167369	21_sample1	NC_001140.6	165042	167369	+ and -	34	1 gene	NC_001140.6	164978	167434	-	YHR028C	gene_id YHR028C; db_xref GeneID:856423; gbkey Gene; gene DAP2; gene_biotype protein_coding; gene_synonym DPP2; locus_tag YHR028C; partial true;
NC_001137.3:122781-122942	21_sample1	NC_001137.3	122781	122942	+ and -	34	1 gene	NC_001137.3	122798	122929	-	YEL017C-A	gene_id YEL017C-A; db_xref GeneID:856697; gbkey Gene; gene PMP2; gene_biotype protein_coding; locus_tag YEL017C-A; partial true;
NC_001141.2:76399-77299	21_sample1	NC_001141.2	76399	77299	+ and -	34	1 gene	NC_001141.2	76354	77283	-	YIL145C	gene_id YIL145C; db_xref GeneID:854661; gbkey Gene; gene PAN6; gene_biotype protein_coding; locus_tag YIL145C; partial true;
NC_001139.9:1057839-1058740	30_sample3	NC_001139.9	1057839	1058740	+ and -	33	1 gene	NC_001139.9	1057783	1058724	-	YGR282C	gene_id YGR282C; db_xref GeneID:853199; gbkey Gene; gene BGL2; gene_biotype protein_coding; gene_synonym SCW9; locus_tag YGR282C; partial true;
NC_001139.9:1026153-1026643	21_sample1	NC_001139.9	1026153	1026643	+ and -	33	1 gene	NC_001139.9	1026057	1026653	-	YGR268C	gene_id YGR268C; db_xref GeneID:853185; gbkey Gene; gene HUA1; gene_biotype protein_coding; locus_tag YGR268C; partial true;
NC_001136.10:977541-979030	21_sample1	NC_001136.10	977541	979030	+ and -	33	1 gene	NC_001136.10	977521	979209	-	YDR261C	gene_id YDR261C; db_xref GeneID:851848; gbkey Gene; gene EXG2; gene_biotype protein_coding; locus_tag YDR261C; partial true;
NC_001139.9:969172-969994	21_sample1	NC_001139.9	969172	969994	+ and -	33	1 gene	NC_001139.9	969187	970053	-	YGR239C	gene_id YGR239C; db_xref GeneID:853154; gbkey Gene; gene PEX21; gene_biotype protein_coding; locus_tag YGR239C; partial true;
NC_001148.4:810999-812439	30_sample3	NC_001148.4	810999	812439	+ and -	33	1 gene	NC_001148.4	810984	812453	-	YPR138C	gene_id YPR138C; db_xref GeneID:856260; gbkey Gene; gene MEP3; gene_biotype protein_coding; locus_tag YPR138C; partial true;
NC_001145.3:775294-775723	30_sample3	NC_001145.3	775294	775723	+ and -	33	1 gene	NC_001145.3	775315	775719	-	YMR252C	gene_id YMR252C; db_xref GeneID:855294; gbkey Gene; gene MLO1; gene_biotype protein_coding; locus_tag YMR252C; partial true;
NC_001146.8:755754-758656	21_sample1	NC_001146.8	755754	758656	+ and -	33	1 gene	NC_001146.8	755746	759099	-	YNR067C	gene_id YNR067C; db_xref GeneID:855804; gbkey Gene; gene DSE4; gene_biotype protein_coding; gene_synonym ENG1; locus_tag YNR067C; partial true;
NC_001134.8:736332-737703	21_sample1	NC_001134.8	736332	737703	+ and -	33	1 gene	NC_001134.8	736264	737736	+	YBR263W	gene_id YBR263W; db_xref GeneID:852565; gbkey Gene; gene SHM1; gene_biotype protein_coding; gene_synonym SHMT1; gene_synonym TMP3; locus_tag YBR263W; partial true;
NC_001146.8:633062-633855	25_sample2	NC_001146.8	633062	633855	+ and -	33	1 gene	NC_001146.8	633008	633856	-	YNR002C	gene_id YNR002C; db_xref GeneID:855736; gbkey Gene; gene ATO2; gene_biotype protein_coding; gene_synonym FUN34; locus_tag YNR002C; partial true;
NC_001145.3:626368-626654	21_sample1	NC_001145.3	626368	626654	+ and -	33	1 gene	NC_001145.3	626349	626654	+	snR83	gene_id snR83; db_xref GeneID:9164955; gbkey Gene; gene_biotype snoRNA; locus_tag snR83;
NC_001145.3:595341-597173	21_sample1	NC_001145.3	595341	597173	+ and -	33	1 gene	NC_001145.3	594886	597195	+	YMR167W	gene_id YMR167W; db_xref GeneID:855203; gbkey Gene; gene MLH1; gene_biotype protein_coding; gene_synonym PMS2; locus_tag YMR167W; partial true;
NC_001146.8:587115-587736	21_sample1	NC_001146.8	587115	587736	+ and -	33	1 gene	NC_001146.8	587107	587847	-	YNL024C	gene_id YNL024C; db_xref GeneID:855707; gbkey Gene; gene EFM6; gene_biotype protein_coding; locus_tag YNL024C; partial true;
NC_001145.3:575083-577426	21_sample1	NC_001145.3	575083	577426	+ and -	33	1 gene	NC_001145.3	575066	577516	+	YMR160W	gene_id YMR160W; db_xref GeneID:855195; gbkey Gene; gene_biotype protein_coding; locus_tag YMR160W; partial true;
NC_001139.9:402572-403320	21_sample1	NC_001139.9	402572	403320	+ and -	33	1 gene	NC_001139.9	402589	403302	+	YGL053W	gene_id YGL053W; db_xref GeneID:852828; gbkey Gene; gene PRM8; gene_biotype protein_coding; locus_tag YGL053W; partial true;
NC_001139.9:360384-361658	21_sample1	NC_001139.9	360384	361658	+ and -	33	1 gene	NC_001139.9	360288	361859	-	YGL078C	gene_id YGL078C; db_xref GeneID:852802; gbkey Gene; gene DBP3; gene_biotype protein_coding; locus_tag YGL078C; partial true;
NC_001139.9:319761-319856	30_sample3	NC_001139.9	319761	319856	+ and -	33	1 gene	NC_001139.9	319781	319852	+	tH(GUG)G2	gene_id tH(GUG)G2; db_xref GeneID:852781; gbkey Gene; gene_biotype tRNA; locus_tag tH(GUG)G2;
NC_001145.3:298551-298648	30_sample3	NC_001145.3	298551	298648	+ and -	33	1 gene	NC_001145.3	298554	298651	+	snR72	gene_id snR72; db_xref GeneID:9164953; gbkey Gene; gene_biotype snoRNA; locus_tag snR72;
NC_001137.3:285264-286835	25_sample2	NC_001137.3	285264	286835	+ and -	33	1 gene	NC_001137.3	285241	286914	-	YER065C	gene_id YER065C; db_xref GeneID:856794; gbkey Gene; gene ICL1; gene_biotype protein_coding; locus_tag YER065C; partial true;
NC_001139.9:272524-273377	25_sample2	NC_001139.9	272524	273377	+ and -	33	1 gene	NC_001139.9	272520	274322	+	YGL125W	gene_id YGL125W; db_xref GeneID:852752; gbkey Gene; gene MET13; gene_biotype protein_coding; gene_synonym MET11; gene_synonym MRPL45; locus_tag YGL125W; partial true;
NC_001137.3:270742-271127	21_sample1	NC_001137.3	270742	271127	+ and -	33	1 gene	NC_001137.3	270737	271126	-	YER057C	gene_id YER057C; db_xref GeneID:856785; gbkey Gene; gene HMF1; gene_biotype protein_coding; gene_synonym HIG1; locus_tag YER057C; partial true;
NC_001137.3:264921-265553	30_sample3	NC_001137.3	264921	265553	+ and -	33	1 gene	NC_001137.3	264892	265785	-	YER055C	gene_id YER055C; db_xref GeneID:856782; gbkey Gene; gene HIS1; gene_biotype protein_coding; locus_tag YER055C; partial true;
NC_001134.8:241723-242553	30_sample3	NC_001134.8	241723	242553	+ and -	33	1 gene	NC_001134.8	241708	242568	-	YBR002C	gene_id YBR002C; db_xref GeneID:852287; gbkey Gene; gene RER2; gene_biotype protein_coding; locus_tag YBR002C; partial true;
NC_001135.5:173806-175923	30_sample3	NC_001135.5	173806	175923	+ and -	33	1 gene	NC_001135.5	173826	176438	-	YCR030C	gene_id YCR030C; db_xref GeneID:850396; gbkey Gene; gene SYP1; gene_biotype protein_coding; gene_synonym YCR029C-A; locus_tag YCR030C; partial true;
NC_001147.6:136087-136185	30_sample3	NC_001147.6	136087	136185	+ and -	33	1 gene	NC_001147.6	136088	136183	-	snR58	gene_id snR58; db_xref GeneID:9164976; gbkey Gene; gene_biotype snoRNA; locus_tag snR58;
NC_001148.4:128729-129108	21_sample1	NC_001148.4	128729	129108	+ and -	33	1 gene	NC_001148.4	128632	129138	-	YPL223C	gene_id YPL223C; db_xref GeneID:855878; gbkey Gene; gene GRE1; gene_biotype protein_coding; locus_tag YPL223C; partial true;
NC_001140.6:115650-115877	21_sample1	NC_001140.6	115650	115877	+ and -	33	1 gene	NC_001140.6	115620	115901	-	YHR005C-A	gene_id YHR005C-A; db_xref GeneID:856395; gbkey Gene; gene TIM10; gene_biotype protein_coding; gene_synonym MRS11; locus_tag YHR005C-A; partial true;
NC_001148.4:108646-114331	30_sample3	NC_001148.4	108646	114331	+ and -	33	1 gene	NC_001148.4	108652	114315	+	YPL231W	gene_id YPL231W; db_xref GeneID:855845; gbkey Gene; gene FAS2; gene_biotype protein_coding; locus_tag YPL231W; partial true;
NC_001135.5:91309-92372	21_sample1	NC_001135.5	91309	92372	+ and -	33	1 gene	NC_001135.5	91324	92418	+	YCL018W	gene_id YCL018W; db_xref GeneID:850342; gbkey Gene; gene LEU2; gene_biotype protein_coding; locus_tag YCL018W; partial true;
NC_001148.4:76718-79257	30_sample3	NC_001148.4	76718	79257	+ and -	33	1 gene	NC_001148.4	76669	79353	-	YPL249C	gene_id YPL249C; db_xref GeneID:855827; gbkey Gene; gene GYP5; gene_biotype protein_coding; locus_tag YPL249C; partial true;
NC_001135.5:68657-69934	21_sample1	NC_001135.5	68657	69934	+ and -	33	1 gene	NC_001135.5	68599	69921	-	YCL029C	gene_id YCL029C; db_xref GeneID:850328; gbkey Gene; gene BIK1; gene_biotype protein_coding; gene_synonym ARM5; gene_synonym PAC14; locus_tag YCL029C; partial true;
NC_001136.10:1162942-1164275	21_sample1	NC_001136.10	1162942	1164275	+ and -	32	1 gene	NC_001136.10	1162957	1164660	-	YDR345C	gene_id YDR345C; db_xref GeneID:851946; gbkey Gene; gene HXT3; gene_biotype protein_coding; locus_tag YDR345C; partial true;
NC_001136.10:1103990-1104889	21_sample1	NC_001136.10	1103990	1104889	+ and -	32	1 gene	NC_001136.10	1103758	1104947	+	YDR318W	gene_id YDR318W; db_xref GeneID:851916; gbkey Gene; gene MCM21; gene_biotype protein_coding; gene_synonym CTF5; locus_tag YDR318W; partial true;
NC_001139.9:1076969-1078306	21_sample1	NC_001139.9	1076969	1078306	+ and -	32	1 gene	NC_001139.9	1076599	1078353	+	YGR292W	gene_id YGR292W; db_xref GeneID:853209; gbkey Gene; gene MAL12; gene_biotype protein_coding; locus_tag YGR292W; partial true;
NC_001148.4:851004-854759	25_sample2	NC_001148.4	851004	854759	+	32	1 gene	NC_001148.4	850989	856257	-	YPR158C-D	gene_id YPR158C-D; db_xref GeneID:856284; gbkey Gene; gene_biotype protein_coding; locus_tag YPR158C-D; partial true;
NC_001139.9:775238-777456	21_sample1	NC_001139.9	775238	777456	+ and -	32	1 gene	NC_001139.9	775193	777508	+	YGR143W	gene_id YGR143W; db_xref GeneID:853045; gbkey Gene; gene SKN1; gene_biotype protein_coding; locus_tag YGR143W; partial true;
NC_001147.6:744522-745290	21_sample1	NC_001147.6	744522	745290	+ and -	32	1 gene	NC_001147.6	744535	745281	-	YOR213C	gene_id YOR213C; db_xref GeneID:854388; gbkey Gene; gene SAS5; gene_biotype protein_coding; locus_tag YOR213C; partial true;
NC_001134.8:662677-662984	30_sample3	NC_001134.8	662677	662984	+ and -	32	1 gene	NC_001134.8	662499	663303	-	YBR219C	gene_id YBR219C; db_xref GeneID:852520; gbkey Gene; gene_biotype protein_coding; locus_tag YBR219C; partial true;
NC_001144.5:626539-626901	25_sample2	NC_001144.5	626539	626901	+ and -	32	1 gene	NC_001144.5	626502	626930	-	YLR245C	gene_id YLR245C; db_xref GeneID:850946; gbkey Gene; gene CDD1; gene_biotype protein_coding; locus_tag YLR245C; partial true;
NC_001136.10:614631-616164	21_sample1	NC_001136.10	614631	616164	+ and -	32	1 gene	NC_001136.10	614288	616150	-	YDR085C	gene_id YDR085C; db_xref GeneID:851658; gbkey Gene; gene AFR1; gene_biotype protein_coding; locus_tag YDR085C; partial true;
NC_001148.4:544618-548029	21_sample1	NC_001148.4	544618	548029	+ and -	32	1 gene	NC_001148.4	544631	548143	+	YPL006W	gene_id YPL006W; db_xref GeneID:856101; gbkey Gene; gene NCR1; gene_biotype protein_coding; locus_tag YPL006W; partial true;
NC_001137.3:539631-540345	21_sample1	NC_001137.3	539631	540345	+ and -	32	1 gene	NC_001137.3	539464	540363	-	YER175C	gene_id YER175C; db_xref GeneID:856922; gbkey Gene; gene TMT1; gene_biotype protein_coding; gene_synonym TAM1; locus_tag YER175C; partial true;
NC_001143.9:524290-525083	25_sample2	NC_001143.9	524290	525083	+ and -	32	1 gene	NC_001143.9	524223	525074	-	YKR046C	gene_id YKR046C; db_xref GeneID:853920; gbkey Gene; gene PLN1; gene_biotype protein_coding; gene_synonym PET10; locus_tag YKR046C; partial true;
NC_001142.9:453666-454644	30_sample3	NC_001142.9	453666	454644	+ and -	32	1 gene	NC_001142.9	453683	454681	-	YJR009C	gene_id YJR009C; db_xref GeneID:853465; gbkey Gene; gene TDH2; gene_biotype protein_coding; gene_synonym GLD2; locus_tag YJR009C; partial true;
NC_001142.9:338284-339108	30_sample3	NC_001142.9	338284	339108	+ and -	32	1 gene	NC_001142.9	338271	339269	+	YJL052W	gene_id YJL052W; db_xref GeneID:853395; gbkey Gene; gene TDH1; gene_biotype protein_coding; gene_synonym GLD3; locus_tag YJL052W; partial true;
NC_001134.8:324543-326043	21_sample1	NC_001134.8	324543	326043	+ and -	32	1 gene	NC_001134.8	324341	326059	-	YBR044C	gene_id YBR044C; db_xref GeneID:852332; gbkey Gene; gene TCM62; gene_biotype protein_coding; locus_tag YBR044C; partial true;
NC_001143.9:314821-315287	25_sample2	NC_001143.9	314821	315287	+ and -	32	1 gene	NC_001143.9	314812	315273	+	YKL067W	gene_id YKL067W; db_xref GeneID:853798; gbkey Gene; gene YNK1; gene_biotype protein_coding; gene_synonym NDK1; locus_tag YKL067W; partial true;
NC_001140.6:272618-273397	30_sample3	NC_001140.6	272618	273397	+ and -	32	1 gene	NC_001140.6	272627	273616	+	YHR083W	gene_id YHR083W; db_xref GeneID:856483; gbkey Gene; gene SAM35; gene_biotype protein_coding; gene_synonym FMP20; gene_synonym TOB38; gene_synonym TOM38; locus_tag YHR083W; partial true;
NC_001146.8:263728-264450	21_sample1	NC_001146.8	263728	264450	+ and -	32	1 gene	NC_001146.8	263713	264453	-	YNL200C	gene_id YNL200C; db_xref GeneID:855521; gbkey Gene; gene NNR1; gene_biotype protein_coding; locus_tag YNL200C; partial true;
NC_001147.6:232425-233599	21_sample1	NC_001147.6	232425	233599	+ and -	32	1 gene	NC_001147.6	232446	233636	-	YOL052C	gene_id YOL052C; db_xref GeneID:854105; gbkey Gene; gene SPE2; gene_biotype protein_coding; locus_tag YOL052C; partial true;
NC_001140.6:215252-216213	25_sample2	NC_001140.6	215252	216213	+ and -	32	1 gene	NC_001140.6	215183	217834	-	YHR056C	gene_id YHR056C; db_xref GeneID:856453; gbkey Gene; gene RSC30; gene_biotype protein_coding; locus_tag YHR056C; partial true;
NC_001135.5:202910-205393	30_sample3	NC_001135.5	202910	205393	+ and -	32	1 gene	NC_001135.5	201174	205397	-	YCR042C	gene_id YCR042C; db_xref GeneID:850409; gbkey Gene; gene TAF2; gene_biotype protein_coding; gene_synonym TAF150; gene_synonym TSM1; locus_tag YCR042C; partial true;
NC_001135.5:180219-185973	21_sample1	NC_001135.5	180219	185973	+ and -	32	1 gene	NC_001135.5	179520	186023	+	YCR032W	gene_id YCR032W; db_xref GeneID:850398; gbkey Gene; gene BPH1; gene_biotype protein_coding; locus_tag YCR032W; partial true;
NC_001135.5:110962-111558	30_sample3	NC_001135.5	110962	111558	+ and -	32	1 gene	NC_001135.5	110808	111675	-	YCL002C	gene_id YCL002C; db_xref GeneID:850353; gbkey Gene; gene_biotype protein_coding; locus_tag YCL002C; partial true;
NC_001141.2:107013-110780	21_sample1	NC_001141.2	107013	110780	+ and -	32	1 gene	NC_001141.2	106107	113237	-	YIL129C	gene_id YIL129C; db_xref GeneID:854677; gbkey Gene; gene TAO3; gene_biotype protein_coding; gene_synonym PAG1; locus_tag YIL129C; partial true;
NC_001135.5:97618-100770	21_sample1	NC_001135.5	97618	100770	+ and -	32	1 gene	NC_001135.5	96281	101191	+	YCL014W	gene_id YCL014W; db_xref GeneID:850345; gbkey Gene; gene BUD3; gene_biotype protein_coding; gene_synonym YCL012W; locus_tag YCL014W; partial true;
NC_001137.3:48572-50871	30_sample3	NC_001137.3	48572	50871	+ and -	32	1 gene	NC_001137.3	48471	51539	-	YEL055C	gene_id YEL055C; db_xref GeneID:856655; gbkey Gene; gene POL5; gene_biotype protein_coding; locus_tag YEL055C; partial true;
NC_001144.5:853-4321	30_sample3	NC_001144.5	853	4321	+	32	1 gene	NC_001144.5	585	4301	-	YLL067C	gene_id YLL067C; db_xref GeneID:850659; gbkey Gene; gene_biotype protein_coding; locus_tag YLL067C; partial true;
NC_001136.10:1290658-1292128	21_sample1	NC_001136.10	1290658	1292128	+ and -	31	1 gene	NC_001136.10	1289406	1292120	+	YDR409W	gene_id YDR409W; db_xref GeneID:852018; gbkey Gene; gene SIZ1; gene_biotype protein_coding; gene_synonym ULL1; locus_tag YDR409W; partial true;
NC_001144.5:915219-919007	21_sample1	NC_001144.5	915219	919007	+ and -	31	1 gene	NC_001144.5	915156	919019	-	YLR398C	gene_id YLR398C; db_xref GeneID:851114; gbkey Gene; gene SKI2; gene_biotype protein_coding; locus_tag YLR398C; partial true;
NC_001148.4:810997-812228	25_sample2	NC_001148.4	810997	812228	+ and -	31	1 gene	NC_001148.4	810984	812453	-	YPR138C	gene_id YPR138C; db_xref GeneID:856260; gbkey Gene; gene MEP3; gene_biotype protein_coding; locus_tag YPR138C; partial true;
NC_001134.8:658742-662157	30_sample3	NC_001134.8	658742	662157	+ and -	31	1 gene	NC_001134.8	658707	662249	-	YBR218C	gene_id YBR218C; db_xref GeneID:852519; gbkey Gene; gene PYC2; gene_biotype protein_coding; locus_tag YBR218C; partial true;
NC_001143.9:633028-634291	30_sample3	NC_001143.9	633028	634291	+ and -	31	1 gene	NC_001143.9	633026	635179	-	YKR098C	gene_id YKR098C; db_xref GeneID:853973; gbkey Gene; gene UBP11; gene_biotype protein_coding; locus_tag YKR098C; partial true;
NC_001136.10:602179-602890	21_sample1	NC_001136.10	602179	602890	+ and -	31	1 gene	NC_001136.10	602198	602869	-	YDR078C	gene_id YDR078C; db_xref GeneID:851650; gbkey Gene; gene SHU2; gene_biotype protein_coding; locus_tag YDR078C; partial true;
NC_001145.3:590320-592531	30_sample3	NC_001145.3	590320	592531	+ and -	31	1 gene	NC_001145.3	590040	592628	-	YMR165C	gene_id YMR165C; db_xref GeneID:855201; gbkey Gene; gene PAH1; gene_biotype protein_coding; gene_synonym SMP2; locus_tag YMR165C; partial true;
NC_001134.8:474378-476415	21_sample1	NC_001134.8	474378	476415	+ and -	31	1 gene	NC_001134.8	474392	476437	-	YBR117C	gene_id YBR117C; db_xref GeneID:852414; gbkey Gene; gene TKL2; gene_biotype protein_coding; locus_tag YBR117C; partial true;
NC_001145.3:430083-430956	21_sample1	NC_001145.3	430083	430956	+ and -	31	1 gene	NC_001145.3	430079	431095	-	YMR081C	gene_id YMR081C; db_xref GeneID:855105; gbkey Gene; gene ISF1; gene_biotype protein_coding; gene_synonym MBR3; locus_tag YMR081C; partial true;
NC_001147.6:407199-407913	30_sample3	NC_001147.6	407199	407913	+ and -	31	1 gene	NC_001147.6	407064	407921	+	YOR040W	gene_id YOR040W; db_xref GeneID:854205; gbkey Gene; gene GLO4; gene_biotype protein_coding; locus_tag YOR040W; partial true;
NC_001144.5:339824-340947	30_sample3	NC_001144.5	339824	340947	+ and -	31	1 gene	NC_001144.5	339744	340928	-	YLR099C	gene_id YLR099C; db_xref GeneID:850788; gbkey Gene; gene ICT1; gene_biotype protein_coding; locus_tag YLR099C; partial true;
NC_001136.10:301465-302222	21_sample1	NC_001136.10	301465	302222	+ and -	31	1 gene	NC_001136.10	301413	302234	+	YDL086W	gene_id YDL086W; db_xref GeneID:851472; gbkey Gene; gene_biotype protein_coding; locus_tag YDL086W; partial true;
NC_001144.5:251402-252983	21_sample1	NC_001144.5	251402	252983	+ and -	31	1 gene	NC_001144.5	251272	253080	-	YLR055C	gene_id YLR055C; db_xref GeneID:850744; gbkey Gene; gene SPT8; gene_biotype protein_coding; locus_tag YLR055C; partial true;
NC_001147.6:230168-231280	21_sample1	NC_001147.6	230168	231280	+ and -	31	1 gene	NC_001147.6	230085	231272	+	YOL053W	gene_id YOL053W; db_xref GeneID:854103; gbkey Gene; gene AIM39; gene_biotype protein_coding; locus_tag YOL053W; partial true;
NC_001142.9:228093-228438	21_sample1	NC_001142.9	228093	228438	+ and -	31	1 gene	NC_001142.9	228094	228479	-	snR37	gene_id snR37; db_xref GeneID:9164908; gbkey Gene; gene_biotype snoRNA; locus_tag snR37;
NC_001135.5:209906-210406	21_sample1	NC_001135.5	209906	210406	+ and -	31	1 gene	NC_001135.5	209914	210423	-	YCR046C	gene_id YCR046C; db_xref GeneID:850413; gbkey Gene; gene IMG1; gene_biotype protein_coding; gene_synonym bL19m; locus_tag YCR046C; partial true;
NC_001147.6:200359-201487	21_sample1	NC_001147.6	200359	201487	+ and -	31	1 gene	NC_001147.6	200368	201879	-	YOL068C	gene_id YOL068C; db_xref GeneID:854086; gbkey Gene; gene HST1; gene_biotype protein_coding; locus_tag YOL068C; partial true;
NC_001144.5:188181-192883	25_sample2	NC_001144.5	188181	192883	+ and -	31	1 gene	NC_001144.5	187663	193281	-	YLR024C	gene_id YLR024C; db_xref GeneID:850711; gbkey Gene; gene UBR2; gene_biotype protein_coding; locus_tag YLR024C; partial true;
NC_001141.2:175786-177203	21_sample1	NC_001141.2	175786	177203	+ and -	31	1 gene	NC_001141.2	175307	177250	-	YIL101C	gene_id YIL101C; db_xref GeneID:854706; gbkey Gene; gene XBP1; gene_biotype protein_coding; locus_tag YIL101C; partial true;
NC_001143.9:164950-165931	21_sample1	NC_001143.9	164950	165931	+ and -	31	1 gene	NC_001143.9	164917	165930	-	YKL151C	gene_id YKL151C; db_xref GeneID:853706; gbkey Gene; gene NNR2; gene_biotype protein_coding; locus_tag YKL151C; partial true;
NC_001136.10:149201-152094	30_sample3	NC_001136.10	149201	152094	+ and -	31	1 gene	NC_001136.10	149203	155640	-	YDL171C	gene_id YDL171C; db_xref GeneID:851383; gbkey Gene; gene GLT1; gene_biotype protein_coding; locus_tag YDL171C; partial true;
NC_001134.8:138358-140154	21_sample1	NC_001134.8	138358	140154	+ and -	31	1 gene	NC_001134.8	138341	140260	-	YBL042C	gene_id YBL042C; db_xref GeneID:852238; gbkey Gene; gene FUI1; gene_biotype protein_coding; locus_tag YBL042C; partial true;
NC_001142.9:80510-81863	21_sample1	NC_001142.9	80510	81863	+ and -	31	1 gene	NC_001142.9	80155	81915	+	YJL186W	gene_id YJL186W; db_xref GeneID:853253; gbkey Gene; gene MNN5; gene_biotype protein_coding; locus_tag YJL186W; partial true;
NC_001143.9:80144-80539	30_sample3	NC_001143.9	80144	80539	+ and -	31	1 gene	NC_001143.9	80160	80537	-	YKL192C	gene_id YKL192C; db_xref GeneID:853642; gbkey Gene; gene ACP1; gene_biotype protein_coding; locus_tag YKL192C; partial true;
NC_001148.4:71140-72743	21_sample1	NC_001148.4	71140	72743	+ and -	31	1 gene	NC_001148.4	71063	73006	-	YPL253C	gene_id YPL253C; db_xref GeneID:855822; gbkey Gene; gene VIK1; gene_biotype protein_coding; locus_tag YPL253C; partial true;
NC_001144.5:37400-39300	21_sample1	NC_001144.5	37400	39300	+ and -	31	1 gene	NC_001144.5	37333	39471	-	YLL051C	gene_id YLL051C; db_xref GeneID:850675; gbkey Gene; gene FRE6; gene_biotype protein_coding; locus_tag YLL051C; partial true;
NC_001140.6:667-3298	30_sample3	NC_001140.6	667	3298	+ and -	31	1 gene	NC_001140.6	445	3311	-	YHL050C	gene_id YHL050C; db_xref GeneID:856335; gbkey Gene; gene_biotype protein_coding; locus_tag YHL050C; partial true;
NC_001136.10:1189367-1189583	21_sample1	NC_001136.10	1189367	1189583	+ and -	30	1 gene	NC_001136.10	1189199	1189567	-	YDR357C	gene_id YDR357C; db_xref GeneID:851959; gbkey Gene; gene CNL1; gene_biotype protein_coding; locus_tag YDR357C; partial true;
NC_001139.9:848921-850405	30_sample3	NC_001139.9	848921	850405	+ and -	30	1 gene	NC_001139.9	848829	850436	-	YGR177C	gene_id YGR177C; db_xref GeneID:853088; gbkey Gene; gene ATF2; gene_biotype protein_coding; locus_tag YGR177C; partial true;
NC_001134.8:805621-807054	21_sample1	NC_001134.8	805621	807054	+ and -	30	1 gene	NC_001134.8	805351	807105	+	YBR299W	gene_id YBR299W; db_xref GeneID:852602; gbkey Gene; gene MAL32; gene_biotype protein_coding; locus_tag YBR299W; partial true;
NC_001134.8:792833-796476	30_sample3	NC_001134.8	792833	796476	+ and -	30	1 gene	NC_001134.8	792849	796499	+	YBR295W	gene_id YBR295W; db_xref GeneID:852598; gbkey Gene; gene PCA1; gene_biotype protein_coding; gene_synonym CAD2; gene_synonym PAY2; locus_tag YBR295W; partial true;
NC_001144.5:708472-709956	21_sample1	NC_001144.5	708472	709956	+ and -	30	1 gene	NC_001144.5	708448	710136	-	YLR286C	gene_id YLR286C; db_xref GeneID:850992; gbkey Gene; gene CTS1; gene_biotype protein_coding; gene_synonym SCW2; locus_tag YLR286C; partial true;
NC_001143.9:646641-648932	30_sample3	NC_001143.9	646641	648932	+ and -	30	1 gene	NC_001143.9	646356	649865	+	YKR102W	gene_id YKR102W; db_xref GeneID:853977; gbkey Gene; gene FLO10; gene_biotype protein_coding; locus_tag YKR102W; partial true;
NC_001142.9:629617-632876	21_sample1	NC_001142.9	629617	632876	+ and -	30	1 gene	NC_001142.9	629585	632941	-	YJR109C	gene_id YJR109C; db_xref GeneID:853573; gbkey Gene; gene CPA2; gene_biotype protein_coding; locus_tag YJR109C; partial true;
NC_001136.10:598635-599561	30_sample3	NC_001136.10	598635	599561	+ and -	30	1 gene	NC_001136.10	598468	599688	+	YDR076W	gene_id YDR076W; db_xref GeneID:851648; gbkey Gene; gene RAD55; gene_biotype protein_coding; locus_tag YDR076W; partial true;
NC_001144.5:569291-570486	21_sample1	NC_001144.5	569291	570486	+ and -	30	1 gene	NC_001144.5	568567	570627	+	YLR214W	gene_id YLR214W; db_xref GeneID:850911; gbkey Gene; gene FRE1; gene_biotype protein_coding; locus_tag YLR214W; partial true;
NC_001143.9:526835-527237	25_sample2	NC_001143.9	526835	527237	+ and -	30	1 gene	NC_001143.9	526830	527231	-	YKR049C	gene_id YKR049C; db_xref GeneID:853923; gbkey Gene; gene FMP46; gene_biotype protein_coding; locus_tag YKR049C; partial true;
NC_001146.8:435081-437049	30_sample3	NC_001146.8	435081	437049	+ and -	30	1 gene	NC_001146.8	434999	437140	+	YNL101W	gene_id YNL101W; db_xref GeneID:855622; gbkey Gene; gene AVT4; gene_biotype protein_coding; locus_tag YNL101W; partial true;
NC_001140.6:411394-412332	21_sample1	NC_001140.6	411394	412332	+ and -	30	1 gene	NC_001140.6	411384	412406	-	YHR156C	gene_id YHR156C; db_xref GeneID:856561; gbkey Gene; gene LIN1; gene_biotype protein_coding; gene_synonym SNU40; locus_tag YHR156C; partial true;
NC_001139.9:405809-406589	21_sample1	NC_001139.9	405809	406589	+ and -	30	1 gene	NC_001139.9	405776	406597	+	YGL050W	gene_id YGL050W; db_xref GeneID:852832; gbkey Gene; gene TYW3; gene_biotype protein_coding; locus_tag YGL050W; partial true;
NC_001146.8:359644-360593	21_sample1	NC_001146.8	359644	360593	+ and -	30	1 gene	NC_001146.8	359596	360639	+	YNL141W	gene_id YNL141W; db_xref GeneID:855581; gbkey Gene; gene AAH1; gene_biotype protein_coding; locus_tag YNL141W; partial true;
NC_001136.10:331004-332867	21_sample1	NC_001136.10	331004	332867	+ and -	30	1 gene	NC_001136.10	331024	332940	+	YDL070W	gene_id YDL070W; db_xref GeneID:851488; gbkey Gene; gene BDF2; gene_biotype protein_coding; locus_tag YDL070W; partial true;
NC_001139.9:289929-291591	30_sample3	NC_001139.9	289929	291591	+ and -	30	1 gene	NC_001139.9	289809	291641	+	YGL116W	gene_id YGL116W; db_xref GeneID:852762; gbkey Gene; gene CDC20; gene_biotype protein_coding; gene_synonym PAC5; locus_tag YGL116W; partial true;
NC_001135.5:253001-253968	25_sample2	NC_001135.5	253001	253968	+ and -	30	1 gene	NC_001135.5	252845	254173	+	YCR079W	gene_id YCR079W; db_xref GeneID:850441; gbkey Gene; gene PTC6; gene_biotype protein_coding; gene_synonym AUP1; gene_synonym PPP2; locus_tag YCR079W; partial true;
NC_001135.5:242580-246597	30_sample3	NC_001135.5	242580	246597	+ and -	30	1 gene	NC_001135.5	242588	246583	-	YCR073C	gene_id YCR073C; db_xref GeneID:850436; gbkey Gene; gene SSK22; gene_biotype protein_coding; locus_tag YCR073C; partial true;
NC_001136.10:240273-241114	21_sample1	NC_001136.10	240273	241114	+ and -	30	1 gene	NC_001136.10	240259	241197	+	YDL124W	gene_id YDL124W; db_xref GeneID:851433; gbkey Gene; gene_biotype protein_coding; locus_tag YDL124W; partial true;
NC_001140.6:237842-237951	21_sample1	NC_001140.6	237842	237951	+ and -	30	1 gene	NC_001140.6	237848	237939	-	tF(GAA)H1	gene_id tF(GAA)H1; db_xref GeneID:856469; gbkey Gene; gene_biotype tRNA; locus_tag tF(GAA)H1;
NC_001137.3:207343-207438	21_sample1	NC_001137.3	207343	207438	+ and -	30	1 gene	NC_001137.3	207357	207428	+	tH(GUG)E1	gene_id tH(GUG)E1; db_xref GeneID:856747; gbkey Gene; gene_biotype tRNA; locus_tag tH(GUG)E1;
NC_001142.9:127020-128858	25_sample2	NC_001142.9	127020	128858	+ and -	30	1 gene	NC_001142.9	126853	128952	-	YJL156C	gene_id YJL156C; db_xref GeneID:853285; gbkey Gene; gene SSY5; gene_biotype protein_coding; gene_synonym RAA3; locus_tag YJL156C; partial true;
NC_001143.9:98816-99548	21_sample1	NC_001143.9	98816	99548	+ and -	30	1 gene	NC_001143.9	98721	99641	+	YKL183W	gene_id YKL183W; db_xref GeneID:853652; gbkey Gene; gene LOT5; gene_biotype protein_coding; locus_tag YKL183W; partial true;
NC_001145.3:95785-97370	21_sample1	NC_001145.3	95785	97370	+ and -	30	1 gene	NC_001145.3	95791	97371	-	YML086C	gene_id YML086C; db_xref GeneID:854888; gbkey Gene; gene ALO1; gene_biotype protein_coding; locus_tag YML086C; partial true;
NC_001141.2:90574-92800	21_sample1	NC_001141.2	90574	92800	+ and -	30	1 gene	NC_001141.2	89948	92788	-	YIL137C	gene_id YIL137C; db_xref GeneID:854669; gbkey Gene; gene TMA108; gene_biotype protein_coding; gene_synonym TAE3; locus_tag YIL137C; partial true;
NC_001133.9:57939-58367	21_sample1	NC_001133.9	57939	58367	+ and -	30	1 gene	NC_001133.9	57950	58462	-	YAL044C	gene_id YAL044C; db_xref GeneID:851254; gbkey Gene; gene GCV3; gene_biotype protein_coding; locus_tag YAL044C; partial true;
NC_001136.10:8709-9692	21_sample1	NC_001136.10	8709	9692	+	30	1 gene	NC_001136.10	8683	9756	-	YDL246C	gene_id YDL246C; db_xref GeneID:851351; gbkey Gene; gene SOR2; gene_biotype protein_coding; locus_tag YDL246C; partial true;
NC_001140.6:3706-4538	30_sample3	NC_001140.6	3706	4538	+	30	1 gene	NC_001140.6	3726	4541	-	YHL049C	gene_id YHL049C; db_xref GeneID:856336; gbkey Gene; gene_biotype protein_coding; locus_tag YHL049C; partial true;
NC_001136.10:1459836-1461553	30_sample3	NC_001136.10	1459836	1461553	+ and -	29	1 gene	NC_001136.10	1459728	1461554	-	YDR506C	gene_id YDR506C; db_xref GeneID:852117; gbkey Gene; gene GMC1; gene_biotype protein_coding; locus_tag YDR506C; partial true;
NC_001136.10:1279341-1282636	21_sample1	NC_001136.10	1279341	1282636	+ and -	29	1 gene	NC_001136.10	1279210	1283799	+	YDR406W	gene_id YDR406W; db_xref GeneID:852015; gbkey Gene; gene PDR15; gene_biotype protein_coding; locus_tag YDR406W; partial true;
NC_001139.9:899892-902122	21_sample1	NC_001139.9	899892	902122	+ and -	29	1 gene	NC_001139.9	899904	902270	-	YGR200C	gene_id YGR200C; db_xref GeneID:853114; gbkey Gene; gene ELP2; gene_biotype protein_coding; gene_synonym KTI3; gene_synonym TOT2; locus_tag YGR200C; partial true;
NC_001139.9:876382-876466	30_sample3	NC_001139.9	876382	876466	+ and -	29	1 gene	NC_001139.9	876394	876466	+	tK(CUU)G3	gene_id tK(CUU)G3; db_xref GeneID:853101; gbkey Gene; gene_biotype tRNA; locus_tag tK(CUU)G3;
NC_001145.3:873643-874304	30_sample3	NC_001145.3	873643	874304	+ and -	29	1 gene	NC_001145.3	873291	874337	-	YMR303C	gene_id YMR303C; db_xref GeneID:855349; gbkey Gene; gene ADH2; gene_biotype protein_coding; gene_synonym ADR2; locus_tag YMR303C; partial true;
NC_001136.10:816877-817532	21_sample1	NC_001136.10	816877	817532	+ and -	29	1 gene	NC_001136.10	816878	817525	+	YDR177W	gene_id YDR177W; db_xref GeneID:851757; gbkey Gene; gene UBC1; gene_biotype protein_coding; locus_tag YDR177W; partial true;
NC_001139.9:763747-765375	21_sample1	NC_001139.9	763747	765375	+ and -	29	1 gene	NC_001139.9	763762	765606	-	YGR138C	gene_id YGR138C; db_xref GeneID:853039; gbkey Gene; gene TPO2; gene_biotype protein_coding; locus_tag YGR138C; partial true;
NC_001142.9:652943-654234	21_sample1	NC_001142.9	652943	654234	+ and -	29	1 gene	NC_001142.9	652892	654238	-	YJR124C	gene_id YJR124C; db_xref GeneID:853588; gbkey Gene; gene_biotype protein_coding; locus_tag YJR124C; partial true;
NC_001136.10:592486-592963	30_sample3	NC_001136.10	592486	592963	+ and -	29	1 gene	NC_001136.10	592439	592948	+	YDR073W	gene_id YDR073W; db_xref GeneID:851645; gbkey Gene; gene SNF11; gene_biotype protein_coding; locus_tag YDR073W; partial true;
NC_001145.3:566008-568083	21_sample1	NC_001145.3	566008	568083	+ and -	29	1 gene	NC_001145.3	565999	568182	-	YMR154C	gene_id YMR154C; db_xref GeneID:855186; gbkey Gene; gene RIM13; gene_biotype protein_coding; gene_synonym CPL1; locus_tag YMR154C; partial true;
NC_001139.9:548311-553953	21_sample1	NC_001139.9	548311	553953	+ and -	29	1 gene	NC_001139.9	548264	553951	+	YGR032W	gene_id YGR032W; db_xref GeneID:852920; gbkey Gene; gene GSC2; gene_biotype protein_coding; gene_synonym FKS2; locus_tag YGR032W; partial true;
NC_001146.8:478558-479064	21_sample1	NC_001146.8	478558	479064	+ and -	29	1 gene	NC_001146.8	478566	479165	-	YNL079C	gene_id YNL079C; db_xref GeneID:855645; gbkey Gene; gene TPM1; gene_biotype protein_coding; locus_tag YNL079C; partial true;
NC_001137.3:468410-468835	21_sample1	NC_001137.3	468410	468835	+ and -	29	1 gene	NC_001137.3	468370	468816	+	YER150W	gene_id YER150W; db_xref GeneID:856893; gbkey Gene; gene SPI1; gene_biotype protein_coding; locus_tag YER150W; partial true;
NC_001143.9:467051-468629	21_sample1	NC_001143.9	467051	468629	+ and -	29	1 gene	NC_001143.9	466961	468667	-	YKR015C	gene_id YKR015C; db_xref GeneID:853885; gbkey Gene; gene_biotype protein_coding; locus_tag YKR015C; partial true;
NC_001136.10:463489-464948	21_sample1	NC_001136.10	463489	464948	+ and -	29	1 gene	NC_001136.10	463434	464996	+	YDR009W	gene_id YDR009W; db_xref GeneID:851572; gbkey Gene; gene GAL3; gene_biotype protein_coding; locus_tag YDR009W; partial true;
NC_001142.9:452456-453451	30_sample3	NC_001142.9	452456	453451	+ and -	29	1 gene	NC_001142.9	452430	453446	+	YJR008W	gene_id YJR008W; db_xref GeneID:853464; gbkey Gene; gene MHO1; gene_biotype protein_coding; locus_tag YJR008W; partial true;
NC_001145.3:413133-413487	25_sample2	NC_001145.3	413133	413487	+ and -	29	1 gene	NC_001145.3	413036	413473	-	YMR074C	gene_id YMR074C; db_xref GeneID:855096; gbkey Gene; gene SDD2; gene_biotype protein_coding; locus_tag YMR074C; partial true;
NC_001137.3:328472-330188	21_sample1	NC_001137.3	328472	330188	+ and -	29	1 gene	NC_001137.3	328477	330207	+	YER086W	gene_id YER086W; db_xref GeneID:856819; gbkey Gene; gene ILV1; gene_biotype protein_coding; gene_synonym ISO1; locus_tag YER086W; partial true;
NC_001147.6:327049-328977	21_sample1	NC_001147.6	327049	328977	+ and -	29	1 gene	NC_001147.6	326832	329033	+	YOR001W	gene_id YOR001W; db_xref GeneID:854162; gbkey Gene; gene RRP6; gene_biotype protein_coding; locus_tag YOR001W; partial true;
NC_001139.9:277598-278353	21_sample1	NC_001139.9	277598	278353	+ and -	29	1 gene	NC_001139.9	277617	278381	+	YGL123W	gene_id YGL123W; db_xref GeneID:852754; gbkey Gene; gene RPS2; gene_biotype protein_coding; gene_synonym RPS4; gene_synonym SUP138; gene_synonym SUP38; gene_synonym SUP44; locus_tag YGL123W; partial true;
NC_001135.5:276755-279096	21_sample1	NC_001135.5	276755	279096	+ and -	29	1 gene	NC_001135.5	276764	279820	-	YCR092C	gene_id YCR092C; db_xref GeneID:850454; gbkey Gene; gene MSH3; gene_biotype protein_coding; locus_tag YCR092C; partial true;
NC_001141.2:268663-270418	21_sample1	NC_001141.2	268663	270418	+ and -	29	1 gene	NC_001141.2	268651	270573	+	YIL046W	gene_id YIL046W; db_xref GeneID:854765; gbkey Gene; gene MET30; gene_biotype protein_coding; gene_synonym ZRG11; locus_tag YIL046W; partial true;
NC_001145.3:246141-246770	21_sample1	NC_001145.3	246141	246770	+ and -	29	1 gene	NC_001145.3	246116	246751	+	YML012W	gene_id YML012W; db_xref GeneID:854997; gbkey Gene; gene ERV25; gene_biotype protein_coding; locus_tag YML012W; partial true;
NC_001142.9:225208-226745	21_sample1	NC_001142.9	225208	226745	+ and -	29	1 gene	NC_001142.9	225055	226737	+	YJL105W	gene_id YJL105W; db_xref GeneID:853339; gbkey Gene; gene SET4; gene_biotype protein_coding; locus_tag YJL105W; partial true;
NC_001135.5:223525-224187	30_sample3	NC_001135.5	223525	224187	+ and -	29	1 gene	NC_001135.5	223454	224230	-	YCR059C	gene_id YCR059C; db_xref GeneID:850423; gbkey Gene; gene YIH1; gene_biotype protein_coding; locus_tag YCR059C; partial true;
NC_001146.8:205203-206504	21_sample1	NC_001146.8	205203	206504	+ and -	29	1 gene	NC_001146.8	205188	206567	+	YNL237W	gene_id YNL237W; db_xref GeneID:855484; gbkey Gene; gene YTP1; gene_biotype protein_coding; locus_tag YNL237W; partial true;
NC_001137.3:146930-147855	30_sample3	NC_001137.3	146930	147855	+ and -	29	1 gene	NC_001137.3	146951	147979	+	YEL004W	gene_id YEL004W; db_xref GeneID:856714; gbkey Gene; gene YEA4; gene_biotype protein_coding; locus_tag YEL004W; partial true;
NC_001137.3:133102-135055	21_sample1	NC_001137.3	133102	135055	+ and -	29	1 gene	NC_001137.3	133120	135234	+	YEL011W	gene_id YEL011W; db_xref GeneID:856705; gbkey Gene; gene GLC3; gene_biotype protein_coding; gene_synonym GHA1; locus_tag YEL011W; partial true;
NC_001133.9:130945-131980	21_sample1	NC_001133.9	130945	131980	+ and -	29	1 gene	NC_001133.9	130799	131983	+	YAL012W	gene_id YAL012W; db_xref GeneID:851221; gbkey Gene; gene CYS3; gene_biotype protein_coding; gene_synonym CYI1; gene_synonym FUN35; gene_synonym STR1; locus_tag YAL012W; partial true;
NC_001139.9:122707-123247	25_sample2	NC_001139.9	122707	123247	+ and -	29	1 gene	NC_001139.9	122694	123305	-	YGL200C	gene_id YGL200C; db_xref GeneID:852675; gbkey Gene; gene EMP24; gene_biotype protein_coding; gene_synonym BST2; locus_tag YGL200C; partial true;
NC_001146.8:108456-108856	21_sample1	NC_001146.8	108456	108856	+ and -	29	1 gene	NC_001146.8	108467	108928	+	YNL281W	gene_id YNL281W; db_xref GeneID:855440; gbkey Gene; gene HCH1; gene_biotype protein_coding; locus_tag YNL281W; partial true;
NC_001135.5:104693-105489	25_sample2	NC_001135.5	104693	105489	+ and -	29	1 gene	NC_001135.5	104619	105548	-	YCL009C	gene_id YCL009C; db_xref GeneID:850348; gbkey Gene; gene ILV6; gene_biotype protein_coding; locus_tag YCL009C; partial true;
NC_001136.10:1445838-1446993	30_sample3	NC_001136.10	1445838	1446993	+ and -	28	1 gene	NC_001136.10	1445843	1446994	-	YDR498C	gene_id YDR498C; db_xref GeneID:852109; gbkey Gene; gene SEC20; gene_biotype protein_coding; locus_tag YDR498C; partial true;
NC_001136.10:1407670-1409847	21_sample1	NC_001136.10	1407670	1409847	+ and -	28	1 gene	NC_001136.10	1407464	1410094	-	YDR475C	gene_id YDR475C; db_xref GeneID:852086; gbkey Gene; gene JIP4; gene_biotype protein_coding; gene_synonym YDR474C; locus_tag YDR475C; partial true;
NC_001136.10:1181822-1182763	30_sample3	NC_001136.10	1181822	1182763	+ and -	28	1 gene	NC_001136.10	1181801	1182754	+	YDR352W	gene_id YDR352W; db_xref GeneID:851954; gbkey Gene; gene YPQ2; gene_biotype protein_coding; locus_tag YDR352W; partial true;
NC_001145.3:907854-910740	30_sample3	NC_001145.3	907854	910740	+ and -	28	1 gene	NC_001145.3	907364	910786	+	YMR317W	gene_id YMR317W; db_xref GeneID:855366; gbkey Gene; gene_biotype protein_coding; locus_tag YMR317W; partial true;
NC_001139.9:905931-908770	30_sample3	NC_001139.9	905931	908770	+ and -	28	1 gene	NC_001139.9	905934	908774	+	YGR204W	gene_id YGR204W; db_xref GeneID:853118; gbkey Gene; gene ADE3; gene_biotype protein_coding; locus_tag YGR204W; partial true;
NC_001148.4:838008-839481	21_sample1	NC_001148.4	838008	839481	+ and -	28	1 gene	NC_001148.4	837909	839777	-	YPR156C	gene_id YPR156C; db_xref GeneID:856279; gbkey Gene; gene TPO3; gene_biotype protein_coding; locus_tag YPR156C; partial true;
NC_001139.9:817799-821604	25_sample2	NC_001139.9	817799	821604	+	28	1 gene	NC_001139.9	817747	823015	-	YGR161C-D	gene_id YGR161C-D; db_xref GeneID:853068; gbkey Gene; gene_biotype protein_coding; locus_tag YGR161C-D; partial true;
NC_001145.3:798507-801213	21_sample1	NC_001145.3	798507	801213	+ and -	28	1 gene	NC_001145.3	798518	801379	+	YMR266W	gene_id YMR266W; db_xref GeneID:855308; gbkey Gene; gene RSN1; gene_biotype protein_coding; locus_tag YMR266W; partial true;
NC_001146.8:704013-705692	30_sample3	NC_001146.8	704013	705692	+ and -	28	1 gene	NC_001146.8	703699	705876	+	YNR044W	gene_id YNR044W; db_xref GeneID:855780; gbkey Gene; gene AGA1; gene_biotype protein_coding; locus_tag YNR044W; partial true;
NC_001145.3:687534-688806	21_sample1	NC_001145.3	687534	688806	+ and -	28	1 gene	NC_001145.3	687516	688865	+	YMR210W	gene_id YMR210W; db_xref GeneID:855250; gbkey Gene; gene MGL2; gene_biotype protein_coding; locus_tag YMR210W; partial true;
NC_001148.4:677565-677656	30_sample3	NC_001148.4	677565	677656	+ and -	28	1 gene	NC_001148.4	677165	677641	+	YPR062W	gene_id YPR062W; db_xref GeneID:856175; gbkey Gene; gene FCY1; gene_biotype protein_coding; locus_tag YPR062W; partial true;
NC_001142.9:669528-672430	21_sample1	NC_001142.9	669528	672430	+ and -	28	1 gene	NC_001142.9	669522	672668	+	YJR132W	gene_id YJR132W; db_xref GeneID:853596; gbkey Gene; gene NMD5; gene_biotype protein_coding; gene_synonym KAP119; locus_tag YJR132W; partial true;
NC_001142.9:621026-622510	25_sample2	NC_001142.9	621026	622510	+ and -	28	1 gene	NC_001142.9	620754	622490	+	YJR103W	gene_id YJR103W; db_xref GeneID:853567; gbkey Gene; gene URA8; gene_biotype protein_coding; locus_tag YJR103W; partial true;
NC_001146.8:595667-596724	30_sample3	NC_001146.8	595667	596724	+ and -	28	1 gene	NC_001146.8	595623	597539	-	YNL020C	gene_id YNL020C; db_xref GeneID:855711; gbkey Gene; gene ARK1; gene_biotype protein_coding; locus_tag YNL020C; partial true;
NC_001146.8:595603-596630	25_sample2	NC_001146.8	595603	596630	+ and -	28	1 gene	NC_001146.8	595623	597539	-	YNL020C	gene_id YNL020C; db_xref GeneID:855711; gbkey Gene; gene ARK1; gene_biotype protein_coding; locus_tag YNL020C; partial true;
NC_001136.10:580673-581744	21_sample1	NC_001136.10	580673	581744	+ and -	28	1 gene	NC_001136.10	580687	581784	+	YDR065W	gene_id YDR065W; db_xref GeneID:851637; gbkey Gene; gene RRG1; gene_biotype protein_coding; gene_synonym MTA2; locus_tag YDR065W; partial true;
NC_001146.8:542305-542782	30_sample3	NC_001146.8	542305	542782	+ and -	28	1 gene	NC_001146.8	542304	542822	+	YNL046W	gene_id YNL046W; db_xref GeneID:855681; gbkey Gene; gene_biotype protein_coding; locus_tag YNL046W; partial true;
NC_001145.3:507575-509252	21_sample1	NC_001145.3	507575	509252	+ and -	28	1 gene	NC_001145.3	507502	509280	-	YMR120C	gene_id YMR120C; db_xref GeneID:855149; gbkey Gene; gene ADE17; gene_biotype protein_coding; locus_tag YMR120C; partial true;
NC_001140.6:499976-501121	21_sample1	NC_001140.6	499976	501121	+ and -	28	1 gene	NC_001140.6	499950	501143	-	YHR201C	gene_id YHR201C; db_xref GeneID:856608; gbkey Gene; gene PPX1; gene_biotype protein_coding; locus_tag YHR201C; partial true;
NC_001137.3:493049-496795	25_sample2	NC_001137.3	493049	496795	+ and -	28	1 gene	NC_001137.3	492856	498124	-	YER160C	gene_id YER160C; db_xref GeneID:856906; gbkey Gene; gene_biotype protein_coding; locus_tag YER160C; partial true;
NC_001137.3:476719-482802	21_sample1	NC_001137.3	476719	482802	+ and -	28	1 gene	NC_001137.3	476345	482848	-	YER155C	gene_id YER155C; db_xref GeneID:856899; gbkey Gene; gene BEM2; gene_biotype protein_coding; gene_synonym IPL2; gene_synonym SUP9; gene_synonym TSL1; locus_tag YER155C; partial true;
NC_001144.5:476376-480224	25_sample2	NC_001144.5	476376	480224	+	28	1 gene	NC_001144.5	476333	481601	-	YLR157C-B	gene_id YLR157C-B; db_xref GeneID:850853; gbkey Gene; gene_biotype protein_coding; locus_tag YLR157C-B; partial true;
NC_001143.9:464098-464861	21_sample1	NC_001143.9	464098	464861	+ and -	28	1 gene	NC_001143.9	463959	464948	+	YKR013W	gene_id YKR013W; db_xref GeneID:853882; gbkey Gene; gene PRY2; gene_biotype protein_coding; gene_synonym YFW12; locus_tag YKR013W; partial true;
NC_001136.10:371250-371770	30_sample3	NC_001136.10	371250	371770	+ and -	28	1 gene	NC_001136.10	371240	371761	+	YDL046W	gene_id YDL046W; db_xref GeneID:851514; gbkey Gene; gene NPC2; gene_biotype protein_coding; locus_tag YDL046W; partial true;
NC_001141.2:328202-329939	30_sample3	NC_001141.2	328202	329939	+ and -	28	1 gene	NC_001141.2	328207	332442	-	YIL013C	gene_id YIL013C; db_xref GeneID:854802; gbkey Gene; gene PDR11; gene_biotype protein_coding; locus_tag YIL013C; partial true;
NC_001148.4:300088-301071	30_sample3	NC_001148.4	300088	301071	+ and -	28	1 gene	NC_001148.4	299888	301228	-	YPL133C	gene_id YPL133C; db_xref GeneID:855970; gbkey Gene; gene RDS2; gene_biotype protein_coding; locus_tag YPL133C; partial true;
NC_001140.6:294681-296192	21_sample1	NC_001140.6	294681	296192	+ and -	28	1 gene	NC_001140.6	294669	296447	-	YHR096C	gene_id YHR096C; db_xref GeneID:856496; gbkey Gene; gene HXT5; gene_biotype protein_coding; locus_tag YHR096C; partial true;
NC_001143.9:272008-273089	21_sample1	NC_001143.9	272008	273089	+ and -	28	1 gene	NC_001143.9	271878	273209	+	YKL090W	gene_id YKL090W; db_xref GeneID:853772; gbkey Gene; gene CUE2; gene_biotype protein_coding; locus_tag YKL090W; partial true;
NC_001136.10:231043-231736	21_sample1	NC_001136.10	231043	231736	+ and -	28	1 gene	NC_001136.10	231024	231899	+	YDL129W	gene_id YDL129W; db_xref GeneID:851428; gbkey Gene; gene_biotype protein_coding; locus_tag YDL129W; partial true;
NC_001137.3:192853-194105	25_sample2	NC_001137.3	192853	194105	+ and -	28	1 gene	NC_001137.3	192797	194230	+	YER019W	gene_id YER019W; db_xref GeneID:856739; gbkey Gene; gene ISC1; gene_biotype protein_coding; locus_tag YER019W; partial true;
NC_001137.3:177085-177178	21_sample1	NC_001137.3	177085	177178	+ and -	28	1 gene	NC_001137.3	177099	177170	+	tE(UUC)E1	gene_id tE(UUC)E1; db_xref GeneID:856730; gbkey Gene; gene_biotype tRNA; locus_tag tE(UUC)E1;
NC_001145.3:171599-172865	21_sample1	NC_001145.3	171599	172865	+ and -	28	1 gene	NC_001145.3	171594	172901	+	YML051W	gene_id YML051W; db_xref GeneID:854954; gbkey Gene; gene GAL80; gene_biotype protein_coding; locus_tag YML051W; partial true;
NC_001143.9:153250-153716	21_sample1	NC_001143.9	153250	153716	+ and -	28	1 gene	NC_001143.9	153269	153706	+	YKL160W	gene_id YKL160W; db_xref GeneID:853697; gbkey Gene; gene ELF1; gene_biotype protein_coding; locus_tag YKL160W; partial true;
NC_001136.10:149199-154318	21_sample1	NC_001136.10	149199	154318	+ and -	28	1 gene	NC_001136.10	149203	155640	-	YDL171C	gene_id YDL171C; db_xref GeneID:851383; gbkey Gene; gene GLT1; gene_biotype protein_coding; locus_tag YDL171C; partial true;
NC_001137.3:116166-116915	25_sample2	NC_001137.3	116166	116915	+ and -	28	1 gene	NC_001137.3	116167	116970	+	YEL021W	gene_id YEL021W; db_xref GeneID:856692; gbkey Gene; gene URA3; gene_biotype protein_coding; locus_tag YEL021W; partial true;
NC_001140.6:115657-115851	30_sample3	NC_001140.6	115657	115851	+ and -	28	1 gene	NC_001140.6	115620	115901	-	YHR005C-A	gene_id YHR005C-A; db_xref GeneID:856395; gbkey Gene; gene TIM10; gene_biotype protein_coding; gene_synonym MRS11; locus_tag YHR005C-A; partial true;
NC_001137.3:114505-115699	30_sample3	NC_001137.3	114505	115699	+ and -	28	1 gene	NC_001137.3	111421	115800	+	YEL022W	gene_id YEL022W; db_xref GeneID:856691; gbkey Gene; gene GEA2; gene_biotype protein_coding; locus_tag YEL022W; partial true;
NC_001145.3:103965-104180	30_sample3	NC_001145.3	103965	104180	+ and -	28	1 gene	NC_001145.3	103983	104162	-	YML081C-A	gene_id YML081C-A; db_xref GeneID:854893; gbkey Gene; gene ATP18; gene_biotype protein_coding; locus_tag YML081C-A; partial true;
NC_001140.6:95179-97730	30_sample3	NC_001140.6	95179	97730	+ and -	28	1 gene	NC_001140.6	95118	97937	-	YHL007C	gene_id YHL007C; db_xref GeneID:856382; gbkey Gene; gene STE20; gene_biotype protein_coding; locus_tag YHL007C; partial true;
NC_001133.9:65976-67427	21_sample1	NC_001133.9	65976	67427	+ and -	28	1 gene	NC_001133.9	65778	67520	-	YAL040C	gene_id YAL040C; db_xref GeneID:851191; gbkey Gene; gene CLN3; gene_biotype protein_coding; gene_synonym DAF1; gene_synonym FUN10; gene_synonym WHI1; locus_tag YAL040C; partial true;
NC_001140.6:38839-39483	21_sample1	NC_001140.6	38839	39483	+ and -	28	1 gene	NC_001140.6	38815	39486	-	YHL031C	gene_id YHL031C; db_xref GeneID:856354; gbkey Gene; gene GOS1; gene_biotype protein_coding; locus_tag YHL031C; partial true;
NC_001141.2:11599-16109	21_sample1	NC_001141.2	11599	16109	+ and -	28	1 gene	NC_001141.2	11492	16141	+	YIL173W	gene_id YIL173W; db_xref GeneID:854634; gbkey Gene; gene VTH1; gene_biotype protein_coding; locus_tag YIL173W; partial true;
NC_001144.5:912556-914586	21_sample1	NC_001144.5	912556	914586	+ and -	27	1 gene	NC_001144.5	912550	914892	-	YLR397C	gene_id YLR397C; db_xref GeneID:851113; gbkey Gene; gene AFG2; gene_biotype protein_coding; gene_synonym DRG1; locus_tag YLR397C; partial true;
NC_001136.10:912129-913512	21_sample1	NC_001136.10	912129	913512	+ and -	27	1 gene	NC_001136.10	912099	913502	+	YDR223W	gene_id YDR223W; db_xref GeneID:851809; gbkey Gene; gene CRF1; gene_biotype protein_coding; locus_tag YDR223W; partial true;
NC_001142.9:738019-739811	30_sample3	NC_001142.9	738019	739811	+	27	1 gene	NC_001142.9	738008	739816	-	YJR160C	gene_id YJR160C; db_xref GeneID:853625; gbkey Gene; gene MPH3; gene_biotype protein_coding; locus_tag YJR160C; partial true;
NC_001139.9:625854-627086	30_sample3	NC_001139.9	625854	627086	+ and -	27	1 gene	NC_001139.9	625324	627084	-	YGR068C	gene_id YGR068C; db_xref GeneID:852960; gbkey Gene; gene ART5; gene_biotype protein_coding; locus_tag YGR068C; partial true;
NC_001148.4:567320-568876	30_sample3	NC_001148.4	567320	568876	+ and -	27	1 gene	NC_001148.4	567269	568996	-	YPR006C	gene_id YPR006C; db_xref GeneID:856114; gbkey Gene; gene ICL2; gene_biotype protein_coding; locus_tag YPR006C; partial true;
NC_001148.4:561858-563706	21_sample1	NC_001148.4	561858	563706	+ and -	27	1 gene	NC_001148.4	561504	563768	-	YPR003C	gene_id YPR003C; db_xref GeneID:856111; gbkey Gene; gene_biotype protein_coding; locus_tag YPR003C; partial true;
NC_001137.3:539626-540336	30_sample3	NC_001137.3	539626	540336	+ and -	27	1 gene	NC_001137.3	539464	540363	-	YER175C	gene_id YER175C; db_xref GeneID:856922; gbkey Gene; gene TMT1; gene_biotype protein_coding; gene_synonym TAM1; locus_tag YER175C; partial true;
NC_001143.9:535665-546859	21_sample1	NC_001143.9	535665	546859	+ and -	27	1 gene	NC_001143.9	535647	547925	-	YKR054C	gene_id YKR054C; db_xref GeneID:853928; gbkey Gene; gene DYN1; gene_biotype protein_coding; gene_synonym DHC1; gene_synonym PAC6; locus_tag YKR054C; partial true;
NC_001143.9:522258-523062	25_sample2	NC_001143.9	522258	523062	+ and -	27	1 gene	NC_001143.9	522015	523346	+	YKR044W	gene_id YKR044W; db_xref GeneID:853918; gbkey Gene; gene UIP5; gene_biotype protein_coding; locus_tag YKR044W; partial true;
NC_001145.3:514451-517143	21_sample1	NC_001145.3	514451	517143	+ and -	27	1 gene	NC_001145.3	514456	517287	+	YMR124W	gene_id YMR124W; db_xref GeneID:855154; gbkey Gene; gene EPO1; gene_biotype protein_coding; locus_tag YMR124W; partial true;
NC_001144.5:501243-502150	25_sample2	NC_001144.5	501243	502150	+ and -	27	1 gene	NC_001144.5	501260	502162	-	YLR172C	gene_id YLR172C; db_xref GeneID:850869; gbkey Gene; gene DPH5; gene_biotype protein_coding; locus_tag YLR172C; partial true;
NC_001146.8:488384-489640	30_sample3	NC_001146.8	488384	489640	+ and -	27	1 gene	NC_001146.8	488386	490116	+	YNL073W	gene_id YNL073W; db_xref GeneID:855651; gbkey Gene; gene MSK1; gene_biotype protein_coding; locus_tag YNL073W; partial true;
NC_001143.9:476300-478018	21_sample1	NC_001143.9	476300	478018	+ and -	27	1 gene	NC_001143.9	476216	478063	-	YKR019C	gene_id YKR019C; db_xref GeneID:853889; gbkey Gene; gene IRS4; gene_biotype protein_coding; locus_tag YKR019C; partial true;
NC_001142.9:443241-444634	25_sample2	NC_001142.9	443241	444634	+ and -	27	1 gene	NC_001142.9	442909	444861	-	YJR004C	gene_id YJR004C; db_xref GeneID:853460; gbkey Gene; gene SAG1; gene_biotype protein_coding; gene_synonym AG(ALPHA)1; locus_tag YJR004C; partial true;
NC_001146.8:438625-439114	21_sample1	NC_001146.8	438625	439114	+ and -	27	1 gene	NC_001146.8	438567	439283	-	YNL099C	gene_id YNL099C; db_xref GeneID:855624; gbkey Gene; gene OCA1; gene_biotype protein_coding; locus_tag YNL099C; partial true;
NC_001148.4:426255-427691	21_sample1	NC_001148.4	426255	427691	+ and -	27	1 gene	NC_001148.4	426233	427672	+	YPL066W	gene_id YPL066W; db_xref GeneID:856039; gbkey Gene; gene RGL1; gene_biotype protein_coding; locus_tag YPL066W; partial true;
NC_001145.3:422635-423773	21_sample1	NC_001145.3	422635	423773	+ and -	27	1 gene	NC_001145.3	422503	424728	-	YMR078C	gene_id YMR078C; db_xref GeneID:855102; gbkey Gene; gene CTF18; gene_biotype protein_coding; gene_synonym CHL12; locus_tag YMR078C; partial true;
NC_001145.3:388817-390503	21_sample1	NC_001145.3	388817	390503	+ and -	27	1 gene	NC_001145.3	388822	390732	+	YMR058W	gene_id YMR058W; db_xref GeneID:855080; gbkey Gene; gene FET3; gene_biotype protein_coding; locus_tag YMR058W; partial true;
NC_001134.8:376638-378411	21_sample1	NC_001134.8	376638	378411	+ and -	27	1 gene	NC_001134.8	376574	378433	-	YBR069C	gene_id YBR069C; db_xref GeneID:852361; gbkey Gene; gene TAT1; gene_biotype protein_coding; gene_synonym TAP1; gene_synonym VAP1; locus_tag YBR069C; partial true;
NC_001141.2:345712-347733	21_sample1	NC_001141.2	345712	347733	+ and -	27	1 gene	NC_001141.2	345692	347797	+	YIL005W	gene_id YIL005W; db_xref GeneID:854812; gbkey Gene; gene EPS1; gene_biotype protein_coding; locus_tag YIL005W; partial true;
NC_001136.10:312974-314700	30_sample3	NC_001136.10	312974	314700	+ and -	27	1 gene	NC_001136.10	312951	314748	-	YDL079C	gene_id YDL079C; db_xref GeneID:851480; gbkey Gene; gene MRK1; gene_biotype protein_coding; locus_tag YDL079C; partial true;
NC_001143.9:306269-306725	21_sample1	NC_001143.9	306269	306725	+ and -	27	1 gene	NC_001143.9	306211	306720	+	YKL070W	gene_id YKL070W; db_xref GeneID:853793; gbkey Gene; gene_biotype protein_coding; locus_tag YKL070W; partial true;
NC_001143.9:305093-305867	30_sample3	NC_001143.9	305093	305867	+ and -	27	1 gene	NC_001143.9	305114	305884	+	YKL071W	gene_id YKL071W; db_xref GeneID:853792; gbkey Gene; gene_biotype protein_coding; locus_tag YKL071W; partial true;
NC_001144.5:300843-301839	21_sample1	NC_001144.5	300843	301839	+ and -	27	1 gene	NC_001144.5	300673	301989	-	YLR085C	gene_id YLR085C; db_xref GeneID:850774; gbkey Gene; gene ARP6; gene_biotype protein_coding; locus_tag YLR085C; partial true;
NC_001134.8:274505-275544	21_sample1	NC_001134.8	274505	275544	+ and -	27	1 gene	NC_001134.8	274427	275527	-	YBR018C	gene_id YBR018C; db_xref GeneID:852306; gbkey Gene; gene GAL7; gene_biotype protein_coding; locus_tag YBR018C; partial true;
NC_001145.3:251834-252947	21_sample1	NC_001145.3	251834	252947	+ and -	27	1 gene	NC_001145.3	251839	252990	-	YML008C	gene_id YML008C; db_xref GeneID:855003; gbkey Gene; gene ERG6; gene_biotype protein_coding; gene_synonym ISE1; gene_synonym LIS1; gene_synonym SED6; gene_synonym VID1; locus_tag YML008C; partial true;
NC_001145.3:220146-220634	25_sample2	NC_001145.3	220146	220634	+ and -	27	1 gene	NC_001145.3	220138	220728	+	YML028W	gene_id YML028W; db_xref GeneID:854980; gbkey Gene; gene TSA1; gene_biotype protein_coding; gene_synonym TPX1; gene_synonym ZRG14; locus_tag YML028W; partial true;
NC_001137.3:203085-204472	21_sample1	NC_001137.3	203085	204472	+ and -	27	1 gene	NC_001137.3	202192	204963	+	YER024W	gene_id YER024W; db_xref GeneID:856745; gbkey Gene; gene YAT2; gene_biotype protein_coding; locus_tag YER024W; partial true;
NC_001143.9:163725-164404	21_sample1	NC_001143.9	163725	164404	+ and -	27	1 gene	NC_001143.9	163642	164385	-	YKL152C	gene_id YKL152C; db_xref GeneID:853705; gbkey Gene; gene GPM1; gene_biotype protein_coding; locus_tag YKL152C; partial true;
NC_001143.9:141780-142594	25_sample2	NC_001143.9	141780	142594	+ and -	27	1 gene	NC_001143.9	141794	142819	-	YKL164C	gene_id YKL164C; db_xref GeneID:853692; gbkey Gene; gene PIR1; gene_biotype protein_coding; gene_synonym CCW6; locus_tag YKL164C; partial true;
NC_001135.5:137732-138958	30_sample3	NC_001135.5	137732	138958	+ and -	27	1 gene	NC_001135.5	137746	138996	+	YCR012W	gene_id YCR012W; db_xref GeneID:850370; gbkey Gene; gene PGK1; gene_biotype protein_coding; locus_tag YCR012W; partial true;
NC_001142.9:111653-113314	21_sample1	NC_001142.9	111653	113314	+ and -	27	1 gene	NC_001142.9	111666	113333	-	YJL163C	gene_id YJL163C; db_xref GeneID:853276; gbkey Gene; gene_biotype protein_coding; locus_tag YJL163C; partial true;
NC_001135.5:107503-107693	30_sample3	NC_001135.5	107503	107693	+ and -	27	1 gene	NC_001135.5	107504	107712	-	snR43	gene_id snR43; db_xref GeneID:9164875; gbkey Gene; gene_biotype snoRNA; locus_tag snR43;
NC_001142.9:106881-109469	21_sample1	NC_001142.9	106881	109469	+ and -	27	1 gene	NC_001142.9	106894	109461	-	YJL165C	gene_id YJL165C; db_xref GeneID:853274; gbkey Gene; gene HAL5; gene_biotype protein_coding; locus_tag YJL165C; partial true;
NC_001140.6:76166-77312	21_sample1	NC_001140.6	76166	77312	+ and -	27	1 gene	NC_001140.6	76097	77314	-	YHL014C	gene_id YHL014C; db_xref GeneID:856372; gbkey Gene; gene YLF2; gene_biotype protein_coding; gene_synonym YLF1; locus_tag YHL014C; partial true;
NC_001140.6:66357-67450	21_sample1	NC_001140.6	66357	67450	+ and -	27	1 gene	NC_001140.6	66242	67456	-	YHL020C	gene_id YHL020C; db_xref GeneID:856366; gbkey Gene; gene OPI1; gene_biotype protein_coding; locus_tag YHL020C; partial true;
NC_001145.3:59008-61682	21_sample1	NC_001145.3	59008	61682	+ and -	27	1 gene	NC_001145.3	58939	62322	-	YML104C	gene_id YML104C; db_xref GeneID:854867; gbkey Gene; gene MDM1; gene_biotype protein_coding; locus_tag YML104C; partial true;
NC_001148.4:41101-42841	30_sample3	NC_001148.4	41101	42841	+ and -	27	1 gene	NC_001148.4	41043	42869	+	YPL265W	gene_id YPL265W; db_xref GeneID:855863; gbkey Gene; gene DIP5; gene_biotype protein_coding; locus_tag YPL265W; partial true;
NC_001141.2:40210-41367	21_sample1	NC_001141.2	40210	41367	+ and -	27	1 gene	NC_001141.2	40191	41444	-	YIL160C	gene_id YIL160C; db_xref GeneID:854646; gbkey Gene; gene POT1; gene_biotype protein_coding; gene_synonym FOX3; gene_synonym POX3; locus_tag YIL160C; partial true;
NC_001145.3:26909-27869	21_sample1	NC_001145.3	26909	27869	+ and -	27	1 gene	NC_001145.3	26930	27862	+	YML121W	gene_id YML121W; db_xref GeneID:854918; gbkey Gene; gene GTR1; gene_biotype protein_coding; locus_tag YML121W; partial true;
NC_001134.8:2906-4935	25_sample2	NC_001134.8	2906	4935	+	27	1 gene	NC_001134.8	2907	5009	-	YBL111C	gene_id YBL111C; db_xref GeneID:852161; gbkey Gene; gene_biotype protein_coding; locus_tag YBL111C; partial true;
NC_001144.5:1014531-1015469	21_sample1	NC_001144.5	1014531	1015469	+ and -	26	1 gene	NC_001144.5	1014491	1015450	+	YLR439W	gene_id YLR439W; db_xref GeneID:851160; gbkey Gene; gene MRPL4; gene_biotype protein_coding; gene_synonym uL29m; locus_tag YLR439W; partial true;
NC_001144.5:1011637-1012007	30_sample3	NC_001144.5	1011637	1012007	+ and -	26	1 gene	NC_001144.5	1011622	1012023	-	YLR437C	gene_id YLR437C; db_xref GeneID:851157; gbkey Gene; gene DIF1; gene_biotype protein_coding; locus_tag YLR437C; partial true;
NC_001147.6:932061-936337	25_sample2	NC_001147.6	932061	936337	+ and -	26	1 gene	NC_001147.6	931803	936497	+	YOR328W	gene_id YOR328W; db_xref GeneID:854506; gbkey Gene; gene PDR10; gene_biotype protein_coding; locus_tag YOR328W; partial true;
NC_001147.6:909452-911202	30_sample3	NC_001147.6	909452	911202	+ and -	26	1 gene	NC_001147.6	909343	911445	+	YOR317W	gene_id YOR317W; db_xref GeneID:854495; gbkey Gene; gene FAA1; gene_biotype protein_coding; locus_tag YOR317W; partial true;
NC_001144.5:903067-903350	21_sample1	NC_001144.5	903067	903350	+ and -	26	1 gene	NC_001144.5	903066	903404	+	YLR390W	gene_id YLR390W; db_xref GeneID:851106; gbkey Gene; gene ECM19; gene_biotype protein_coding; locus_tag YLR390W; partial true;
NC_001136.10:895619-898700	21_sample1	NC_001136.10	895619	898700	+ and -	26	1 gene	NC_001136.10	895035	899006	+	YDR216W	gene_id YDR216W; db_xref GeneID:851802; gbkey Gene; gene ADR1; gene_biotype protein_coding; locus_tag YDR216W; partial true;
NC_001148.4:885805-886416	21_sample1	NC_001148.4	885805	886416	+ and -	26	1 gene	NC_001148.4	885796	886398	+	YPR172W	gene_id YPR172W; db_xref GeneID:856302; gbkey Gene; gene_biotype protein_coding; locus_tag YPR172W; partial true;
NC_001148.4:805044-808860	25_sample2	NC_001148.4	805044	808860	+	26	1 gene	NC_001148.4	805001	810269	-	YPR137C-B	gene_id YPR137C-B; db_xref GeneID:856257; gbkey Gene; gene_biotype protein_coding; locus_tag YPR137C-B; partial true;
NC_001148.4:681214-682056	21_sample1	NC_001148.4	681214	682056	+ and -	26	1 gene	NC_001148.4	681213	682112	+	YPR066W	gene_id YPR066W; db_xref GeneID:856179; gbkey Gene; gene UBA3; gene_biotype protein_coding; locus_tag YPR066W; partial true;
NC_001147.6:680667-680866	30_sample3	NC_001147.6	680667	680866	+ and -	26	1 gene	NC_001147.6	680685	680866	-	snR36	gene_id snR36; db_xref GeneID:9164972; gbkey Gene; gene_biotype snoRNA; locus_tag snR36;
NC_001134.8:680398-680542	30_sample3	NC_001134.8	680398	680542	+ and -	26	1 gene	NC_001134.8	680362	680562	+	YBR230W-A	gene_id YBR230W-A; db_xref GeneID:2777172; gbkey Gene; gene COQ21; gene_biotype protein_coding; locus_tag YBR230W-A; partial true;
NC_001148.4:664943-665471	30_sample3	NC_001148.4	664943	665471	+ and -	26	1 gene	NC_001148.4	664960	665490	+	YPR051W	gene_id YPR051W; db_xref GeneID:856163; gbkey Gene; gene MAK3; gene_biotype protein_coding; gene_synonym NAA30; locus_tag YPR051W; partial true;
NC_001144.5:612353-614019	21_sample1	NC_001144.5	612353	614019	+ and -	26	1 gene	NC_001144.5	612367	614163	+	YLR237W	gene_id YLR237W; db_xref GeneID:850938; gbkey Gene; gene THI7; gene_biotype protein_coding; gene_synonym THI10; locus_tag YLR237W; partial true;
NC_001145.3:608791-609996	21_sample1	NC_001145.3	608791	609996	+ and -	26	1 gene	NC_001145.3	608689	609981	+	YMR173W	gene_id YMR173W; db_xref GeneID:855210; gbkey Gene; gene DDR48; gene_biotype protein_coding; locus_tag YMR173W; partial true;
NC_001146.8:574584-575353	21_sample1	NC_001146.8	574584	575353	+ and -	26	1 gene	NC_001146.8	574506	575351	+	YNL032W	gene_id YNL032W; db_xref GeneID:855699; gbkey Gene; gene SIW14; gene_biotype protein_coding; gene_synonym OCA3; locus_tag YNL032W; partial true;
NC_001147.6:559978-560576	21_sample1	NC_001147.6	559978	560576	+ and -	26	1 gene	NC_001147.6	559961	560677	-	YOR126C	gene_id YOR126C; db_xref GeneID:854293; gbkey Gene; gene IAH1; gene_biotype protein_coding; locus_tag YOR126C; partial true;
NC_001144.5:540800-541571	21_sample1	NC_001144.5	540800	541571	+ and -	26	1 gene	NC_001144.5	540809	541573	-	YLR194C	gene_id YLR194C; db_xref GeneID:850891; gbkey Gene; gene NCW2; gene_biotype protein_coding; locus_tag YLR194C; partial true;
NC_001139.9:525211-526579	30_sample3	NC_001139.9	525211	526579	+ and -	26	1 gene	NC_001139.9	525229	526644	+	YGR019W	gene_id YGR019W; db_xref GeneID:852902; gbkey Gene; gene UGA1; gene_biotype protein_coding; locus_tag YGR019W; partial true;
NC_001134.8:517344-524686	30_sample3	NC_001134.8	517344	524686	+ and -	26	1 gene	NC_001134.8	517350	526628	-	YBR140C	gene_id YBR140C; db_xref GeneID:852437; gbkey Gene; gene IRA1; gene_biotype protein_coding; gene_synonym GLC1; gene_synonym PPD1; locus_tag YBR140C; partial true;
NC_001144.5:493871-494273	21_sample1	NC_001144.5	493871	494273	+ and -	26	1 gene	NC_001144.5	493883	494389	+	YLR164W	gene_id YLR164W; db_xref GeneID:850861; gbkey Gene; gene SHH4; gene_biotype protein_coding; locus_tag YLR164W; partial true;
NC_001140.6:486210-486349	30_sample3	NC_001140.6	486210	486349	+	26	1 gene	NC_001140.6	486230	486631	-	YHR191C	gene_id YHR191C; db_xref GeneID:856598; gbkey Gene; gene CTF8; gene_biotype protein_coding; locus_tag YHR191C; partial true;
NC_001142.9:483941-486094	21_sample1	NC_001142.9	483941	486094	+ and -	26	1 gene	NC_001142.9	483959	486196	-	YJR030C	gene_id YJR030C; db_xref GeneID:853487; gbkey Gene; gene RBH2; gene_biotype protein_coding; locus_tag YJR030C; partial true;
NC_001140.6:451373-452476	30_sample3	NC_001140.6	451373	452476	+ and -	26	1 gene	NC_001140.6	451327	452640	+	YHR174W	gene_id YHR174W; db_xref GeneID:856579; gbkey Gene; gene ENO2; gene_biotype protein_coding; locus_tag YHR174W; partial true;
NC_001141.2:381209-381691	30_sample3	NC_001141.2	381209	381691	+ and -	26	1 gene	NC_001141.2	381086	381814	+	YIR014W	gene_id YIR014W; db_xref GeneID:854831; gbkey Gene; gene VLD1; gene_biotype protein_coding; locus_tag YIR014W; partial true;
NC_001140.6:376968-377269	30_sample3	NC_001140.6	376968	377269	+ and -	26	1 gene	NC_001140.6	375709	377250	+	YHR137W	gene_id YHR137W; db_xref GeneID:856539; gbkey Gene; gene ARO9; gene_biotype protein_coding; locus_tag YHR137W; partial true;
NC_001140.6:336327-337777	30_sample3	NC_001140.6	336327	337777	+ and -	26	1 gene	NC_001140.6	336337	337809	+	YHR113W	gene_id YHR113W; db_xref GeneID:856513; gbkey Gene; gene APE4; gene_biotype protein_coding; locus_tag YHR113W; partial true;
NC_001139.9:271051-271717	21_sample1	NC_001139.9	271051	271717	+ and -	26	1 gene	NC_001139.9	270997	272139	+	YGL126W	gene_id YGL126W; db_xref GeneID:852751; gbkey Gene; gene SCS3; gene_biotype protein_coding; gene_synonym FIT2B; locus_tag YGL126W; partial true;
NC_001144.5:259809-260550	25_sample2	NC_001144.5	259809	260550	+ and -	26	1 gene	NC_001144.5	259738	260547	-	YLR059C	gene_id YLR059C; db_xref GeneID:850748; gbkey Gene; gene REX2; gene_biotype protein_coding; gene_synonym YNT20; locus_tag YLR059C; partial true;
NC_001145.3:111061-111514	21_sample1	NC_001145.3	111061	111514	+ and -	26	1 gene	NC_001145.3	111002	111550	+	YML078W	gene_id YML078W; db_xref GeneID:854897; gbkey Gene; gene CPR3; gene_biotype protein_coding; gene_synonym CYP3; locus_tag YML078W; partial true;
NC_001148.4:108653-114036	21_sample1	NC_001148.4	108653	114036	+ and -	26	1 gene	NC_001148.4	108652	114315	+	YPL231W	gene_id YPL231W; db_xref GeneID:855845; gbkey Gene; gene FAS2; gene_biotype protein_coding; locus_tag YPL231W; partial true;
NC_001141.2:97377-98270	30_sample3	NC_001141.2	97377	98270	+ and -	26	1 gene	NC_001141.2	97395	98330	+	YIL134W	gene_id YIL134W; db_xref GeneID:854672; gbkey Gene; gene FLX1; gene_biotype protein_coding; locus_tag YIL134W; partial true;
NC_001145.3:94592-95341	30_sample3	NC_001145.3	94592	95341	+ and -	26	1 gene	NC_001145.3	94431	95369	-	YML087C	gene_id YML087C; db_xref GeneID:854887; gbkey Gene; gene AIM33; gene_biotype protein_coding; locus_tag YML087C; partial true;
NC_001138.5:89626-90132	25_sample2	NC_001138.5	89626	90132	+ and -	26	1 gene	NC_001138.5	87847	90345	-	YFL024C	gene_id YFL024C; db_xref GeneID:850520; gbkey Gene; gene EPL1; gene_biotype protein_coding; locus_tag YFL024C; partial true;
NC_001144.5:81473-83678	30_sample3	NC_001144.5	81473	83678	+ and -	26	1 gene	NC_001144.5	81461	83710	+	YLL029W	gene_id YLL029W; db_xref GeneID:850630; gbkey Gene; gene FRA1; gene_biotype protein_coding; locus_tag YLL029W; partial true;
NC_001138.5:78125-79125	21_sample1	NC_001138.5	78125	79125	+ and -	26	1 gene	NC_001138.5	78055	79161	-	YFL029C	gene_id YFL029C; db_xref GeneID:850515; gbkey Gene; gene CAK1; gene_biotype protein_coding; gene_synonym CIV1; locus_tag YFL029C; partial true;
NC_001135.5:40020-40726	21_sample1	NC_001135.5	40020	40726	+ and -	26	1 gene	NC_001135.5	39786	40724	-	YCL049C	gene_id YCL049C; db_xref GeneID:850308; gbkey Gene; gene_biotype protein_coding; locus_tag YCL049C; partial true;
NC_001142.9:26927-28594	21_sample1	NC_001142.9	26927	28594	+ and -	26	1 gene	NC_001142.9	26887	28596	+	YJL214W	gene_id YJL214W; db_xref GeneID:853216; gbkey Gene; gene HXT8; gene_biotype protein_coding; locus_tag YJL214W; partial true;
NC_001142.9:11922-15905	21_sample1	NC_001142.9	11922	15905	+ and -	26	1 gene	NC_001142.9	11475	16124	+	YJL222W	gene_id YJL222W; db_xref GeneID:853233; gbkey Gene; gene VTH2; gene_biotype protein_coding; locus_tag YJL222W; partial true;
NC_001144.5:1065964-1066494	30_sample3	NC_001144.5	1065964	1066494	+ and -	25	1 gene	NC_001144.5	1065956	1066564	+	YLR462W	gene_id YLR462W; db_xref GeneID:851184; gbkey Gene; gene_biotype protein_coding; locus_tag YLR462W; partial true;
NC_001145.3:873426-874328	25_sample2	NC_001145.3	873426	874328	+ and -	25	1 gene	NC_001145.3	873291	874337	-	YMR303C	gene_id YMR303C; db_xref GeneID:855349; gbkey Gene; gene ADH2; gene_biotype protein_coding; gene_synonym ADR2; locus_tag YMR303C; partial true;
NC_001136.10:858120-859081	21_sample1	NC_001136.10	858120	859081	+ and -	25	1 gene	NC_001136.10	858137	859144	+	YDR204W	gene_id YDR204W; db_xref GeneID:851785; gbkey Gene; gene COQ4; gene_biotype protein_coding; locus_tag YDR204W; partial true;
NC_001146.8:765819-769325	21_sample1	NC_001146.8	765819	769325	+ and -	25	1 gene	NC_001146.8	765375	769376	+	YNR070W	gene_id YNR070W; db_xref GeneID:855807; gbkey Gene; gene PDR18; gene_biotype protein_coding; locus_tag YNR070W; partial true;
NC_001144.5:700012-701571	25_sample2	NC_001144.5	700012	701571	+ and -	25	1 gene	NC_001144.5	699999	704024	-	YLR278C	gene_id YLR278C; db_xref GeneID:850984; gbkey Gene; gene_biotype protein_coding; locus_tag YLR278C; partial true;
NC_001144.5:658832-659715	30_sample3	NC_001144.5	658832	659715	+ and -	25	1 gene	NC_001144.5	658826	659791	+	YLR257W	gene_id YLR257W; db_xref GeneID:850961; gbkey Gene; gene_biotype protein_coding; locus_tag YLR257W; partial true;
NC_001146.8:653385-654547	21_sample1	NC_001146.8	653385	654547	+ and -	25	1 gene	NC_001146.8	653387	654541	+	YNR015W	gene_id YNR015W; db_xref GeneID:855749; gbkey Gene; gene SMM1; gene_biotype protein_coding; gene_synonym DUS2; locus_tag YNR015W; partial true;
NC_001134.8:637437-642173	30_sample3	NC_001134.8	637437	642173	+ and -	25	1 gene	NC_001134.8	636703	642210	-	YBR208C	gene_id YBR208C; db_xref GeneID:852507; gbkey Gene; gene DUR1,2; gene_biotype protein_coding; gene_synonym DUR80; locus_tag YBR208C; partial true;
NC_001146.8:620130-620982	30_sample3	NC_001146.8	620130	620982	+ and -	25	1 gene	NC_001146.8	620067	620978	+	YNL006W	gene_id YNL006W; db_xref GeneID:855726; gbkey Gene; gene LST8; gene_biotype protein_coding; locus_tag YNL006W; partial true;
NC_001146.8:605377-605630	21_sample1	NC_001146.8	605377	605630	+ and -	25	1 gene	NC_001146.8	605384	605611	+	YNL015W	gene_id YNL015W; db_xref GeneID:855717; gbkey Gene; gene PBI2; gene_biotype protein_coding; gene_synonym LMA1; locus_tag YNL015W; partial true;
NC_001145.3:601807-603078	21_sample1	NC_001145.3	601807	603078	+ and -	25	1 gene	NC_001145.3	601562	603082	-	YMR170C	gene_id YMR170C; db_xref GeneID:855206; gbkey Gene; gene ALD2; gene_biotype protein_coding; locus_tag YMR170C; partial true;
NC_001145.3:599597-600868	21_sample1	NC_001145.3	599597	600868	+ and -	25	1 gene	NC_001145.3	599352	600872	-	YMR169C	gene_id YMR169C; db_xref GeneID:855205; gbkey Gene; gene ALD3; gene_biotype protein_coding; locus_tag YMR169C; partial true;
NC_001136.10:589783-591344	21_sample1	NC_001136.10	589783	591344	+ and -	25	1 gene	NC_001136.10	589761	591344	-	YDR072C	gene_id YDR072C; db_xref GeneID:851644; gbkey Gene; gene IPT1; gene_biotype protein_coding; gene_synonym KTI6; gene_synonym MIC2; gene_synonym SYR4; locus_tag YDR072C; partial true;
NC_001137.3:548521-549301	21_sample1	NC_001137.3	548521	549301	+ and -	25	1 gene	NC_001137.3	548421	549517	+	YER179W	gene_id YER179W; db_xref GeneID:856926; gbkey Gene; gene DMC1; gene_biotype protein_coding; gene_synonym ISC2; locus_tag YER179W; partial true;
NC_001139.9:509094-510725	21_sample1	NC_001139.9	509094	510725	+ and -	25	1 gene	NC_001139.9	509047	511002	-	YGR009C	gene_id YGR009C; db_xref GeneID:852892; gbkey Gene; gene SEC9; gene_biotype protein_coding; gene_synonym HSS7; locus_tag YGR009C; partial true;
NC_001134.8:493072-494124	30_sample3	NC_001134.8	493072	494124	+ and -	25	1 gene	NC_001134.8	493081	494115	-	YBR128C	gene_id YBR128C; db_xref GeneID:852425; gbkey Gene; gene ATG14; gene_biotype protein_coding; gene_synonym APG14; gene_synonym CVT12; locus_tag YBR128C; partial true;
NC_001134.8:490835-491046	21_sample1	NC_001134.8	490835	491046	+ and -	25	1 gene	NC_001134.8	490850	491056	+	YBR126W-A	gene_id YBR126W-A; db_xref GeneID:13393614; gbkey Gene; gene MEO1; gene_biotype protein_coding; locus_tag YBR126W-A; partial true;
NC_001139.9:486679-489450	30_sample3	NC_001139.9	486679	489450	+ and -	25	1 gene	NC_001139.9	485921	489442	+	YGL006W	gene_id YGL006W; db_xref GeneID:852878; gbkey Gene; gene PMC1; gene_biotype protein_coding; locus_tag YGL006W; partial true;
NC_001146.8:479854-481006	21_sample1	NC_001146.8	479854	481006	+ and -	25	1 gene	NC_001146.8	479768	480991	+	YNL078W	gene_id YNL078W; db_xref GeneID:855646; gbkey Gene; gene NIS1; gene_biotype protein_coding; gene_synonym JIP1; locus_tag YNL078W; partial true;
NC_001145.3:411551-412104	21_sample1	NC_001145.3	411551	412104	+ and -	25	1 gene	NC_001145.3	411569	412120	+	YMR072W	gene_id YMR072W; db_xref GeneID:855094; gbkey Gene; gene ABF2; gene_biotype protein_coding; locus_tag YMR072W; partial true;
NC_001147.6:398066-400105	21_sample1	NC_001147.6	398066	400105	+ and -	25	1 gene	NC_001147.6	397735	400104	-	YOR035C	gene_id YOR035C; db_xref GeneID:854200; gbkey Gene; gene SHE4; gene_biotype protein_coding; gene_synonym DIM1; locus_tag YOR035C; partial true;
NC_001145.3:386117-386876	21_sample1	NC_001145.3	386117	386876	+ and -	25	1 gene	NC_001145.3	386101	387021	-	YMR055C	gene_id YMR055C; db_xref GeneID:855077; gbkey Gene; gene BUB2; gene_biotype protein_coding; gene_synonym PAC7; locus_tag YMR055C; partial true;
NC_001136.10:371234-371780	25_sample2	NC_001136.10	371234	371780	+ and -	25	1 gene	NC_001136.10	371240	371761	+	YDL046W	gene_id YDL046W; db_xref GeneID:851514; gbkey Gene; gene NPC2; gene_biotype protein_coding; locus_tag YDL046W; partial true;
NC_001137.3:333315-335174	25_sample2	NC_001137.3	333315	335174	+ and -	25	1 gene	NC_001137.3	333176	335188	-	YER088C	gene_id YER088C; db_xref GeneID:856822; gbkey Gene; gene DOT6; gene_biotype protein_coding; gene_synonym PBF2; locus_tag YER088C; partial true;
NC_001147.6:303564-303905	30_sample3	NC_001147.6	303564	303905	+ and -	25	1 gene	NC_001147.6	303579	303983	-	YOL012C	gene_id YOL012C; db_xref GeneID:854150; gbkey Gene; gene HTZ1; gene_biotype protein_coding; gene_synonym HTA3; locus_tag YOL012C; partial true;
NC_001145.3:303265-305606	21_sample1	NC_001145.3	303265	305606	+ and -	25	1 gene	NC_001145.3	303236	305593	-	YMR016C	gene_id YMR016C; db_xref GeneID:855030; gbkey Gene; gene SOK2; gene_biotype protein_coding; locus_tag YMR016C; partial true;
NC_001139.9:272544-273690	30_sample3	NC_001139.9	272544	273690	+ and -	25	1 gene	NC_001139.9	272520	274322	+	YGL125W	gene_id YGL125W; db_xref GeneID:852752; gbkey Gene; gene MET13; gene_biotype protein_coding; gene_synonym MET11; gene_synonym MRPL45; locus_tag YGL125W; partial true;
NC_001143.9:246478-247686	30_sample3	NC_001143.9	246478	247686	+ and -	25	1 gene	NC_001143.9	246138	247682	-	YKL103C	gene_id YKL103C; db_xref GeneID:853758; gbkey Gene; gene APE1; gene_biotype protein_coding; gene_synonym API; gene_synonym LAP4; gene_synonym YSC1; locus_tag YKL103C; partial true;
NC_001137.3:228869-229132	21_sample1	NC_001137.3	228869	229132	+ and -	25	1 gene	NC_001137.3	228456	229205	-	YER039C	gene_id YER039C; db_xref GeneID:856761; gbkey Gene; gene HVG1; gene_biotype protein_coding; gene_synonym YEM9; locus_tag YER039C; partial true;
NC_001133.9:160587-163994	25_sample2	NC_001133.9	160587	163994	+	25	1 gene	NC_001133.9	160597	164187	-	YAR009C	gene_id YAR009C; db_xref GeneID:851268; gbkey Gene; gene_biotype protein_coding; locus_tag YAR009C; partial true;
NC_001147.6:136202-136409	30_sample3	NC_001147.6	136202	136409	+ and -	25	1 gene	NC_001147.6	136220	136405	+	YOL097W-A	gene_id YOL097W-A; db_xref GeneID:1466475; gbkey Gene; gene_biotype protein_coding; locus_tag YOL097W-A; partial true;
NC_001136.10:118753-121358	21_sample1	NC_001136.10	118753	121358	+ and -	25	1 gene	NC_001136.10	118707	121592	-	YDL190C	gene_id YDL190C; db_xref GeneID:851337; gbkey Gene; gene UFD2; gene_biotype protein_coding; locus_tag YDL190C; partial true;
NC_001147.6:89843-91336	21_sample1	NC_001147.6	89843	91336	+ and -	25	1 gene	NC_001147.6	89692	91419	-	YOL122C	gene_id YOL122C; db_xref GeneID:854027; gbkey Gene; gene SMF1; gene_biotype protein_coding; gene_synonym SBS1; locus_tag YOL122C; partial true;
NC_001143.9:89397-91508	30_sample3	NC_001143.9	89397	91508	+ and -	25	1 gene	NC_001143.9	89284	91536	-	YKL187C	gene_id YKL187C; db_xref GeneID:853648; gbkey Gene; gene FAT3; gene_biotype protein_coding; locus_tag YKL187C; partial true;
NC_001224.1:74766-75923	21_sample1	NC_001224.1	74766	75923	+ and -	25	1 gene	NC_001224.1	74495	75984	+	Q0255	gene_id Q0255; db_xref GeneID:854623; db_xref SGD:S000007282; gbkey Gene; gene_biotype protein_coding; locus_tag Q0255; note ORF1;
NC_001137.3:73752-75244	21_sample1	NC_001137.3	73752	75244	+ and -	25	1 gene	NC_001137.3	73771	75327	+	YEL042W	gene_id YEL042W; db_xref GeneID:856669; gbkey Gene; gene GDA1; gene_biotype protein_coding; locus_tag YEL042W; partial true;
NC_001144.5:54255-62639	30_sample3	NC_001144.5	54255	62639	+ and -	25	1 gene	NC_001144.5	54211	63645	-	YLL040C	gene_id YLL040C; db_xref GeneID:850619; gbkey Gene; gene VPS13; gene_biotype protein_coding; gene_synonym SOI1; gene_synonym VPT2; locus_tag YLL040C; partial true;
NC_001133.9:43187-44824	21_sample1	NC_001133.9	43187	44824	+ and -	25	1 gene	NC_001133.9	42881	45022	-	YAL054C	gene_id YAL054C; db_xref GeneID:851245; gbkey Gene; gene ACS1; gene_biotype protein_coding; gene_synonym FUN44; locus_tag YAL054C; partial true;
NC_001148.4:30078-30284	21_sample1	NC_001148.4	30078	30284	+ and -	25	1 gene	NC_001148.4	30079	30267	+	YPL271W	gene_id YPL271W; db_xref GeneID:855857; gbkey Gene; gene ATP15; gene_biotype protein_coding; locus_tag YPL271W; partial true;
NC_001139.9:22287-23143	25_sample2	NC_001139.9	22287	23143	+ and -	25	1 gene	NC_001139.9	22304	23203	+	YGL254W	gene_id YGL254W; db_xref GeneID:852638; gbkey Gene; gene FZF1; gene_biotype protein_coding; gene_synonym NRC299; gene_synonym RSU1; gene_synonym SUL1; locus_tag YGL254W; partial true;
NC_001136.10:1370725-1379492	21_sample1	NC_001136.10	1370725	1379492	+ and -	24	1 gene	NC_001136.10	1369790	1379596	+	YDR457W	gene_id YDR457W; db_xref GeneID:852068; gbkey Gene; gene TOM1; gene_biotype protein_coding; locus_tag YDR457W; partial true;
NC_001147.6:1037592-1039337	25_sample2	NC_001147.6	1037592	1039337	+ and -	24	1 gene	NC_001147.6	1036834	1039389	+	YOR373W	gene_id YOR373W; db_xref GeneID:854555; gbkey Gene; gene NUD1; gene_biotype protein_coding; locus_tag YOR373W; partial true;
NC_001144.5:963806-964888	21_sample1	NC_001144.5	963806	964888	+ and -	24	1 gene	NC_001144.5	963785	964879	+	YLR420W	gene_id YLR420W; db_xref GeneID:851139; gbkey Gene; gene URA4; gene_biotype protein_coding; locus_tag YLR420W; partial true;
NC_001147.6:936719-939073	21_sample1	NC_001147.6	936719	939073	+ and -	24	1 gene	NC_001147.6	936731	939349	-	YOR329C	gene_id YOR329C; db_xref GeneID:854507; gbkey Gene; gene SCD5; gene_biotype protein_coding; gene_synonym FTB1; gene_synonym SCD7; locus_tag YOR329C; partial true;
NC_001139.9:905947-908782	21_sample1	NC_001139.9	905947	908782	+ and -	24	1 gene	NC_001139.9	905934	908774	+	YGR204W	gene_id YGR204W; db_xref GeneID:853118; gbkey Gene; gene ADE3; gene_biotype protein_coding; locus_tag YGR204W; partial true;
NC_001134.8:778012-779168	30_sample3	NC_001134.8	778012	779168	+ and -	24	1 gene	NC_001134.8	778012	779463	-	YBR288C	gene_id YBR288C; db_xref GeneID:852591; gbkey Gene; gene APM3; gene_biotype protein_coding; gene_synonym YKS6; locus_tag YBR288C; partial true;
NC_001148.4:753324-754241	30_sample3	NC_001148.4	753324	754241	+ and -	24	1 gene	NC_001148.4	753301	754248	+	YPR114W	gene_id YPR114W; db_xref GeneID:856230; gbkey Gene; gene_biotype protein_coding; locus_tag YPR114W; partial true;
NC_001134.8:686969-690264	30_sample3	NC_001134.8	686969	690264	+ and -	24	1 gene	NC_001134.8	686901	690263	+	YBR235W	gene_id YBR235W; db_xref GeneID:852537; gbkey Gene; gene VHC1; gene_biotype protein_coding; locus_tag YBR235W; partial true;
NC_001148.4:681194-682059	30_sample3	NC_001148.4	681194	682059	+ and -	24	1 gene	NC_001148.4	681213	682112	+	YPR066W	gene_id YPR066W; db_xref GeneID:856179; gbkey Gene; gene UBA3; gene_biotype protein_coding; locus_tag YPR066W; partial true;
NC_001147.6:639580-641893	21_sample1	NC_001147.6	639580	641893	+ and -	24	1 gene	NC_001147.6	639560	641992	-	YOR162C	gene_id YOR162C; db_xref GeneID:854333; gbkey Gene; gene YRR1; gene_biotype protein_coding; gene_synonym PDR2; locus_tag YOR162C; partial true;
NC_001143.9:608946-611057	30_sample3	NC_001143.9	608946	611057	+ and -	24	1 gene	NC_001143.9	608946	611066	+	YKR090W	gene_id YKR090W; db_xref GeneID:853965; gbkey Gene; gene PXL1; gene_biotype protein_coding; locus_tag YKR090W; partial true;
NC_001145.3:608690-609980	30_sample3	NC_001145.3	608690	609980	+ and -	24	1 gene	NC_001145.3	608689	609981	+	YMR173W	gene_id YMR173W; db_xref GeneID:855210; gbkey Gene; gene DDR48; gene_biotype protein_coding; locus_tag YMR173W; partial true;
NC_001136.10:600791-601805	25_sample2	NC_001136.10	600791	601805	+ and -	24	1 gene	NC_001136.10	600793	601809	+	YDR077W	gene_id YDR077W; db_xref GeneID:851649; gbkey Gene; gene SED1; gene_biotype protein_coding; locus_tag YDR077W; partial true;
NC_001146.8:577250-578739	30_sample3	NC_001146.8	577250	578739	+	24	1 gene	NC_001146.8	577205	578773	-	YNL029C	gene_id YNL029C; db_xref GeneID:855703; gbkey Gene; gene KTR5; gene_biotype protein_coding; locus_tag YNL029C; partial true;
NC_001148.4:560213-560302	21_sample1	NC_001148.4	560213	560302	+ and -	24	1 gene	NC_001148.4	560198	560289	-	tF(GAA)P1	gene_id tF(GAA)P1; db_xref GeneID:856109; gbkey Gene; gene_biotype tRNA; locus_tag tF(GAA)P1;
NC_001137.3:556385-558415	21_sample1	NC_001137.3	556385	558415	+ and -	24	1 gene	NC_001137.3	556296	558680	-	YER184C	gene_id YER184C; db_xref GeneID:856933; gbkey Gene; gene TOG1; gene_biotype protein_coding; locus_tag YER184C; partial true;
NC_001136.10:555820-556468	30_sample3	NC_001136.10	555820	556468	+ and -	24	1 gene	NC_001136.10	555726	556472	-	YDR050C	gene_id YDR050C; db_xref GeneID:851620; gbkey Gene; gene TPI1; gene_biotype protein_coding; locus_tag YDR050C; partial true;
NC_001139.9:525261-526319	21_sample1	NC_001139.9	525261	526319	+ and -	24	1 gene	NC_001139.9	525229	526644	+	YGR019W	gene_id YGR019W; db_xref GeneID:852902; gbkey Gene; gene UGA1; gene_biotype protein_coding; locus_tag YGR019W; partial true;
NC_001136.10:514031-517904	30_sample3	NC_001136.10	514031	517904	+	24	1 gene	NC_001136.10	514043	519356	-	YDR034C-D	gene_id YDR034C-D; db_xref GeneID:851599; gbkey Gene; gene_biotype protein_coding; locus_tag YDR034C-D; partial true;
NC_001146.8:490349-491222	21_sample1	NC_001146.8	490349	491222	+ and -	24	1 gene	NC_001146.8	490317	491240	+	YNL072W	gene_id YNL072W; db_xref GeneID:855652; gbkey Gene; gene RNH201; gene_biotype protein_coding; gene_synonym RNH35; locus_tag YNL072W; partial true;
NC_001146.8:439621-440562	21_sample1	NC_001146.8	439621	440562	+ and -	24	1 gene	NC_001146.8	439602	440570	-	YNL098C	gene_id YNL098C; db_xref GeneID:855625; gbkey Gene; gene RAS2; gene_biotype protein_coding; gene_synonym CTN5; gene_synonym CYR3; gene_synonym GLC5; gene_synonym TSL7; locus_tag YNL098C; partial true;
NC_001140.6:423167-423422	30_sample3	NC_001140.6	423167	423422	+ and -	24	1 gene	NC_001140.6	423072	423461	+	YHR162W	gene_id YHR162W; db_xref GeneID:856567; gbkey Gene; gene MPC2; gene_biotype protein_coding; locus_tag YHR162W; partial true;
NC_001142.9:403724-404869	21_sample1	NC_001142.9	403724	404869	+ and -	24	1 gene	NC_001142.9	402897	404945	+	YJL019W	gene_id YJL019W; db_xref GeneID:853434; gbkey Gene; gene MPS3; gene_biotype protein_coding; gene_synonym NEP98; gene_synonym YJL018W; locus_tag YJL019W; partial true;
NC_001136.10:382001-383871	30_sample3	NC_001136.10	382001	383871	+ and -	24	1 gene	NC_001136.10	381985	384081	-	YDL039C	gene_id YDL039C; db_xref GeneID:851522; gbkey Gene; gene PRM7; gene_biotype protein_coding; gene_synonym YDL038C; locus_tag YDL039C; partial true;
NC_001134.8:372186-372721	25_sample2	NC_001134.8	372186	372721	+ and -	24	1 gene	NC_001134.8	372103	372735	-	YBR067C	gene_id YBR067C; db_xref GeneID:852359; gbkey Gene; gene TIP1; gene_biotype protein_coding; locus_tag YBR067C; partial true;
NC_001142.9:339790-342241	30_sample3	NC_001142.9	339790	342241	+ and -	24	1 gene	NC_001142.9	339787	342255	+	YJL051W	gene_id YJL051W; db_xref GeneID:853396; gbkey Gene; gene IRC8; gene_biotype protein_coding; locus_tag YJL051W; partial true;
NC_001143.9:335327-336113	21_sample1	NC_001143.9	335327	336113	+ and -	24	1 gene	NC_001143.9	335321	336157	-	YKL055C	gene_id YKL055C; db_xref GeneID:853810; gbkey Gene; gene OAR1; gene_biotype protein_coding; locus_tag YKL055C; partial true;
NC_001140.6:334525-335663	30_sample3	NC_001140.6	334525	335663	+ and -	24	1 gene	NC_001140.6	334527	335663	-	YHR112C	gene_id YHR112C; db_xref GeneID:856512; gbkey Gene; gene_biotype protein_coding; locus_tag YHR112C; partial true;
NC_001140.6:330431-332002	21_sample1	NC_001140.6	330431	332002	+ and -	24	1 gene	NC_001140.6	330310	332067	+	YHR109W	gene_id YHR109W; db_xref GeneID:856509; gbkey Gene; gene CTM1; gene_biotype protein_coding; locus_tag YHR109W; partial true;
NC_001147.6:294356-294688	21_sample1	NC_001147.6	294356	294688	+ and -	24	1 gene	NC_001147.6	292529	294673	+	YOL017W	gene_id YOL017W; db_xref GeneID:854143; gbkey Gene; gene ESC8; gene_biotype protein_coding; locus_tag YOL017W; partial true;
NC_001134.8:276632-278293	25_sample2	NC_001134.8	276632	278293	+ and -	24	1 gene	NC_001134.8	276253	278352	-	YBR019C	gene_id YBR019C; db_xref GeneID:852307; gbkey Gene; gene GAL10; gene_biotype protein_coding; locus_tag YBR019C; partial true;
NC_001135.5:242620-246390	25_sample2	NC_001135.5	242620	246390	+ and -	24	1 gene	NC_001135.5	242588	246583	-	YCR073C	gene_id YCR073C; db_xref GeneID:850436; gbkey Gene; gene SSK22; gene_biotype protein_coding; locus_tag YCR073C; partial true;
NC_001135.5:201675-204480	25_sample2	NC_001135.5	201675	204480	+ and -	24	1 gene	NC_001135.5	201174	205397	-	YCR042C	gene_id YCR042C; db_xref GeneID:850409; gbkey Gene; gene TAF2; gene_biotype protein_coding; gene_synonym TAF150; gene_synonym TSM1; locus_tag YCR042C; partial true;
NC_001143.9:196346-200163	21_sample1	NC_001143.9	196346	200163	+ and -	24	1 gene	NC_001143.9	196349	200167	-	YKL129C	gene_id YKL129C; db_xref GeneID:853729; gbkey Gene; gene MYO3; gene_biotype protein_coding; locus_tag YKL129C; partial true;
NC_001141.2:152783-154543	21_sample1	NC_001141.2	152783	154543	+ and -	24	1 gene	NC_001141.2	151595	154846	+	YIL112W	gene_id YIL112W; db_xref GeneID:854694; gbkey Gene; gene HOS4; gene_biotype protein_coding; locus_tag YIL112W; partial true;
NC_001136.10:146061-147608	30_sample3	NC_001136.10	146061	147608	+ and -	24	1 gene	NC_001136.10	145826	147589	-	YDL174C	gene_id YDL174C; db_xref GeneID:851380; gbkey Gene; gene DLD1; gene_biotype protein_coding; locus_tag YDL174C; partial true;
NC_001140.6:127984-129075	21_sample1	NC_001140.6	127984	129075	+ and -	24	1 gene	NC_001140.6	127780	129120	+	YHR011W	gene_id YHR011W; db_xref GeneID:856402; gbkey Gene; gene DIA4; gene_biotype protein_coding; locus_tag YHR011W; partial true;
NC_001143.9:127596-130057	21_sample1	NC_001143.9	127596	130057	+ and -	24	1 gene	NC_001143.9	127475	130261	+	YKL171W	gene_id YKL171W; db_xref GeneID:853683; gbkey Gene; gene NNK1; gene_biotype protein_coding; locus_tag YKL171W; partial true;
NC_001143.9:115479-117936	21_sample1	NC_001143.9	115479	117936	+ and -	24	1 gene	NC_001143.9	115500	117986	-	YKL176C	gene_id YKL176C; db_xref GeneID:853678; gbkey Gene; gene LST4; gene_biotype protein_coding; locus_tag YKL176C; partial true;
NC_001145.3:67762-67953	21_sample1	NC_001145.3	67762	67953	+ and -	24	1 gene	NC_001145.3	67768	67938	-	snR85	gene_id snR85; db_xref GeneID:9164957; gbkey Gene; gene_biotype snoRNA; locus_tag snR85;
NC_001136.10:66540-67365	21_sample1	NC_001136.10	66540	67365	+ and -	24	1 gene	NC_001136.10	66493	67446	+	YDL218W	gene_id YDL218W; db_xref GeneID:851308; gbkey Gene; gene_biotype protein_coding; locus_tag YDL218W; partial true;
NC_001136.10:60873-61706	30_sample3	NC_001136.10	60873	61706	+ and -	24	1 gene	NC_001136.10	60872	61801	-	YDL222C	gene_id YDL222C; db_xref GeneID:851304; gbkey Gene; gene FMP45; gene_biotype protein_coding; locus_tag YDL222C; partial true;
NC_001145.3:44091-44754	21_sample1	NC_001145.3	44091	44754	+ and -	24	1 gene	NC_001145.3	44045	44791	+	YML113W	gene_id YML113W; db_xref GeneID:854927; gbkey Gene; gene DAT1; gene_biotype protein_coding; locus_tag YML113W; partial true;
NC_001143.9:38809-38911	25_sample2	NC_001143.9	38809	38911	+ and -	24	1 gene	NC_001143.9	38811	38911	+	snR64	gene_id snR64; db_xref GeneID:9164917; gbkey Gene; gene_biotype snoRNA; locus_tag snR64;
NC_001145.3:35138-37642	21_sample1	NC_001145.3	35138	37642	+ and -	24	1 gene	NC_001145.3	34243	37647	+	YML117W	gene_id YML117W; db_xref GeneID:854922; gbkey Gene; gene NAB6; gene_biotype protein_coding; locus_tag YML117W; partial true;
NC_001145.3:34284-37625	30_sample3	NC_001145.3	34284	37625	+ and -	24	1 gene	NC_001145.3	34243	37647	+	YML117W	gene_id YML117W; db_xref GeneID:854922; gbkey Gene; gene NAB6; gene_biotype protein_coding; locus_tag YML117W; partial true;
NC_001146.8:33331-34189	30_sample3	NC_001146.8	33331	34189	+ and -	24	1 gene	NC_001146.8	33294	34235	-	YNL322C	gene_id YNL322C; db_xref GeneID:855394; gbkey Gene; gene KRE1; gene_biotype protein_coding; locus_tag YNL322C; partial true;
NC_001144.5:18176-19680	30_sample3	NC_001144.5	18176	19680	+ and -	24	1 gene	NC_001144.5	17956	19707	+	YLL061W	gene_id YLL061W; db_xref GeneID:850665; gbkey Gene; gene MMP1; gene_biotype protein_coding; locus_tag YLL061W; partial true;
NC_001136.10:1322225-1323406	21_sample1	NC_001136.10	1322225	1323406	+ and -	23	1 gene	NC_001136.10	1322205	1323386	+	YDR427W	gene_id YDR427W; db_xref GeneID:852037; gbkey Gene; gene RPN9; gene_biotype protein_coding; gene_synonym NAS7; locus_tag YDR427W; partial true;
NC_001136.10:1295832-1296687	21_sample1	NC_001136.10	1295832	1296687	+ and -	23	1 gene	NC_001136.10	1295598	1296686	-	YDR414C	gene_id YDR414C; db_xref GeneID:852023; gbkey Gene; gene ERD1; gene_biotype protein_coding; gene_synonym LDB2; locus_tag YDR414C; partial true;
NC_001144.5:1012506-1013793	21_sample1	NC_001144.5	1012506	1013793	+ and -	23	1 gene	NC_001144.5	1012501	1013775	+	YLR438W	gene_id YLR438W; db_xref GeneID:851158; gbkey Gene; gene CAR2; gene_biotype protein_coding; locus_tag YLR438W; partial true;
NC_001147.6:932111-936379	30_sample3	NC_001147.6	932111	936379	+ and -	23	1 gene	NC_001147.6	931803	936497	+	YOR328W	gene_id YOR328W; db_xref GeneID:854506; gbkey Gene; gene PDR10; gene_biotype protein_coding; locus_tag YOR328W; partial true;
NC_001145.3:911114-912121	25_sample2	NC_001145.3	911114	912121	+ and -	23	1 gene	NC_001145.3	911061	912143	-	YMR318C	gene_id YMR318C; db_xref GeneID:855368; gbkey Gene; gene ADH6; gene_biotype protein_coding; gene_synonym ADHVI; locus_tag YMR318C; partial true;
NC_001139.9:897819-899718	21_sample1	NC_001139.9	897819	899718	+ and -	23	1 gene	NC_001139.9	897502	899781	+	YGR199W	gene_id YGR199W; db_xref GeneID:853113; gbkey Gene; gene PMT6; gene_biotype protein_coding; locus_tag YGR199W; partial true;
NC_001147.6:889935-891425	30_sample3	NC_001147.6	889935	891425	+ and -	23	1 gene	NC_001147.6	889867	891432	-	YOR306C	gene_id YOR306C; db_xref GeneID:854483; gbkey Gene; gene MCH5; gene_biotype protein_coding; locus_tag YOR306C; partial true;
NC_001147.6:874785-875299	21_sample1	NC_001147.6	874785	875299	+ and -	23	1 gene	NC_001147.6	874743	875321	-	YOR297C	gene_id YOR297C; db_xref GeneID:854472; gbkey Gene; gene TIM18; gene_biotype protein_coding; locus_tag YOR297C; partial true;
NC_001148.4:870791-874922	21_sample1	NC_001148.4	870791	874922	+ and -	23	1 gene	NC_001148.4	870703	874926	+	YPR164W	gene_id YPR164W; db_xref GeneID:856293; gbkey Gene; gene MMS1; gene_biotype protein_coding; gene_synonym RTT108; gene_synonym SLM6; locus_tag YPR164W; partial true;
NC_001139.9:848988-850364	21_sample1	NC_001139.9	848988	850364	+ and -	23	1 gene	NC_001139.9	848829	850436	-	YGR177C	gene_id YGR177C; db_xref GeneID:853088; gbkey Gene; gene ATF2; gene_biotype protein_coding; locus_tag YGR177C; partial true;
NC_001139.9:845632-845725	30_sample3	NC_001139.9	845632	845725	+ and -	23	1 gene	NC_001139.9	845649	845719	+	tG(GCC)G1	gene_id tG(GCC)G1; db_xref GeneID:853084; gbkey Gene; gene_biotype tRNA; locus_tag tG(GCC)G1;
NC_001134.8:792967-796475	21_sample1	NC_001134.8	792967	796475	+ and -	23	1 gene	NC_001134.8	792849	796499	+	YBR295W	gene_id YBR295W; db_xref GeneID:852598; gbkey Gene; gene PCA1; gene_biotype protein_coding; gene_synonym CAD2; gene_synonym PAY2; locus_tag YBR295W; partial true;
NC_001136.10:734123-734806	21_sample1	NC_001136.10	734123	734806	+ and -	23	1 gene	NC_001136.10	734138	734803	+	YDR140W	gene_id YDR140W; db_xref GeneID:851718; gbkey Gene; gene MTQ2; gene_biotype protein_coding; locus_tag YDR140W; partial true;
NC_001134.8:662679-662982	21_sample1	NC_001134.8	662679	662982	+ and -	23	1 gene	NC_001134.8	662499	663303	-	YBR219C	gene_id YBR219C; db_xref GeneID:852520; gbkey Gene; gene_biotype protein_coding; locus_tag YBR219C; partial true;
NC_001146.8:652611-653113	21_sample1	NC_001146.8	652611	653113	+ and -	23	1 gene	NC_001146.8	652465	653103	+	YNR014W	gene_id YNR014W; db_xref GeneID:855748; gbkey Gene; gene_biotype protein_coding; locus_tag YNR014W; partial true;
NC_001144.5:628382-628453	25_sample2	NC_001144.5	628382	628453	+ and -	23	1 gene	NC_001144.5	628383	628497	+	tL(CAA)L	gene_id tL(CAA)L; db_xref GeneID:850948; gbkey Gene; gene_biotype tRNA; locus_tag tL(CAA)L;
NC_001146.8:624962-625835	21_sample1	NC_001146.8	624962	625835	+ and -	23	1 gene	NC_001146.8	624975	625829	-	YNL003C	gene_id YNL003C; db_xref GeneID:855729; gbkey Gene; gene PET8; gene_biotype protein_coding; gene_synonym SAM5; locus_tag YNL003C; partial true;
NC_001142.9:623568-624557	30_sample3	NC_001142.9	623568	624557	+ and -	23	1 gene	NC_001142.9	623581	624603	+	YJR105W	gene_id YJR105W; db_xref GeneID:853569; gbkey Gene; gene ADO1; gene_biotype protein_coding; locus_tag YJR105W; partial true;
NC_001139.9:610690-611374	21_sample1	NC_001139.9	610690	611374	+ and -	23	1 gene	NC_001139.9	610564	611493	+	YGR060W	gene_id YGR060W; db_xref GeneID:852951; gbkey Gene; gene ERG25; gene_biotype protein_coding; locus_tag YGR060W; partial true;
NC_001147.6:587012-588965	30_sample3	NC_001147.6	587012	588965	+ and -	23	1 gene	NC_001147.6	586981	589281	+	YOR140W	gene_id YOR140W; db_xref GeneID:854307; gbkey Gene; gene SFL1; gene_biotype protein_coding; locus_tag YOR140W; partial true;
NC_001139.9:560678-561298	30_sample3	NC_001139.9	560678	561298	+ and -	23	1 gene	NC_001139.9	560682	561350	+	YGR038W	gene_id YGR038W; db_xref GeneID:852926; gbkey Gene; gene ORM1; gene_biotype protein_coding; locus_tag YGR038W; partial true;
NC_001144.5:552734-553686	30_sample3	NC_001144.5	552734	553686	+ and -	23	1 gene	NC_001144.5	552724	553677	-	YLR205C	gene_id YLR205C; db_xref GeneID:850902; gbkey Gene; gene HMX1; gene_biotype protein_coding; locus_tag YLR205C; partial true;
NC_001134.8:540010-540999	21_sample1	NC_001134.8	540010	540999	+ and -	23	1 gene	NC_001134.8	539987	541021	+	YBR149W	gene_id YBR149W; db_xref GeneID:852446; gbkey Gene; gene ARA1; gene_biotype protein_coding; locus_tag YBR149W; partial true;
NC_001137.3:529534-536036	21_sample1	NC_001137.3	529534	536036	+ and -	23	1 gene	NC_001137.3	529530	536021	-	YER172C	gene_id YER172C; db_xref GeneID:856919; gbkey Gene; gene BRR2; gene_biotype protein_coding; gene_synonym PRP44; gene_synonym RSS1; gene_synonym SLT22; gene_synonym SNU246; locus_tag YER172C; partial true;
NC_001139.9:492518-494171	21_sample1	NC_001139.9	492518	494171	+ and -	23	1 gene	NC_001139.9	492474	494174	-	YGL003C	gene_id YGL003C; db_xref GeneID:852881; gbkey Gene; gene CDH1; gene_biotype protein_coding; gene_synonym HCT1; locus_tag YGL003C; partial true;
NC_001137.3:492341-492433	30_sample3	NC_001137.3	492341	492433	+ and -	23	1 gene	NC_001137.3	492352	492424	-	tR(ACG)E	gene_id tR(ACG)E; db_xref GeneID:856905; gbkey Gene; gene_biotype tRNA; locus_tag tR(ACG)E;
NC_001144.5:490430-490542	25_sample2	NC_001144.5	490430	490542	+ and -	23	1 gene	NC_001144.5	490406	490594	+	YLR162W-A	gene_id YLR162W-A; db_xref GeneID:1466416; gbkey Gene; gene RRT15; gene_biotype protein_coding; locus_tag YLR162W-A; partial true;
NC_001147.6:482091-483092	30_sample3	NC_001147.6	482091	483092	+ and -	23	1 gene	NC_001147.6	482033	483085	+	YOR085W	gene_id YOR085W; db_xref GeneID:854252; gbkey Gene; gene OST3; gene_biotype protein_coding; locus_tag YOR085W; partial true;
NC_001143.9:467052-468503	30_sample3	NC_001143.9	467052	468503	+ and -	23	1 gene	NC_001143.9	466961	468667	-	YKR015C	gene_id YKR015C; db_xref GeneID:853885; gbkey Gene; gene_biotype protein_coding; locus_tag YKR015C; partial true;
NC_001142.9:458074-458374	21_sample1	NC_001142.9	458074	458374	+ and -	23	1 gene	NC_001142.9	458077	458361	-	YJR010C-A	gene_id YJR010C-A; db_xref GeneID:853467; gbkey Gene; gene SPC1; gene_biotype protein_coding; locus_tag YJR010C-A; partial true;
NC_001148.4:444561-444979	21_sample1	NC_001148.4	444561	444979	+ and -	23	1 gene	NC_001148.4	444579	445031	+	YPL059W	gene_id YPL059W; db_xref GeneID:856048; gbkey Gene; gene GRX5; gene_biotype protein_coding; locus_tag YPL059W; partial true;
NC_001145.3:439233-441990	30_sample3	NC_001145.3	439233	441990	+ and -	23	1 gene	NC_001145.3	439208	442090	+	YMR086W	gene_id YMR086W; db_xref GeneID:855110; gbkey Gene; gene SEG1; gene_biotype protein_coding; locus_tag YMR086W; partial true;
NC_001147.6:422656-423410	21_sample1	NC_001147.6	422656	423410	+ and -	23	1 gene	NC_001147.6	422668	423732	-	YOR049C	gene_id YOR049C; db_xref GeneID:854214; gbkey Gene; gene RSB1; gene_biotype protein_coding; locus_tag YOR049C; partial true;
NC_001141.2:419642-420377	30_sample3	NC_001141.2	419642	420377	+ and -	23	1 gene	NC_001141.2	419615	420736	-	YIR034C	gene_id YIR034C; db_xref GeneID:854852; gbkey Gene; gene LYS1; gene_biotype protein_coding; locus_tag YIR034C; partial true;
NC_001144.5:414654-415512	21_sample1	NC_001144.5	414654	415512	+ and -	23	1 gene	NC_001144.5	413281	415527	+	YLR135W	gene_id YLR135W; db_xref GeneID:850826; gbkey Gene; gene SLX4; gene_biotype protein_coding; locus_tag YLR135W; partial true;
NC_001145.3:387546-388132	21_sample1	NC_001145.3	387546	388132	+ and -	23	1 gene	NC_001145.3	387315	388244	-	YMR056C	gene_id YMR056C; db_xref GeneID:855078; gbkey Gene; gene AAC1; gene_biotype protein_coding; locus_tag YMR056C; partial true;
NC_001139.9:370044-371236	30_sample3	NC_001139.9	370044	371236	+ and -	23	1 gene	NC_001139.9	368753	371254	+	YGL073W	gene_id YGL073W; db_xref GeneID:852806; gbkey Gene; gene HSF1; gene_biotype protein_coding; gene_synonym EXA3; gene_synonym MAS3; locus_tag YGL073W; partial true;
NC_001140.6:333058-334340	21_sample1	NC_001140.6	333058	334340	+ and -	23	1 gene	NC_001140.6	333072	334394	+	YHR111W	gene_id YHR111W; db_xref GeneID:856511; gbkey Gene; gene UBA4; gene_biotype protein_coding; gene_synonym YHR1; locus_tag YHR111W; partial true;
NC_001144.5:306924-311976	25_sample2	NC_001144.5	306924	311976	+ and -	23	1 gene	NC_001144.5	306855	315731	-	YLR087C	gene_id YLR087C; db_xref GeneID:850776; gbkey Gene; gene CSF1; gene_biotype protein_coding; locus_tag YLR087C; partial true;
NC_001134.8:301980-304508	21_sample1	NC_001134.8	301980	304508	+ and -	23	1 gene	NC_001134.8	301944	304703	+	YBR033W	gene_id YBR033W; db_xref GeneID:852321; gbkey Gene; gene EDS1; gene_biotype protein_coding; locus_tag YBR033W; partial true;
NC_001141.2:289312-290101	30_sample3	NC_001141.2	289312	290101	+ and -	23	1 gene	NC_001141.2	289226	290089	-	YIL034C	gene_id YIL034C; db_xref GeneID:854777; gbkey Gene; gene CAP2; gene_biotype protein_coding; locus_tag YIL034C; partial true;
NC_001143.9:280523-280856	30_sample3	NC_001143.9	280523	280856	+ and -	23	1 gene	NC_001143.9	280509	280859	+	YKL084W	gene_id YKL084W; db_xref GeneID:853778; gbkey Gene; gene HOT13; gene_biotype protein_coding; locus_tag YKL084W; partial true;
NC_001139.9:271051-271932	30_sample3	NC_001139.9	271051	271932	+ and -	23	1 gene	NC_001139.9	270997	272139	+	YGL126W	gene_id YGL126W; db_xref GeneID:852751; gbkey Gene; gene SCS3; gene_biotype protein_coding; gene_synonym FIT2B; locus_tag YGL126W; partial true;
NC_001148.4:255898-256774	21_sample1	NC_001148.4	255898	256774	+ and -	23	1 gene	NC_001148.4	255913	256767	-	YPL156C	gene_id YPL156C; db_xref GeneID:855947; gbkey Gene; gene PRM4; gene_biotype protein_coding; locus_tag YPL156C; partial true;
NC_001138.5:253672-255062	21_sample1	NC_001138.5	253672	255062	+ and -	23	1 gene	NC_001138.5	253592	255049	-	YFR053C	gene_id YFR053C; db_xref GeneID:850614; gbkey Gene; gene HXK1; gene_biotype protein_coding; locus_tag YFR053C; partial true;
NC_001136.10:241419-241776	30_sample3	NC_001136.10	241419	241776	+ and -	23	1 gene	NC_001136.10	241418	241840	+	YDL123W	gene_id YDL123W; db_xref GeneID:851434; gbkey Gene; gene SNA4; gene_biotype protein_coding; locus_tag YDL123W; partial true;
NC_001136.10:232645-233679	21_sample1	NC_001136.10	232645	233679	+ and -	23	1 gene	NC_001136.10	232652	233887	+	YDL128W	gene_id YDL128W; db_xref GeneID:851429; gbkey Gene; gene VCX1; gene_biotype protein_coding; gene_synonym HUM1; gene_synonym MNR1; locus_tag YDL128W; partial true;
NC_001145.3:217585-219839	30_sample3	NC_001145.3	217585	219839	+ and -	23	1 gene	NC_001145.3	217362	219878	+	YML029W	gene_id YML029W; db_xref GeneID:854979; gbkey Gene; gene USA1; gene_biotype protein_coding; locus_tag YML029W; partial true;
NC_001134.8:202069-203006	30_sample3	NC_001134.8	202069	203006	+ and -	23	1 gene	NC_001134.8	202056	203261	+	YBL013W	gene_id YBL013W; db_xref GeneID:852270; gbkey Gene; gene FMT1; gene_biotype protein_coding; locus_tag YBL013W; partial true;
NC_001146.8:186375-186896	30_sample3	NC_001146.8	186375	186896	+ and -	23	1 gene	NC_001146.8	186346	186885	-	YNL245C	gene_id YNL245C; db_xref GeneID:855476; gbkey Gene; gene CWC25; gene_biotype protein_coding; locus_tag YNL245C; partial true;
NC_001134.8:186022-186472	21_sample1	NC_001134.8	186022	186472	+ and -	23	1 gene	NC_001134.8	185998	186474	-	YBL018C	gene_id YBL018C; db_xref GeneID:852263; gbkey Gene; gene POP8; gene_biotype protein_coding; locus_tag YBL018C; partial true;
NC_001137.3:159565-160250	21_sample1	NC_001137.3	159565	160250	+ and -	23	1 gene	NC_001137.3	159580	160275	+	YER004W	gene_id YER004W; db_xref GeneID:856721; gbkey Gene; gene FMP52; gene_biotype protein_coding; locus_tag YER004W; partial true;
NC_001147.6:136074-136204	21_sample1	NC_001147.6	136074	136204	+ and -	23	1 gene	NC_001147.6	136088	136183	-	snR58	gene_id snR58; db_xref GeneID:9164976; gbkey Gene; gene_biotype snoRNA; locus_tag snR58;
NC_001142.9:124008-126120	25_sample2	NC_001142.9	124008	126120	+ and -	23	1 gene	NC_001142.9	123836	126328	-	YJL157C	gene_id YJL157C; db_xref GeneID:853283; gbkey Gene; gene FAR1; gene_biotype protein_coding; locus_tag YJL157C; partial true;
NC_001139.9:95905-97019	30_sample3	NC_001139.9	95905	97019	+ and -	23	1 gene	NC_001139.9	95858	97006	+	YGL209W	gene_id YGL209W; db_xref GeneID:852663; gbkey Gene; gene MIG2; gene_biotype protein_coding; gene_synonym MLZ1; locus_tag YGL209W; partial true;
NC_001137.3:75939-77446	30_sample3	NC_001137.3	75939	77446	+ and -	23	1 gene	NC_001137.3	75944	77431	+	YEL041W	gene_id YEL041W; db_xref GeneID:856670; gbkey Gene; gene YEF1; gene_biotype protein_coding; locus_tag YEL041W; partial true;
NC_001140.6:54996-55710	25_sample2	NC_001140.6	54996	55710	+ and -	23	1 gene	NC_001140.6	54851	55849	+	YHL025W	gene_id YHL025W; db_xref GeneID:856360; gbkey Gene; gene SNF6; gene_biotype protein_coding; locus_tag YHL025W; partial true;
NC_001144.5:54292-62545	21_sample1	NC_001144.5	54292	62545	+ and -	23	1 gene	NC_001144.5	54211	63645	-	YLL040C	gene_id YLL040C; db_xref GeneID:850619; gbkey Gene; gene VPS13; gene_biotype protein_coding; gene_synonym SOI1; gene_synonym VPT2; locus_tag YLL040C; partial true;
NC_001135.5:39765-40671	30_sample3	NC_001135.5	39765	40671	+ and -	23	1 gene	NC_001135.5	39786	40724	-	YCL049C	gene_id YCL049C; db_xref GeneID:850308; gbkey Gene; gene_biotype protein_coding; locus_tag YCL049C; partial true;
NC_001138.5:23464-24968	21_sample1	NC_001138.5	23464	24968	+ and -	23	1 gene	NC_001138.5	23423	25198	+	YFL053W	gene_id YFL053W; db_xref GeneID:850491; gbkey Gene; gene DAK2; gene_biotype protein_coding; locus_tag YFL053W; partial true;
NC_001136.10:1471540-1471741	21_sample1	NC_001136.10	1471540	1471741	+ and -	22	1 gene	NC_001136.10	1471548	1472999	-	YDR514C	gene_id YDR514C; db_xref GeneID:852126; gbkey Gene; gene_biotype protein_coding; locus_tag YDR514C; partial true;
NC_001136.10:1428434-1428948	21_sample1	NC_001136.10	1428434	1428948	+ and -	22	1 gene	NC_001136.10	1428354	1428980	-	YDR487C	gene_id YDR487C; db_xref GeneID:852098; gbkey Gene; gene RIB3; gene_biotype protein_coding; locus_tag YDR487C; partial true;
NC_001136.10:1415340-1416692	30_sample3	NC_001136.10	1415340	1416692	+ and -	22	1 gene	NC_001136.10	1415210	1416874	-	YDR479C	gene_id YDR479C; db_xref GeneID:852090; gbkey Gene; gene PEX29; gene_biotype protein_coding; locus_tag YDR479C; partial true;
NC_001136.10:1112003-1112301	30_sample3	NC_001136.10	1112003	1112301	+ and -	22	1 gene	NC_001136.10	1112003	1112293	-	YDR322C-A	gene_id YDR322C-A; db_xref GeneID:851922; gbkey Gene; gene TIM11; gene_biotype protein_coding; gene_synonym ATP21; locus_tag YDR322C-A; partial true;
NC_001144.5:1025624-1026515	21_sample1	NC_001144.5	1025624	1026515	+ and -	22	1 gene	NC_001144.5	1025214	1026515	+	YLR446W	gene_id YLR446W; db_xref GeneID:851167; gbkey Gene; gene_biotype protein_coding; locus_tag YLR446W; partial true;
[truncated: 5,819 more rows]
